# Supplementary material for: Parallel Metabolomics and Lipidomics of a PSMA/GCPII Deficient Mouse Model Reveal Alteration of NAAG Levels and Brain Lipid Composition
Source: ACS Chem Neurosci. 2024 Feb 20;15(7):1342–55. doi: 10.1021/acschemneuro.3c00494 (PMC10995945; doi:10.1021/acschemneuro.3c00494)
Supplement: Supplementary file 2 — cn3c00494_si_002.xlsx [file cn3c00494_si_002.xlsx]

## Sheet: Overview
Sheet	Name	Description
1	Overview	Overview of all excel sheets included in this supplementary file
2	MET_Plasma	MS parameters, retention time and data from metabolomic analysis of plasma after processing, normalization and transformation
3	MET_Urine	MS parameters, retention time and data from metabolomics analysis of urine after processing, normalization and transformation
4	MET_CSF	MS parameters, retention time and data from metabolomic analysis of CSF after processing, normalization and transformation
5	MET_Brain	MS parameters, retention time and data from metabolomic analysis of brain tissue after processing, normalization and transformation
6	LIP_Plasma	MS parameters, retention time and data from lipidomic analysis of plasma after processing, normalization and transformation
7	LIP_CSF	MS parameters, retention time and data from lipidomic analysis of CSF after processing, normalization and transformation
7	LIP_Brain	MS parameters, retention time and data from lipidomic analysis of brain tissue after processing, normalization and transformation

## Sheet: MET_Plasma
			dihydrofolic acid	glycylglycine	S-adenosylhomocysteine	guanosine	docosanoylcarnitine	phenylpropionylglycine	7-methylguanine	4-aminobutyric acid	docosaenoylcarnitine	N-acetylmethionine	phenylacetic acid	leucinic acid	xanthosine	sebacic acid	N-acetylglutamic acid	nonanoylcarnitine	4-pyridoxic acid	3-aminoisobutyric acid	leucyltyrosine	xanthine	beta-alanine	inosine	2-hydroxyvaleric acid	succinyladenosine	2-methylbutyryl / isovalerylglycine	octadecatetraenoylcarnitine	cysteine	3-hydroxyoctanoylcarnitine	aminoimidazole riboside	oxalacetic acid / glutaric acid / ethylmalonic acid	adenine	N-acetyltyrosine	icosanoylcarnitine	N-acetylaspartic acid	5-methyltetrahydrofolic acid	N.N-dimethylarginine	taurocholic acid	xanthurenic acid (8-hydroxykynurenic acid)	tiglylglycine / 3-methylcrotonylglycine	kynurenic acid	arabitol / ribitol	tiglylcarnitine / 3-methylcrotonylcarnitine	icosadienoylcarnitine	alanylvaline / alanylnorvaline	butenylcarnitine	flavin adenine dinucleotide	suberic acid
		Polarity (+ or -)	+	+	+	+	+	-	-	+	+	-	-	-	+	-	-	+	+	+	+	-	+	+	-	-	-	+	+	+	+	-	+	+	+	+	+	-	+	+	+	-	-	+	+	+	+	+	-
		Q1 (m/z)	444	132.9	384.9	284	484.7	205.9	164	104	482.7	189.9	135	130.8	284.9	200.9	187.9	302.2	184	104	295	150.9	89.9	268.9	116.9	381.8	157.9	420.6	121.9	304.2	216.2	130.8	135.9	224	456.7	175.8	460	200.9	516	205.9	157.9	187.8	150.9	244.2	452.7	188.9	230.1	785.8	172.9
		Q3 (m/z)	177.9	75.9	135.9	151.9	85	73.9	106.1	68.9	85	141.9	91.1	84.7	152.9	139	102	85.1	148.2	86.1	182	108	71.9	136.9	71.1	134	73.9	85	58.9	85.1	84	86.8	118.9	135.9	85	134	313	156.2	337.1	159.9	83	144	71	85.1	85	117.9	85.1	347.9	111
		Rt (min)	8	5.3	4.7	4.1	2.9	4.2	3.3	4.4	2.9	4.5	3.9	4.2	6.4	7.5	7.5	2.9	4.3	4.4	4.5	5.6	4.2	4.3	4.3	7.5	4.3	2.9	6.5	3.2	3.2	7.5	3.5	1.2	3	7.5	7.5	4.3	4.2	8.8	4.5	5.3	3.2	3.2	2.9	4.5	3.3	7.5	7.5
Sample ID	Group	Group ID (with symbols)
HFA_107	homozygote_female_aged	–/–♀A	-0.011801	-0.478627	-0.835848	-2.83744	-0.215495	-1.3287	0.152927	-0.130715	1.53466	-0.458082	-0.563828	-0.605667	-3.24581	-0.0558255	-0.84204	-1.72443	-1.18508	-1.28598	-0.18691	-5.70222	-0.554467	-4.52009	-0.686006	0.0755755	-0.613215	-0.768922	-0.102651	-0.706438	-0.707797	-0.306519	-0.349834	-2.00627	0.681731	-0.393423	-0.521117	0.388791	-3.12726	-0.962189	-0.504712	-0.435739	-0.299604	-0.15653	1.09319	0.211567	0.26673	-0.0172081	-0.315255
HFA_108	homozygote_female_aged	–/–♀A	0.192676	0.153846	-0.128151	-0.0363335	-0.779628	0.662143	-0.0882477	-0.00993154	-0.211146	-0.212007	-0.959823	-1.25638	1.25959	-0.324521	-0.305406	2.07765	-0.255783	-0.322481	0.119957	1.12624	-0.0614856	-0.692535	-0.925441	-0.215043	0.543073	-1.36453	-0.682807	0.570976	-1.11079	0.809918	-1.90649	-3.17856	-0.608835	0.0576942	-0.0322965	-0.0745307	-2.3732	-0.864603	0.112885	-0.119063	-0.0227564	0.0940523	-0.38147	-0.101081	0.0317088	-0.247507	0.10796
HFA_112	homozygote_female_aged	–/–♀A	-0.303599	-0.40793	0.00382464	-0.813453	-0.127055	-0.783218	-0.761974	-0.701062	-1.56061	-0.87071	0.208134	-0.476973	-2.95923	-0.290073	-0.449677	-1.98612	-1.72997	-0.364394	-0.60241	-0.375444	-0.590295	-2.5305	-1.12505	0.14818	-1.57781	0.0904306	0.337269	0.231422	-0.681377	-0.0910217	-0.421173	-2.35517	-1.01905	-0.390026	-0.451081	-0.431027	-3.42034	-0.601233	-0.506728	-0.48841	-0.00134972	-0.406473	-0.30063	0.47729	0.303033	0.0582487	0.1046
HFA_114	homozygote_female_aged	–/–♀A	-0.806378	0.245972	-0.514018	-0.742462	-0.179004	-2.11439	-0.424456	0.505927	0.608086	-0.827768	-1.28906	-1.53228	1.62475	-0.829502	0.365565	0.793032	-0.298958	0.565796	-0.0526855	1.17966	0.87148	-0.096662	-1.14203	0.275561	0.0356448	-0.874455	-0.943348	0.24815	-1.50597	0.229568	-1.50676	-2.98544	-0.0502852	0.0183766	-0.309029	-0.855615	2.58243	-0.392458	0.308209	-0.255445	0.908478	0.499165	0.502226	-0.568785	0.00301477	-0.696984	-0.469673
HFA_116	homozygote_female_aged	–/–♀A	0.116043	0.216708	-1.41384	-1.60699	-0.617583	-1.91806	0.292409	-0.228668	-0.54989	-0.352897	0.460047	0.231598	-3.35701	-0.34861	-0.73649	-1.57027	-0.872442	-0.465847	0.24808	-4.7431	-0.645952	-4.15232	-0.311028	0.353759	-1.6409	-0.163342	0.171393	-0.0769606	-0.187778	-0.367827	-0.897828	-2.64031	0.0417239	-0.538007	0.260745	-0.0550967	-3.55611	-0.540655	-1.22944	-0.0193432	-0.0828354	-0.0411596	0.10061	0.329196	0.127981	-0.165262	0.250367
HFA_123	homozygote_female_aged	–/–♀A	-0.0220096	-0.329359	0.314623	0.625884	-0.884687	-0.0773806	0.535452	-1.40386	-0.856391	0.540014	-0.786887	-0.847684	-0.286974	-0.637744	0.00034399	1.56031	-0.648378	0.498677	0.297334	0.123251	-0.363675	-0.0148925	-1.31741	-0.0441053	0.884007	-0.900097	-0.423095	0.102281	-0.14936	1.09752	-0.992274	-2.33766	-0.0398472	0.00839078	-0.523929	0.44187	-3.49858	-1.0354	0.516277	-0.033963	-0.153441	0.276531	1.14998	-0.139699	0.163661	0.465584	-0.00770486
HFA_13	homozygote_female_aged	–/–♀A	-0.183301	-0.590288	0.12429	0.876073	-0.257811	-4.26293	-0.158879	-0.296476	-0.785164	-0.953724	-1.38917	-1.83222	-2.33318	-0.405381	-0.0449886	0.112039	-2.53736	-0.207088	0.097753	1.08385	0.419181	1.44875	-1.63346	-0.618203	-3.13879	-0.42765	-0.453991	0.463806	-1.83397	-0.60152	-0.695356	-1.85005	-0.201227	0.248988	-0.244517	0.191391	2.69828	-0.302351	-1.62386	-0.549669	-0.731677	0.349785	-0.401708	-0.395995	0.601563	0.424585	0.0769452
HFA_132	homozygote_female_aged	–/–♀A	0.327183	-0.016602	-0.803215	-1.51854	-0.381274	-1.42161	0.0264625	-1.31426	0.0156262	-0.847002	-1.56811	-1.09003	-1.53275	-0.19854	-0.441405	-0.975716	-0.967514	-0.369274	-0.28191	-0.744454	-0.310655	-3.93485	-1.0548	-0.0344646	-1.0853	-0.573708	-0.329512	-0.259082	-0.524432	0.277563	-0.357446	-2.22198	0.0761659	-0.400906	-0.434454	-0.123167	-3.01934	-0.372835	-0.310875	0.0289754	-0.337424	-0.915565	0.5398	0.134982	0.24477	-0.4383	0.111678
HFA_134	homozygote_female_aged	–/–♀A	0.0911708	-0.0800264	-1.33903	-2.22048	-0.425026	-1.44367	-0.0835319	-0.679077	-1.05081	-2.53643	-0.0247708	-1.22969	-3.02844	-0.832547	-0.688052	-1.14542	-1.07671	1.06725	0.639098	-5.94887	0.487566	-6.012	-0.811444	0.469405	-1.87742	-0.075365	-0.0837261	-0.161005	-0.707246	-0.434205	-0.606782	-2.33428	-0.420452	-0.930085	-0.117439	-0.197433	-2.20468	-0.48971	-1.46807	-0.101522	-0.574407	0.0210489	-0.360881	0.396833	-0.116702	0.177498	-0.0889735
HFA_138	homozygote_female_aged	–/–♀A	-1.3705	-0.328572	1.05041	0.013378	-0.806998	-0.838479	-0.346525	-0.601612	-0.0731627	-0.075358	-0.620624	-0.0432058	1.70432	-0.229073	-0.173982	1.11449	-0.130652	0.315697	0.0100455	1.18431	0.010165	0.803018	-0.610151	0.0344082	0.258785	-0.569899	-0.57222	0.443639	-1.28214	0.00798565	1.2727	-3.04495	-0.507154	0.0258028	-0.332663	-0.24982	-2.8132	-0.620037	-0.0201094	0.0279683	1.27311	0.484935	-0.139117	-0.419093	0.24612	-0.343013	-0.502875
HFA_141	homozygote_female_aged	–/–♀A	-0.868733	0.510822	-0.424797	0.68458	-0.135336	-1.40916	0.0415896	-0.623353	-1.75884	0.208969	-0.319671	-0.411548	-0.443147	-0.0879052	0.0662512	-0.0815016	-0.646288	-0.275268	-1.03784	0.747417	-0.462058	1.32741	-1.47341	-0.21361	-0.839903	-0.891234	-0.151249	0.279613	-0.623371	-0.261626	1.4003	-2.40943	-0.479604	0.0325703	-0.172156	-0.0429784	1.79149	-0.420615	-0.423007	-0.105897	0.253242	0.942106	-1.92843	-0.07545	0.658824	-0.160167	0.0835532
HFA_147	homozygote_female_aged	–/–♀A	0.367175	-0.759486	-1.83088	0.39516	0.0120999	-3.86366	0.433029	-1.50783	-0.240538	-1.29833	-0.450379	-0.763891	-2.97789	-0.120591	-0.876182	-1.87239	-2.22018	-1.22825	0.191577	-4.42577	-0.239098	-1.75465	-0.931147	0.160315	-1.99879	0.586624	0.188923	-0.393262	-0.413007	-0.520234	-0.586738	-2.20061	0.14142	-1.04719	0.0753626	0.191396	-2.62241	-1.01946	-2.09994	-0.581505	-0.422828	-1.01086	0.0987208	0.508511	-0.24645	0.18651	0.115196
HFA_149	homozygote_female_aged	–/–♀A	-0.53293	-0.553258	0.115875	0.599012	-1.00172	0.0440398	0.163063	-0.406869	0.338898	-0.0137399	-1.29256	-0.511203	1.39148	-0.0673673	0.703075	1.96654	-0.482327	0.481057	-0.0384053	0.898734	0.409037	0.227496	-1.09452	0.302	0.646457	-1.48662	-0.335403	0.672547	-0.565163	0.443069	0.10191	-3.00171	-0.549575	0.00980923	-0.506021	-0.252503	-2.35916	0.0112806	0.248123	0.394696	0.86605	0.490062	0.0819306	-0.434254	-0.000681361	-0.274708	0.163596
HFA_15	homozygote_female_aged	–/–♀A	-0.936507	-0.363079	-0.571762	-1.59386	-0.276522	-2.86896	0.181584	-0.564775	-1.07443	-1.05121	-0.54051	-0.223957	-2.88968	-0.265635	-1.03091	-1.95837	-1.42444	-0.342213	0.308158	0.0644312	-0.174225	-1.57348	-0.917144	-0.707874	-2.36416	0.264995	-0.131377	0.58246	-1.1806	-0.647603	-1.16079	-1.83857	-0.520613	-0.516883	-0.399852	0.393177	-3.26726	-0.631181	-1.5304	-1.0253	-0.572079	-0.417276	-0.409127	-0.0328677	0.525097	-0.0392184	-0.177877
HFA_22	homozygote_female_aged	–/–♀A	0.142861	-0.439887	-2.0825	-1.79018	-0.655735	-0.707545	0.220221	-0.273372	-0.484526	-1.22149	-0.15714	-0.81027	-1.36423	-0.115993	-0.616278	-0.69363	-0.523121	0.0236294	-0.532382	-2.05687	-0.281544	-3.67984	-0.985729	-0.284538	-1.21378	-0.178523	0.0319707	-0.571218	2.59573	0.118152	-1.15334	-1.71928	-0.399939	-0.0537402	-0.129839	0.100229	-3.75917	0.130832	-0.447029	-0.13797	-0.573147	-0.752574	-0.194766	0.260339	-0.522874	-0.0261684	0.47667
HFA_23	homozygote_female_aged	–/–♀A	-1.42242	-0.142545	-0.287737	0.564027	-0.925709	-0.233199	-0.114234	0.310472	0.747896	-0.0831245	-0.851765	-0.718129	-2.97078	0.0725356	0.363363	-0.274014	-0.408593	0.385269	0.401853	-2.57282	0.0764061	-1.91702	-0.944973	-0.709084	0.307773	-1.01293	-0.499083	-1.28403	-0.836177	0.348373	-0.973514	-1.9859	-0.187434	-0.301641	-0.790218	-0.139481	-2.09517	-0.43101	0.677601	0.235852	0.322406	0.0306216	-0.309659	0.0319365	0.390897	-0.33691	-0.19623
HFA_3	homozygote_female_aged	–/–♀A	0.394075	-0.789597	-0.137304	-1.68592	-0.45175	-2.60107	0.131222	-0.594926	0.272458	-1.32956	-1.01384	-1.01473	-2.87015	-0.0745014	-0.83106	-1.08513	-1.53775	0.455063	-0.137015	-4.93658	-0.333076	-3.5487	-1.29707	-0.400273	-2.12454	-0.377441	0.266126	0.0464631	3.84435	0.0904625	-0.677095	-1.32319	-0.0904958	0.493212	0.3187	-0.264657	-2.03104	-0.0559069	-1.07264	-0.202649	-0.8907	-0.228033	0.259245	0.00779804	0.229285	0.120247	0.139514
HFA_47	homozygote_female_aged	–/–♀A	-0.390202	-0.0644663	1.19512	0.741249	-1.05834	-0.460835	-0.7573	0.540052	0.273897	-0.0969616	-0.593309	-0.633039	1.40903	-0.247045	0.497077	1.73497	-0.688248	0.594651	-0.137525	0.999487	1.13313	1.30017	-1.21258	-0.203157	0.249387	-1.69145	-0.623535	0.671982	-0.961877	0.804454	0.639952	-2.64129	-1.03206	0.288474	-0.462179	-0.678767	-0.612919	-0.323111	0.0643834	0.135315	0.936075	1.04592	-0.474804	-0.636853	0.844592	-0.517966	-0.240798
HFA_55	homozygote_female_aged	–/–♀A	-1.25104	-0.743001	-1.33337	-1.53949	-0.725837	-7.78852	0.189411	-0.201942	0.381831	-0.687309	-1.29377	-0.509091	-2.69728	0.299903	-1.40902	-0.951548	-1.7787	-0.261168	0.00186154	-3.19716	-1.61771	-3.95439	-1.10573	-0.0769039	-1.97938	0.632979	0.513669	-0.116887	-1.02251	-0.389393	-1.11324	-1.58977	-0.611532	-0.787415	-0.488483	0.188425	-1.48307	-0.752486	-2.22677	-0.809266	-0.79661	-1.33605	-0.464266	0.268152	-0.112862	0.0326349	-0.150147
HFA_57	homozygote_female_aged	–/–♀A	-0.549859	-0.319517	-0.838433	1.29133	0.18039	-1.00432	-0.182857	-0.165705	-0.484427	-0.822611	-0.880196	-1.08049	-2.75938	-0.253778	-0.0541355	-1.06177	-1.72726	-0.632064	-0.545509	-1.70577	-0.971194	-0.540516	-1.30909	-0.262333	-0.877513	0.555993	-0.44347	0.0380706	-0.829061	0.117395	-0.176776	-2.11227	0.1605	-0.672281	0.0820807	0.0860423	-3.36682	-0.693218	-0.641043	-0.0471523	-0.303834	0.223631	0.431704	0.287221	0.861336	-0.098171	-0.0980077
HFA_65	homozygote_female_aged	–/–♀A	0.659447	-0.272943	-1.37357	-2.638	0.238823	-2.07269	-0.948909	0.101165	-0.111192	-0.442095	-0.0926864	-0.782418	-3.60337	-0.0533837	0.134989	-1.49282	-1.58148	0.792297	-0.137562	-4.42699	-0.817266	-3.83955	-0.782375	-0.494184	-1.77688	0.101993	0.196699	-0.241782	0.349009	-0.514425	-0.82059	-1.92545	-0.549071	-0.437091	-0.0147862	0.115847	-2.65241	-0.443406	-1.43219	-0.434072	-0.680386	0.212504	-1.10009	0.496282	0.250581	0.167332	-0.00899349
HFA_66	homozygote_female_aged	–/–♀A	-0.124671	-0.806306	-1.09722	-2.13076	0.121998	-7.19367	-0.423404	0.752767	-0.201805	-1.42178	-0.511955	-0.454085	-3.99542	-0.319389	-2.25402	-1.10177	-1.93852	-0.308734	0.32685	-5.84919	-0.133353	-5.08789	-0.621896	-0.915269	-2.71815	0.631783	0.503292	0.336529	1.19838	-0.859648	-0.756172	-1.93179	-0.374946	-1.27961	-0.71679	0.0891957	0.0964023	-1.28627	-2.9994	-1.74157	-0.0680366	-0.408971	-0.0694485	0.151041	-0.12534	-0.296205	0.161174
HFA_72	homozygote_female_aged	–/–♀A	0.246659	-0.995886	-0.908864	-1.04215	-0.119459	-2.44498	-0.385785	-0.119564	-0.671776	-1.20003	-0.13859	-1.11864	-2.59456	-0.119334	-0.921974	-1.01624	-1.05144	0.4591	0.0816017	-4.57444	-0.608766	-3.63835	-0.750841	-0.207417	-2.34998	0.164148	0.294192	0.0109632	-0.489507	-0.245981	-1.09055	-2.04377	-0.698856	-0.51626	0.0140119	0.169747	-0.951576	-1.15521	-1.45399	-0.465897	-0.541105	-1.01332	-0.455663	0.337247	-0.0730167	-0.0652981	0.227935
HFA_89	homozygote_female_aged	–/–♀A	-0.737686	0.458948	1.45666	1.54095	-0.979933	0.693661	-0.00615272	-0.611987	-0.520735	0.399444	-0.974449	-0.83899	1.66613	-0.288133	0.681785	1.47122	-0.86031	-0.518358	-0.188774	0.865384	-0.824684	0.893321	-1.34383	-0.286989	0.478159	-1.32377	-0.166308	0.474773	-0.751942	0.116079	0.0229459	-2.48406	-0.541926	0.161848	-0.406716	-0.00146547	-3.15292	-0.144664	0.465169	0.285161	0.503637	0.287503	0.117285	-0.0483063	0.46417	-0.131861	0.0789642
HFA_9	homozygote_female_aged	–/–♀A	0.136151	-0.147324	-1.37076	-1.00921	-0.064077	-4.04525	0.205639	-2.49418	-1.21909	-0.847822	-0.208273	-0.266713	-3.65509	-0.838134	-0.595083	-0.495657	-1.67757	-0.542268	0.481039	-5.5538	-0.550903	-3.01142	-0.565806	-0.450151	-1.83711	0.147204	0.248836	0.19969	-1.56007	-0.686999	-1.19521	-1.58317	0.00662539	-0.942779	0.464379	0.222165	-2.99575	-0.496337	-1.9376	-0.886669	-0.464803	-0.207174	-0.618314	0.391856	0.374265	0.0181746	0.0189678
HFA_92	homozygote_female_aged	–/–♀A	-0.625873	-1.25519	-1.00921	-0.371814	0.20683	-1.40194	-0.354567	-1.32964	-0.855094	0.0688716	-0.085531	0.0589531	-2.68368	-0.104688	-0.180213	-1.38527	-1.78484	-0.644664	-0.717253	-3.91455	-0.621718	-3.10769	-0.493789	0.515292	-1.19725	-0.696419	0.556555	-0.521731	0.144242	-0.213471	-0.488155	-2.62192	-0.373627	-0.267391	0.438921	0.112301	-3.24931	-0.679444	-0.692194	-0.163922	-0.0195156	-0.027148	-0.366713	0.66389	-0.0616066	0.402217	0.480873
HFA_94	homozygote_female_aged	–/–♀A	0.0675851	-1.27013	-0.547447	-1.51665	-0.0182998	-3.16764	-0.0477793	-0.0987356	-0.434172	-0.517126	-0.328043	-0.54252	-2.80983	-0.608469	-0.270414	-0.8693	-1.0857	-0.786038	-0.248238	-3.18677	-0.435101	-4.10308	-1.23169	-0.218179	-1.45516	-0.391025	-0.312939	-0.354126	-1.43115	-0.143631	-0.727485	-2.16266	-0.542744	-0.407156	-0.254057	0.271005	-2.46162	-0.838783	-0.995362	-0.347123	-0.209893	0.081676	-0.575863	0.0776239	0.891261	0.154764	0.361585
HFA_97	homozygote_female_aged	–/–♀A	-0.253124	-0.428348	-0.190898	-2.15516	0.18486	-0.46021	-0.108262	-0.552364	1.63965	-0.48132	-0.39213	-0.085376	-1.91925	-0.234145	-0.126754	-0.916127	-1.45888	0.143748	-0.56197	-0.951488	-0.79238	-3.00706	-0.626077	0.15142	-0.529042	-1.43435	-0.770266	-0.367483	-0.256227	0.564267	-0.986909	-1.89665	0.877497	-0.399655	-0.319234	-0.26526	-3.22033	-0.248216	-0.521296	0.606382	0.171561	-0.0462555	1.02622	-0.114032	0.616336	0.108788	-0.0989714
HFY_100	homozygote_female_young	–/–♀Y	-0.88373	0.427489	-0.13484	0.0875785	-0.518111	1.00417	0.121804	-1.13038	-1.49614	1.51906	0.66707	0.331222	-2.02466	-0.295127	0.23894	0.743147	2.26936	-0.811375	-0.234998	-1.34064	-0.773	-1.03473	-0.625362	-0.598092	0.606788	-0.494317	-0.142539	-0.395561	-0.368776	0.530544	-0.912136	0.999598	-0.677361	0.130493	-0.562512	-0.0552804	-3.05077	0.363493	0.212632	0.198824	-0.26538	-0.0320013	-1.7958	0.162125	-0.28161	-0.184389	-0.116176
HFY_117	homozygote_female_young	–/–♀Y	-1.78138	-0.948044	-0.233611	0.0390472	0.00232966	0.428464	-0.0359591	-0.927464	-1.41293	0.841921	-0.418579	-0.630894	-1.24194	-0.736927	-0.661684	-0.827384	-0.264969	-0.845943	-0.0423729	-0.979558	-0.643117	-1.1314	-0.623463	-0.221126	0.73643	0.911619	-0.0310698	-0.00956219	-0.901048	-0.775056	-0.49355	1.03478	-0.473894	0.0169827	-0.275462	0.174574	-4.34043	-0.297303	0.456498	-0.165589	-0.800692	-0.590051	-0.0198452	-0.0558588	-0.25724	0.0348961	-0.383668
HFY_25	homozygote_female_young	–/–♀Y	-0.564316	-0.17642	0.857747	1.10422	-0.135393	1.49899	0.0371156	-0.297606	-0.515749	0.772159	0.110212	-0.665447	0.122785	-0.544712	-0.268107	0.554939	1.07119	-0.7264	-0.0472845	0.16407	-0.462208	1.00228	-0.925034	-0.309823	0.896293	0.104194	0.010557	0.0311538	-0.701279	0.102467	0.464863	0.558532	-0.614266	0.698804	-0.423882	0.0504551	-3.64473	-0.185793	0.755454	-0.100323	-0.353152	-0.346738	0.161619	0.036945	-0.145708	-0.249469	-0.262952
HFY_36	homozygote_female_young	–/–♀Y	-2.12194	0.194295	0.8651	0.91534	-0.150976	0.616065	0.0354315	0.335515	-0.567423	0.389963	-0.166508	-0.674788	1.03147	-0.433128	-0.516941	-0.340579	1.74096	-0.28471	-0.705995	0.901859	-0.201344	1.63382	-0.96531	-0.844965	0.220765	0.0586011	-0.731309	0.171685	-0.86188	-0.440543	0.360839	0.762059	-0.562749	0.481599	-0.496559	0.158966	-3.80661	0.560119	-0.698692	-0.214812	-0.146605	0.0754255	-0.659408	-0.594481	0.470516	-0.0457915	-0.256795
HFY_4	homozygote_female_young	–/–♀Y	-0.8008	0.264877	-0.0335207	0.308963	-0.420592	-0.753662	-0.453476	-0.83615	-1.93921	0.674468	-0.233991	-0.507343	-2.14819	-0.612335	-0.0690159	-0.811774	1.72697	-0.2604	-0.103311	0.807862	0.415233	0.907949	-0.888785	-0.341077	0.482413	0.125518	-0.402904	-0.199373	-1.03038	-0.408107	-1.44702	0.491089	-0.0907778	0.917743	-1.22114	-0.0723908	-2.70041	-0.115534	0.338749	0.0535543	-0.648207	-0.0892833	-0.129928	-0.0022233	-0.191515	-0.0618258	-0.3624
HFY_44	homozygote_female_young	–/–♀Y	-1.87126	-0.209573	-0.830431	-0.0441798	-0.328932	-0.475342	0.267676	0.279476	-1.2049	0.0920051	-0.94491	-0.549244	-0.97229	-0.907196	-0.876108	-0.945035	-0.123861	-0.664442	-0.691242	0.597295	-0.252177	0.209792	-0.708936	-0.467527	-0.106422	-0.394271	-0.687796	0.346506	-0.433374	-0.687039	-1.1425	0.514285	-0.414632	0.284389	-0.270593	0.31346	-2.77694	-1.20345	-0.273666	-0.737911	-1.31941	-0.198209	-0.803471	-0.755437	0.964752	-0.40117	-0.511297
HFY_51	homozygote_female_young	–/–♀Y	-0.915732	-0.63625	0.24131	1.83251	-0.26175	0.331074	-0.0118321	-1.2208	-1.03813	0.415146	-0.773435	-0.784706	0.812987	-0.720992	-0.565952	1.29581	-0.627545	-0.542363	-0.736617	0.414642	-0.570172	1.64828	-1.00099	-0.333188	0.185993	0.578165	-0.340226	-0.0617869	-1.53722	-0.0347368	1.64709	0.922189	-0.385309	0.430758	-0.463479	-0.339471	-3.80423	-0.359465	-0.540211	-0.267108	-0.117525	0.163636	0.188398	-0.0282347	0.379653	-0.256669	-0.396306
HFY_62	homozygote_female_young	–/–♀Y	-0.905846	-0.209341	0.10451	1.63044	-0.438406	1.67986	-0.209991	-1.09298	-0.477438	1.12488	-0.292924	-0.37847	0.635027	-0.502578	-0.234209	-1.32353	0.0101735	-0.58168	-0.137378	0.367354	-0.463149	1.63737	-0.52962	-0.555132	0.65902	0.164837	-0.307598	-0.52106	-1.36493	-0.109848	-0.562085	1.02247	-0.0778576	0.270023	-0.435261	-0.020586	-3.07944	0.118454	0.748127	-0.245304	-0.0405066	-0.220797	-0.281766	0.170657	0.0206875	0.10234	-0.317901
HFY_69	homozygote_female_young	–/–♀Y	-1.32736	-0.28186	0.475112	1.02304	-0.0821918	0.83899	0.180721	-0.367895	-1.50846	0.812858	-0.0806628	-0.468836	0.13691	-0.479684	-0.374919	0.851032	-0.30834	-0.406556	-0.486711	-0.290122	-0.546909	0.41946	-0.760685	-1.08662	0.773516	0.570454	-0.357864	0.136804	-0.915207	0.226753	-0.639872	0.961938	-0.362095	0.311911	-0.277874	0.423944	-3.41149	-0.463834	0.218415	-0.51217	-0.358156	0.00257017	-0.616966	0.00556659	0.421015	-0.188974	-0.298326
HFY_7	homozygote_female_young	–/–♀Y	-1.52885	-0.656788	0.128086	0.0892028	-0.117423	1.59001	0.357599	-1.49212	-0.89835	1.23048	0.867945	-0.339165	-0.986877	-0.193221	0.213194	0.330155	1.95343	-1.28026	-0.438263	-0.630842	-0.254899	-0.654127	-0.6769	-0.127333	0.641257	0.0191817	-0.64615	-0.610349	-0.72501	0.138587	-0.52478	0.674635	-0.0963665	0.70812	-0.00532604	0.221132	-3.14635	-0.142194	-0.141309	-0.219139	-0.314245	-0.197429	-0.241612	-0.165582	-0.715864	-0.1002	0.0515275
HFY_79	homozygote_female_young	–/–♀Y	-1.07206	-0.621021	-0.555563	0.8093	-0.465428	1.57645	-0.260619	-0.602277	-0.80977	1.12675	0.794567	-0.204982	-1.59245	-0.513465	-0.444071	-0.105192	0.860766	-3.22475	-0.381229	-1.82662	-1.17172	-0.136451	-0.686362	-0.0107661	0.269678	-0.105053	0.314002	-0.625533	-0.405807	0.0990346	-0.406672	0.575339	-0.571539	0.261179	-0.279184	0.624106	-3.8332	0.0959701	-0.159613	0.181439	-0.570643	0.0312082	-1.35713	0.0746823	0.460141	-0.382411	-0.250992
HFY_84	homozygote_female_young	–/–♀Y	-0.661467	0.468509	0.407029	0.269956	-0.68436	1.27737	0.103224	-0.485737	-0.644437	1.14103	0.505602	-0.387882	-1.0092	-0.705741	-0.25501	-0.157297	2.2415	0.0666779	-0.522904	-0.141292	-0.282485	-0.391185	-0.709722	-0.26695	0.858955	0.301655	0.0456472	-0.9918	-0.442816	0.0653985	0.573285	0.654914	-0.395416	0.2851	-0.498554	0.210939	-4.6323	-0.112205	0.46282	0.187438	0.0386789	-0.103209	-0.0104903	-0.0724842	-0.524666	-0.240846	-0.28942
HMA_105	homozygote_male_aged	–/–♂A	0.677603	0.51763	-1.04835	-1.16427	0.608133	-0.559101	-0.502462	0.180485	0.295465	-0.300876	-0.299771	0.405088	-2.55853	-0.440389	-0.59279	-0.815878	-1.60331	-0.894355	-0.0666153	-5.3065	-0.298133	-3.96249	0.126354	0.0362064	-0.575024	-0.93102	0.842641	-0.22004	0.0957488	-0.292751	-0.555065	-2.07973	0.602341	-0.107933	0.617364	0.36653	-3.35596	-0.686897	-0.538841	-0.50504	-0.215225	0.156574	0.213504	0.435633	-0.557906	0.434842	-0.384513
HMA_11	homozygote_male_aged	–/–♂A	0.652292	0.469882	-0.419745	-1.07698	-0.593258	-1.15383	-0.257604	0.0177493	0.0562031	-0.87942	0.374702	0.258084	-1.05121	-0.422379	-0.179546	-0.932948	-1.58786	-1.62397	1.65944	1.39499	-0.260617	0.655126	0.062246	-0.204798	-0.975673	-0.706946	-0.397458	0.787292	-1.26382	-0.0056356	-2.09406	-1.11739	-0.289449	-0.577715	-1.68263	-0.194772	-3.7691	-0.63175	-0.914276	-1.22604	-1.08547	-0.315153	-0.536468	-0.559116	-0.00886971	0.0099497	0.103246
HMA_110	homozygote_male_aged	–/–♂A	0.54239	-0.716976	-0.875345	-0.823592	0.106602	0.123447	-0.386711	-0.344816	1.04225	-0.0245151	-0.307606	0.884503	-2.76688	-0.889524	-0.0854505	-1.49801	-0.896742	-0.0801177	-0.483463	-4.57708	-0.292073	-4.30512	0.600651	-0.0996166	0.1893	-1.47261	0.0561998	-0.696765	-0.503082	0.268026	-0.873212	-2.88275	0.633549	-0.0836327	0.0837895	-0.30712	-3.52038	-0.771957	0.454708	0.178492	-0.147815	0.308328	0.420608	0.100634	-0.13139	-0.0743706	-0.1128
HMA_113	homozygote_male_aged	–/–♂A	0.70773	-0.460116	-3.09274	-1.38333	-0.315843	-2.62154	-0.491689	-1.23722	0.295203	-2.06795	-0.732699	0.26606	-4.15001	-0.40702	-0.923097	-0.907394	-1.57716	-0.656672	0.437017	-5.11438	-0.51257	-6.75666	0.565776	0.205706	-1.92727	0.903084	0.73223	-0.398844	0.0373517	-0.470741	-0.564031	-2.21186	0.287715	-1.48137	0.0778767	0.0385243	-3.86811	-2.01126	-1.45971	-1.7853	-0.521698	-0.376653	0.322357	0.401446	-0.488761	0.0809328	0.101227
HMA_124	homozygote_male_aged	–/–♂A	0.118265	-0.0079009	-3.03561	-2.27387	-0.490086	0.675051	-0.311994	-0.482523	1.22407	0.0693188	-0.868019	0.202118	-1.81843	-0.0550149	0.706547	-0.200181	-0.567908	-0.133296	0.483528	-6.1816	0.362052	-6.42066	-0.137773	0.63979	0.65508	-1.57085	0.398034	-0.669542	-0.574831	0.114423	-0.946305	-2.73123	0.369175	-0.465728	-0.261836	-0.19538	-4.0414	-0.522409	1.05861	0.807326	0.247824	0.237191	0.322951	-0.385194	-0.475052	-0.176392	-0.319092
HMA_137	homozygote_male_aged	–/–♂A	0.686203	-0.696379	-0.812162	-1.78487	-0.420761	-0.786537	-0.140189	-1.69508	0.151548	-0.879083	0.33718	0.339676	-3.12736	-0.0796703	-0.514363	-1.07184	-0.315784	0.185967	0.0387212	-4.68177	-0.434798	-4.89708	0.0683734	-0.192487	-0.556834	-0.594936	0.504607	0.22722	-0.823895	-0.260723	-0.688685	-2.22434	0.324828	-0.477488	-1.39432	-0.0471289	-3.65016	-1.3371	-0.0876415	-0.0209072	-0.466952	-0.113	0.00811779	-0.0346141	-0.414821	0.256505	0.323773
HMA_150	homozygote_male_aged	–/–♂A	0.494339	0.666408	-0.833392	-1.36248	-0.317819	-1.99876	0.174225	-0.244172	-0.235392	-1.27215	-0.556101	0.443136	-2.85938	-0.323865	-1.12214	-2.01035	-1.89766	-0.021893	0.442119	-5.09209	-0.105815	-4.30894	0.116844	-0.662774	-1.76361	0.487492	0.663131	0.0109731	-1.17849	-0.705716	-0.687795	-2.39693	-0.0999515	-0.571957	-1.18493	-0.0471289	-2.41257	-1.13511	-0.779324	-1.59487	-0.75117	-0.899792	-0.144734	-0.182644	-1.08907	-0.13725	-0.0636099
HMA_17	homozygote_male_aged	–/–♂A	-0.452669	0.157871	-1.68731	-1.72472	-0.124287	-0.21064	-0.0432198	0.174784	-0.354487	-0.366466	0.376212	0.156556	-2.68096	-0.0857106	-0.391843	-1.46003	-0.519976	-0.774561	-1.73495	-6.38731	-0.173619	-7.82366	0.226848	0.356468	-0.863104	-0.454884	-0.357103	-0.341898	-0.23405	0.0998246	-0.555471	-2.38475	-0.507264	-0.175675	0.0196127	-0.329028	-0.180231	-0.873575	-0.31906	-0.192486	-0.254053	0.0786103	-0.0248056	-0.230281	0.33148	0.195526	0.234589
HMA_26	homozygote_male_aged	–/–♂A	0.513427	-0.346394	-0.667368	-0.969025	0.355235	-2.88514	-0.163806	-0.200877	0.0771044	-1.01599	0.0525219	-0.0728135	-6.02417	-0.0391339	-1.29823	-0.409169	-2.13682	-0.676247	-0.215682	-4.38915	0.33502	-3.91717	0.012271	-0.38291	-2.31644	0.123626	0.268295	0.423811	-0.466673	-0.429219	-1.60514	-1.5585	0.574657	-0.287764	0.358698	0.055139	-4.57101	-1.14892	-1.93674	-1.76252	-1.10482	-1.2717	-0.284913	-0.449815	-0.248309	0.0502693	-0.246038
HMA_31	homozygote_male_aged	–/–♂A	1.0302	-0.39941	-1.65146	-2.94513	0.0266069	-0.99325	-1.02956	-0.379814	1.09382	-0.986049	-0.517658	0.397962	-2.12314	-0.442634	0.112164	-1.60177	-1.40999	0.167748	0.278775	-5.39626	-0.0168288	-4.22487	0.2154	0.106154	-1.06329	-0.158191	0.452364	-1.00871	-0.261304	-0.123381	-1.14375	-2.11577	0.404642	-0.958865	0.192624	-0.412274	-2.38348	-1.01557	-1.00466	-0.500657	-0.0902128	0.199113	0.24632	-0.362335	0.313546	0.124962	0.13346
HMA_42	homozygote_male_aged	–/–♂A	0.759437	-0.103284	-0.84755	-0.668235	0.57417	-2.11649	-0.79027	1.12887	0.171864	-0.589615	-0.148109	0.395327	-3.53247	-0.410292	-0.997888	-1.08895	-1.58715	-0.0563961	-0.0611502	-5.97247	-0.166147	-4.1333	0.426523	-0.259021	-2.50842	-0.199219	0.326948	0.201139	0.264397	-0.333224	-0.681891	-1.95771	-0.0693632	-0.240024	1.12901	-0.0614188	0.870509	-0.927762	-2.16784	-1.06272	-0.433869	0.371762	-0.731408	0.648763	0.449465	0.293384	-0.311166
HMA_60	homozygote_male_aged	–/–♂A	-0.00115088	0.199368	-1.54393	-1.95847	-0.46579	-1.0882	-0.12983	0.123296	0.420673	-0.497735	-0.429093	0.148181	-1.22723	-0.30609	0.409399	-1.83069	-0.548913	-0.461967	0.116914	0.475779	-0.767216	-2.80068	0.126839	0.463646	-0.579481	-0.55289	-0.860672	0.362929	-2.71359	-0.127787	-1.74577	-0.323909	0.0391252	-0.550988	-3.2491	-0.0433503	-4.7011	-0.139171	-0.290626	-0.493825	-0.76714	-0.0532944	0.127379	-0.40315	0.195669	0.246123	-0.0133475
HMA_73	homozygote_male_aged	–/–♂A	1.29607	-0.888173	-1.92796	-1.33485	-0.187734	-2.25649	-0.859766	-1.57245	0.732162	-2.31392	-0.480606	0.198666	-2.78422	-0.437875	-0.61732	-1.2514	-1.45538	0.327306	0.505797	-6.28471	-0.228411	-3.83223	0.362715	0.445695	-1.42054	0.117261	0.782906	-0.523179	0.590491	-0.0516739	-0.743942	-1.94936	0.243323	-1.05367	0.0466109	-0.165406	-3.63394	-1.30287	-1.57171	-0.993748	-0.683296	-0.211194	0.0256637	-0.0692883	-0.790069	0.154829	-0.0959408
HMA_77	homozygote_male_aged	–/–♂A	0.729658	0.661833	-0.311024	-0.855501	-0.448843	0.178939	-0.514851	0.732896	-0.142056	-0.728455	-0.0561091	0.313312	-3.25838	-0.235899	0.0309208	-0.556794	-1.61485	-0.82603	-0.550106	-4.04177	-0.654234	-4.82435	0.215223	-0.167518	-1.29008	-0.861777	0.0648853	-0.539189	-2.11077	0.111937	-0.773327	-2.02739	-0.199453	-0.332808	-1.54144	-0.118487	-2.4031	-0.962827	-0.406355	-0.814617	-0.65954	0.0376452	-0.76537	-0.0756169	-0.408028	0.0042749	0.540877
HMA_78	homozygote_male_aged	–/–♂A	0.493237	-0.343676	0.0443857	0.730427	-0.673139	-0.641884	-0.867113	0.194242	-0.384618	-1.17556	0.141174	0.41641	-2.28014	-0.627322	-1.1047	-1.3268	-1.8475	-1.56657	-0.385312	0.0869217	-0.202991	-0.889863	0.511557	-0.427433	-1.35518	-0.38259	0.108132	0.226195	-1.61403	-0.0172242	-1.27782	-2.04265	-0.769579	-0.369497	-2.33691	-0.432099	-2.90141	-1.35634	-0.563185	-0.753293	-0.77312	0.088894	-0.515119	-0.173814	-0.157996	-0.200443	-0.220272
HMA_95	homozygote_male_aged	–/–♂A	0.380686	-0.262358	-0.188768	-3.20833	0.225665	-1.69202	-0.791988	-0.758373	0.268885	-1.40411	0.00276113	0.0106979	-2.18396	-0.801164	-0.885947	-1.59464	-1.30123	-0.132378	0.13713	-3.26225	-0.181895	-4.96103	0.105382	-0.40198	-1.37815	-0.190416	-0.174175	0.396284	-1.00359	-0.695526	-0.894192	-2.48858	-0.195136	0.113794	-1.04457	-0.0234634	-3.17093	-1.29013	-0.987427	-0.970537	-0.436196	-0.162467	-0.583822	-0.221305	0.330417	-0.0158094	-0.0503225
HMY_106	homozygote_male_young	–/–♂Y	0.766736	-0.221255	0.197587	-1.71791	0.295425	0.445718	0.176626	-1.04209	-0.621498	0.750098	0.827539	0.805711	-2.96559	0.988548	-0.398067	-0.844653	-0.194642	-0.824655	-0.206413	-4.6719	-0.215323	-3.95278	1.104	-0.286232	0.576585	0.0479435	0.145843	0.0415179	-0.676992	-0.286835	-0.67174	0.8532	0.267696	-0.223975	0.492875	0.0341967	-3.26027	0.00684428	0.787513	0.540911	-0.495494	-0.0234333	-0.468127	-0.04062	-0.346225	0.232467	-0.354579
HMY_121	homozygote_male_young	–/–♂Y	-0.742904	-0.064929	-0.113506	0.225921	-0.0848296	1.36186	-0.185141	-0.301469	-0.598148	0.18953	0.541591	0.205201	-1.49399	1.04899	-0.854448	-1.46662	-0.866295	-1.15044	-0.600901	0.110283	0.0932643	-0.62212	0.44799	-0.0352344	0.29255	0.735939	-0.197257	0.0480459	-1.49132	-0.634384	0.174348	0.713916	-0.311731	-0.109407	-1.08509	-0.054085	-3.56547	-0.959935	0.502676	-0.584675	-0.596282	-0.823821	-0.494843	-0.0912428	-0.494045	0.0547802	-0.444844
HMY_133	homozygote_male_young	–/–♂Y	-0.114634	-0.401264	-0.451691	-0.96273	-0.098665	0.141491	-0.175738	-0.626161	-0.808559	0.272819	0.758916	0.917117	-3.05802	0.768533	-0.228718	-1.13108	-0.266021	-0.739812	-0.894532	-2.12925	0.0328593	-2.30529	1.18153	-0.404931	-0.0131731	0.155238	0.0383253	0.0377611	-0.422087	-0.752724	-0.141182	0.72393	-0.134976	-0.38652	-0.0536962	-0.0306298	-3.45141	-0.353673	0.36753	-0.348593	-0.74801	-0.0739776	-0.712474	0.067706	-0.501762	0.0605065	-0.00787921
HMY_152	homozygote_male_young	–/–♂Y	-1.95774	-0.794039	-0.377386	-1.45281	0.0799943	0.206896	0.653928	0.133129	-0.097209	0.349241	0.986389	0.933255	-2.4566	0.555735	-0.0508445	-1.29218	0.0981797	-0.110842	-0.309292	-4.14582	-0.0760298	-2.9026	1.16098	-0.205937	0.387536	-0.433965	0.518288	-0.598562	-0.653604	-0.569824	-0.391604	0.732023	0.480212	0.0994111	-0.134822	-0.0375881	-4.33226	-0.041834	0.52419	0.50756	-0.721694	-0.152071	-0.367291	-0.244228	-0.454503	0.169127	-0.29577
HMY_2	homozygote_male_young	–/–♂Y	-0.416868	0.627905	-0.273323	-0.865464	0.0178023	0.824101	-0.0987587	-0.264854	-0.542729	0.953191	1.09606	0.327104	-2.572	1.62895	0.228916	-0.642669	0.469741	0.194462	0.209763	-5.20486	0.898103	-3.25918	0.775443	-0.929264	0.484791	0.570068	-0.327844	-0.866569	-0.695533	0.179479	-0.646373	0.377864	0.446269	-0.00443677	0.25783	-0.0830033	-3.95166	-0.337362	0.539193	-0.0262302	-0.516229	-0.610917	-0.595335	-0.321816	-0.558421	0.244382	0.0923607
HMY_21	homozygote_male_young	–/–♂Y	0.435899	0.181414	-0.935635	1.23833	0.735952	-0.10386	-0.408577	-0.568241	-1.16813	0.376222	0.867306	1.03024	-2.88022	0.333193	-0.598389	-1.11017	0.0200643	-0.403329	-0.176251	-1.51653	0.294857	-0.0810243	1.44884	-0.728097	0.070135	0.371552	-0.0330361	-0.15592	-1.13489	-0.366514	-0.73989	0.155789	-0.149149	0.0943922	0.0624815	-0.0934729	-3.1342	0.408126	-0.358107	-0.0412679	-0.612019	-0.16943	-0.67776	0.136042	0.511324	0.104297	-0.0785052
HMY_32	homozygote_male_young	–/–♂Y	-0.36282	-0.0223016	-0.0576225	-0.325458	-0.138478	-0.34244	-0.0912986	-0.020685	0.0541384	0.356222	0.685538	0.776429	-1.86921	-0.248967	-0.313536	-2.01395	-0.0466081	-1.65254	-0.175951	-0.735587	0.078528	-1.13023	0.810287	0.0166945	-0.0610513	0.202928	-0.0441818	-0.284219	-0.295177	-0.530652	-0.196405	0.401452	-0.113325	0.110238	-0.965381	0.208661	-3.00355	-0.0787513	0.370521	0.369686	-0.676022	0.0141709	-0.948763	0.045617	-0.33045	0.199946	-0.166204
HMY_53	homozygote_male_young	–/–♂Y	-0.695077	-0.0606718	1.00387	-0.200158	-0.238027	1.11029	0.417128	-0.208639	-0.728573	0.654948	0.575128	0.16253	-0.274317	0.587019	-0.0434717	-0.0803678	0.0643416	-0.326731	-0.74226	-0.285991	0.268828	-0.133732	0.166535	0.0558122	0.909345	0.322185	-0.575002	0.302783	-1.54592	0.00391252	0.259871	0.350041	-0.412984	0.397601	-0.147918	-0.203647	-4.21149	1.01969	0.877073	0.484347	-0.0241578	-0.196967	-1.28844	-0.6217	-0.155625	-0.205599	-0.410004
HMY_68	homozygote_male_young	–/–♂Y	0.0546165	0.101867	-0.207612	-0.419805	-0.275375	1.57122	-0.232953	0.110357	-0.403321	0.664884	0.464477	0.584439	-2.20519	0.197236	0.106677	-1.57633	0.0195792	-0.0768942	-0.476094	-2.73803	-0.283178	-3.59427	0.899633	-0.451226	0.279781	-0.214042	0.279673	-0.760852	-0.187613	-0.301013	-0.323829	0.831925	-0.276118	0.0594779	-0.535335	-0.370627	-3.23029	-0.499403	0.445477	-0.259471	0.00961962	-0.341036	-0.554979	0.104759	-0.322485	0.0758685	0.00677639
HMY_74	homozygote_male_young	–/–♂Y	-0.933245	-0.514688	0.370414	0.76322	0.217432	0.0820229	-0.58558	0.414262	-0.368547	0.270257	0.195118	0.523612	-0.800295	0.290881	-0.375651	-1.89725	-0.198566	-0.4064	-0.371232	0.378644	0.0559555	0.617327	0.93534	0.121126	0.498841	0.271533	-0.547973	0.279426	-0.983181	-0.0465651	0.99611	0.483144	0.087783	0.211446	-0.619585	0.0396168	-4.03347	-0.390982	0.936949	0.0857136	-0.724474	-0.421655	-0.583402	0.00334203	0.126943	0.112819	-0.0888938
HMY_98	homozygote_male_young	–/–♂Y	-0.571135	-0.367805	-0.338594	-0.664286	0.0205332	1.08201	-1.32494	-0.332301	-0.600834	0.87713	1.06014	0.939341	-1.9799	0.370589	-0.0148503	-2.19367	-0.0694096	-0.476881	-0.94214	-3.7784	-0.102688	-3.24903	1.15672	-0.413982	0.0408269	0.216423	-0.18728	0.103674	-0.396035	-0.174063	-0.0884171	0.747203	-0.54496	-0.300216	-0.182231	0.119818	-5.05363	-0.338484	0.462303	0.0200868	-0.414827	-0.0996597	-1.14406	0.0869211	-0.101238	0.211464	-0.0353341
WFA_1	wildtype_female_aged	+/+♀A	0.266191	-0.603101	-2.07791	-2.53496	-1.26235	-1.35064	0.0187564	-0.696476	-0.759388	-1.63428	-0.432616	-1.05529	-1.86254	-0.39824	-0.345557	-0.567258	-1.1163	0.162149	0.425338	-3.80811	-0.287668	-3.56204	-1.1125	-0.116703	-1.7173	0.140436	-0.268566	-0.077791	-0.241224	-0.336188	-0.592511	-1.81161	0.183045	-0.0900622	-0.124956	0.0947475	-1.87096	0.0238827	-0.36969	-0.598156	-0.693757	-0.373875	-0.221902	-0.0107717	-0.280283	0.180396	0.112924
WFA_101	wildtype_female_aged	+/+♀A	-0.430926	-0.603939	-1.4129	-2.79096	0.20743	-3.38729	0.178619	-1.36188	0.152461	-0.83701	0.232366	-0.365117	-3.78742	-0.0918316	-1.43252	-2.09738	-1.59319	-0.533345	0.572626	-5.70715	-0.287036	-4.8156	-0.372963	-0.0309002	-2.23448	0.647632	0.421397	-0.734307	-0.634091	-0.131606	-0.891752	-2.39577	0.293868	-0.628428	-0.519436	0.0961077	-4.77127	-0.999276	-1.33216	-1.20587	-0.7565	-0.830634	0.237955	0.373792	-0.895467	0.0587683	-0.263935
WFA_104	wildtype_female_aged	+/+♀A	-0.685118	-0.299436	-1.85484	-1.52115	-0.258302	-3.40035	-0.0767629	-0.970157	-0.790943	-1.09646	0.0369448	-0.675964	-3.85448	-0.437513	-1.29086	-1.18207	-1.31811	-1.78516	0.907734	-5.81733	-1.38181	-5.59733	-0.791724	0.130327	-2.42671	0.396161	0.508237	0.33341	-0.870859	-0.424445	-1.3417	-1.79552	-0.253695	-0.899606	-0.155402	0.462658	-2.44313	-1.35798	-1.04775	-0.787522	0.20728	-0.980612	-0.120836	-0.0248272	0.102807	0.190587	0.353297
WFA_12	wildtype_female_aged	+/+♀A	-0.0118794	-0.24829	-0.492761	-1.92325	0.0207712	-0.475342	0.0742612	-2.04534	-0.50152	-0.985873	0.343461	-0.858458	-4.0013	0.0262909	-0.247718	-0.541358	-0.910628	-0.276024	0.823394	-5.08081	-1.38439	-5.84606	-0.770399	-0.510024	-0.950542	-0.97437	-0.174286	0.305528	-0.61481	-0.0670487	-1.32043	-1.35938	-0.275359	-0.353132	-0.0508979	0.437958	-2.83479	-0.108861	-0.776057	0.125876	-0.526392	-0.425291	-0.477027	0.179846	-0.289062	0.132166	0.294536
WFA_120	wildtype_female_aged	+/+♀A	-0.341021	0.103047	-1.22532	-1.59429	-0.387967	-4.17129	-0.232859	-0.29278	-0.832692	-1.32323	-1.69855	-0.885544	-2.39835	-0.800143	-1.26558	-1.97478	-1.4725	-0.279925	0.776567	0.0251544	-0.486614	-1.66701	-0.911032	-0.14487	-2.38571	0.214419	-0.343841	0.24233	-1.12393	-1.09902	-0.877363	-2.6393	-0.63729	-0.325299	-0.194128	0.214467	-3.01187	-1.51523	-1.48179	-1.02366	-0.7008	-0.215661	-0.306955	0.209017	0.473228	-0.111176	0.106202
WFA_125	wildtype_female_aged	+/+♀A	-0.884407	-0.117789	0.70603	-0.252148	-0.387409	0.394166	-0.376742	-0.127339	0.848379	0.109471	-0.863004	-1.0138	1.29613	-0.194293	0.530549	1.90122	0.342834	0.204961	-0.111119	1.02202	0.20961	0.0137997	-1.02325	0.0153178	0.406149	-0.834251	-0.857678	0.438336	-0.769146	0.646476	0.93241	-2.90535	0.189754	0.200477	-0.616952	-0.568819	-2.83665	-0.0808717	0.0183341	0.192162	0.726175	0.682176	0.936416	0.111395	0.203253	-0.364684	0.359529
WFA_127	wildtype_female_aged	+/+♀A	0.0134134	-0.120619	-1.40108	-1.44552	-0.621005	-2.63192	0.200814	-0.42633	-0.549555	-1.20829	-0.674059	-0.78121	-1.85179	-0.249445	-0.162481	-1.04627	-1.25646	0.616872	0.570736	-5.89007	-0.0324194	-4.71948	-1.168	0.285809	-1.30179	-0.410851	0.0255353	-0.212388	-0.164718	-0.350426	-0.757909	-2.04751	-0.936071	-0.269824	-0.0490382	0.0589196	-2.56378	-0.941516	-0.920108	-0.523878	-0.391549	-0.298291	-0.361819	0.0210327	0.175226	0.121647	0.278188
WFA_131	wildtype_female_aged	+/+♀A	-0.122665	0.293165	-0.693055	-2.09053	-0.116291	-1.86706	0.0659051	-0.961683	-0.667048	-1.03123	-0.0255688	-0.431738	-2.12894	-0.173283	-1.08084	-3.2101	-1.47505	0.0320244	0.317271	-3.27215	-0.457435	-4.68152	-1.15171	0.113792	-1.27018	0.109673	0.0495952	0.132997	-0.829749	-0.00243485	-0.760546	-2.09847	-0.577554	-0.391688	-0.248414	0.222451	-2.59241	-1.1926	-0.656608	-0.468827	-0.190508	-0.943822	-0.221257	0.115352	-0.116499	-0.19554	-0.00483302
WFA_135	wildtype_female_aged	+/+♀A	-0.970769	-0.104012	0.420949	0.621331	-0.427064	0.0112753	-0.0246877	0.324009	0.541194	0.00574257	-1.08426	-0.415128	1.42113	-0.449321	-0.0434063	2.07028	-0.521962	1.41473	0.511879	1.22106	0.828894	1.3603	-0.866646	0.111112	0.157834	-1.07258	-0.403171	0.375583	-0.808558	0.569566	-0.953447	-3.44959	0.0884028	0.0453099	0.216334	-0.264217	-1.79902	-0.714881	-0.551432	-0.07146	0.678204	0.346268	0.645405	-0.499573	0.145685	-0.252465	-0.115323
WFA_14	wildtype_female_aged	+/+♀A	0.395131	-0.321187	-3.05272	-1.79428	-0.415553	-1.40099	-0.186007	-0.667918	-0.00223392	-0.368483	0.210075	0.0822396	-2.99859	0.179058	-0.756572	-0.625331	-0.931816	0.0026568	0.700455	-6.31642	0.134905	-3.4617	-0.416985	-0.230215	0.599696	-0.425079	0.515472	-0.044923	0.687726	-0.0137688	-1.14109	-1.44311	-0.104577	-0.443925	0.0655159	0.252985	-2.07025	-0.381103	-0.744358	-0.160029	0.439782	-0.516562	-0.317599	0.160956	-0.0949807	0.0567371	0.220446
WFA_143	wildtype_female_aged	+/+♀A	-0.0735278	-0.299077	-1.43198	-2.34016	-0.293503	-3.19383	0.124697	0.13009	-0.24277	-1.33996	-0.0755644	-0.953993	-2.34846	-0.313439	-0.882667	-1.41571	-1.37581	0.033363	0.0469971	-5.11827	-0.84499	-3.99674	-1.0554	-0.0935065	-1.4848	0.683322	0.146948	0.437541	-1.49938	-0.408424	-0.897943	-2.50656	-0.24417	-0.523141	0.225134	-0.250364	-3.67203	-1.48737	-0.220703	-0.953182	-0.476785	-0.844339	0.0805391	0.324681	0.564513	-0.142593	0.13976
WFA_146	wildtype_female_aged	+/+♀A	-0.616239	-0.432242	-0.778868	-1.94742	-0.326483	-1.5294	0.172258	-2.10414	1.33456	-0.504328	-0.329958	-0.386576	-2.87492	-0.131894	-0.136976	-0.920211	-1.00133	-0.881338	0.163722	-5.2286	-0.32212	-5.57212	-0.610217	0.447838	-1.55299	-0.95725	-0.00329361	-0.826392	-0.00186095	-0.436868	-0.380625	-2.35924	0.667894	-0.125272	-0.444836	-0.193952	-3.3048	-0.225895	-1.13813	0.410643	0.322154	0.0371581	0.628715	0.00522041	-0.0119941	-0.046993	0.228841
WFA_148	wildtype_female_aged	+/+♀A	-0.334668	-0.977188	-2.13472	-1.98558	-0.163809	-2.174	0.55191	-0.863252	-1.23286	-1.27406	-0.321211	-1.02429	-2.66059	-0.0765213	-0.895571	-1.15855	-1.19904	-0.273448	0.483363	-5.70383	0.014381	-4.69074	-0.791776	0.607229	-1.50186	-0.0138049	0.0823865	0.0570356	-0.491529	-0.29854	-0.15754	-1.61644	0.242676	-0.266938	0.0693169	0.271599	-3.85601	-0.545755	-0.553348	-0.313534	-0.704657	-0.682843	-0.0770587	0.110217	-0.052226	-0.0705864	-0.0379898
WFA_151	wildtype_female_aged	+/+♀A	-0.469174	-0.866752	-1.38141	-1.7053	-0.439889	-3.02995	0.699771	-1.44603	-0.318968	-1.28602	-0.387253	-0.192154	-2.9122	0.307952	-1.37354	-1.12265	-1.12489	0.326045	0.626389	-6.52326	-0.856754	-5.46839	-0.664207	-0.268803	-1.74333	0.994436	0.57821	0.115635	-0.767257	-0.23669	-0.488962	-1.95967	0.0799219	-0.903743	-0.685604	0.344971	-2.78964	-1.32821	-0.902203	-0.568071	-0.0915797	-0.751758	0.200177	0.653842	-0.499612	0.126591	0.321696
WFA_28	wildtype_female_aged	+/+♀A	-0.855834	0.162936	0.837899	0.26491	-0.522587	-1.66439	0.0303607	0.623286	0.0877432	-0.320362	-1.48661	-1.03294	1.95809	-0.459565	0.0648042	-0.146972	-0.206769	0.325747	-0.663016	1.83191	0.981132	1.29681	-0.821217	0.00708874	0.282431	-0.120936	-0.272537	0.346029	-0.208465	-0.180529	1.50241	-2.49288	-0.356571	0.461185	0.0837291	-0.0413009	-2.70133	-0.499825	0.0129075	-0.489866	0.993297	0.322364	-0.0616698	-0.448951	-0.469396	-0.441862	-0.401327
WFA_30	wildtype_female_aged	+/+♀A	-0.125241	0.235393	-1.09867	-2.30447	-0.436218	-1.6304	0.00923526	-0.518194	-0.88527	-1.10957	0.0865322	-0.644546	-2.34163	0.161687	-0.41827	-1.1585	-1.49295	-0.97028	-0.257125	-6.24637	-0.248261	-4.46105	-0.778474	-0.308951	-2.05734	0.206303	0.0935285	0.435213	-0.290713	-0.350904	-1.63196	-1.67674	-0.406622	-0.198712	-0.215149	-0.142418	-2.88009	-1.56566	-1.78851	-1.08409	-0.496245	-0.53911	-0.230672	0.168592	-0.00981474	0.114269	0.104535
WFA_34	wildtype_female_aged	+/+♀A	0.476946	0.277612	-1.11378	-1.31789	-0.261572	-3.79968	0.245374	1.62072	-0.733214	-0.921127	0.479506	-0.169774	-3.30033	0.233574	-1.06071	-0.0561453	-1.22459	0.293942	-0.727493	-6.35469	-0.566124	-3.53163	-0.430804	-0.0558572	-2.22994	-2.16636	-0.431995	-0.367297	0.0030061	0.231913	-0.565584	-1.35797	-0.288437	-0.359239	0.535436	0.344724	1.76238	-1.11929	-1.2556	-0.749119	-0.163193	-0.37392	-1.11956	0.670399	-0.0975248	0.302482	0.359261
WFA_38	wildtype_female_aged	+/+♀A	0.317295	-0.204693	-1.0611	-1.89537	-0.467626	-1.80598	0.207292	-2.41554	-0.782975	-1.21765	0.0918287	0.086372	-2.93879	0.0675321	-1.21947	-1.49815	-0.603911	-0.779107	-0.150301	-6.07397	-0.805627	-5.43883	-0.63652	0.15369	-1.55958	0.00822029	0.0765004	0.213983	-0.139724	-0.461984	-0.551221	-1.70644	-0.59429	-0.452195	0.296519	0.209226	-1.84366	-0.332795	-1.08381	-0.524349	-0.755504	-0.260243	-0.493083	0.519569	-0.0471034	0.0840781	-0.016739
WFA_43	wildtype_female_aged	+/+♀A	0.409992	-0.811033	-2.03572	-3.66798	0.436378	-1.4462	0.00857765	-2.21321	-0.338538	-0.9649	-0.690259	-0.81911	-3.96259	-0.0310668	-0.126655	-1.92709	-1.52377	0.238866	-0.359427	-5.92035	-0.566662	-4.15723	-1.23616	-0.0255931	-1.48767	0.513344	0.182896	-0.0401579	0.122032	-0.411855	-0.807792	-1.65315	0.0739662	-0.138911	0.262505	-0.0697323	-0.503114	-0.668628	-1.03362	-0.281986	-0.69458	-0.0857951	-0.108314	0.394472	0.252869	0.0390919	0.325049
WFA_58	wildtype_female_aged	+/+♀A	-0.198746	0.400625	-2.304	-0.242495	-0.609013	-0.375526	-0.344026	1.21422	-0.0346248	-0.402083	-0.52179	-0.743347	1.69641	-0.473911	0.369114	0.112035	-0.177239	0.977615	0.0102906	1.91155	1.4252	0.960397	-1.29976	0.871236	0.442409	-0.443324	-0.420039	-0.301202	-0.503082	-0.0384476	0.40628	-2.78653	-0.176402	0.91674	0.12591	0.157287	-2.19447	-0.681306	0.320484	-0.236193	1.17455	0.372689	-0.577733	-0.715034	0.0422421	-0.510675	-0.308153
WFA_61	wildtype_female_aged	+/+♀A	-0.643521	0.385115	-1.61956	-2.66362	-0.174986	-3.43269	-0.287822	0.377061	-0.200256	-2.14027	0.0277433	-0.625076	-1.57102	-0.0836804	-1.0377	-1.29683	-2.05223	0.0401087	0.00142819	-5.05481	-0.0325352	-4.14166	-1.00088	-0.280726	-2.37772	1.071	-0.197192	-0.404141	-1.05607	-0.799506	-1.37107	-2.35402	-0.0918742	-0.314639	-1.69064	0.220589	-2.98596	-1.48322	-1.78296	-1.05879	-0.950589	-1.24423	-0.169869	0.352104	-0.103015	0.0241011	0.210379
WFA_75	wildtype_female_aged	+/+♀A	-0.503298	-0.705813	-1.20673	-1.38764	0.118116	-0.379234	-0.212037	0.448425	-1.27776	0.648397	-0.0988973	-0.922778	-3.55272	-0.450293	-0.0327933	-0.743721	-0.690903	-1.28294	-0.755893	-4.404	-0.63317	-2.31708	-1.22259	-0.215805	-1.06284	-0.35537	-0.414536	-0.669251	-0.45878	-0.203057	-1.45521	-2.34445	-0.253421	-0.348165	-0.108821	0.0990995	-2.743	-0.353096	-0.376195	-0.0662762	-0.292412	0.233725	-1.06667	0.355259	0.22583	0.149222	0.0446949
WFA_76	wildtype_female_aged	+/+♀A	0.315763	-0.316858	-1.60014	-1.32974	-0.631708	-4.47837	-0.0120614	0.0989889	-0.718397	-0.87045	-0.482932	-0.87859	-3.92082	-0.675926	-0.814836	-1.60956	-1.53783	0.622083	0.11094	-5.61958	-0.941404	-7.62513	-0.666099	-0.0181978	-1.92887	0.58142	0.730332	0.459436	-0.766851	-0.164248	-0.901575	-2.22106	-0.358921	-0.708529	-0.0291939	0.225663	-2.90109	-0.934658	-1.68387	-0.488782	-0.962734	-0.329771	0.121591	0.456581	0.417959	0.282487	0.267157
WFA_8	wildtype_female_aged	+/+♀A	0.137139	-0.531559	0.0472618	-0.833565	-0.334713	0.187075	-0.293143	-0.14927	-0.673482	-0.282473	-1.13931	-0.772622	0.79248	-0.57669	0.65827	1.1805	-0.502883	0.193562	0.568895	0.725776	0.911191	-0.278185	-1.85981	0.350052	0.0511199	-0.796764	-0.696398	0.559027	-0.324778	0.192941	-0.00451688	-2.25041	0.179076	0.153897	-0.547201	-0.484144	-1.45623	-0.0643224	0.089879	0.227511	-0.0764378	0.303513	-0.358013	-0.401227	-0.0620071	-0.0824287	0.0237183
WFA_81	wildtype_female_aged	+/+♀A	0.298146	0.0283938	-0.411694	-2.01885	-0.396013	-1.73948	-0.00933796	-1.64712	-0.265311	-0.592368	-0.941687	-0.951178	-3.5213	0.100497	-0.775846	-0.60828	-1.25959	-0.0901645	-0.205613	-5.02316	-1.24822	-4.03135	-1.238	-0.379695	-1.7849	0.355165	0.424765	-0.484605	-0.0352441	-0.256795	-0.529536	-2.21811	-0.00686447	-0.152102	0.380213	0.449333	-1.49312	-0.853572	-0.408426	-0.212632	-0.579243	-0.415607	-0.243143	0.31788	0.203266	0.0147729	0.0145725
WFA_85	wildtype_female_aged	+/+♀A	-0.052857	-0.398512	-0.864672	-2.22566	0.249714	-0.796232	-0.294256	-0.940245	-0.113001	-0.356096	-1.08418	-0.430622	-3.08973	-0.417821	-0.121097	-1.69757	-1.20967	-0.15551	-0.369807	-6.71208	-0.487784	-5.25067	-0.84043	-0.152725	-0.855253	-0.445743	0.0607778	-0.756619	-0.207493	-0.202729	-0.716833	-2.53083	0.318992	-0.196404	-0.0473061	0.17244	-4.17304	-0.90986	-0.283394	0.0783917	-0.483287	-0.0909935	0.615056	0.148705	0.321494	0.0733405	-0.026636
WFA_87	wildtype_female_aged	+/+♀A	0.224496	0.116452	-0.466182	-1.45574	0.339878	-1.83172	0.198317	-0.656609	-0.127826	-0.937181	-0.00320466	-0.326935	-3.15001	-0.292813	-0.848861	-2.14297	-1.28664	-1.88259	0.396887	-5.35525	-0.863644	-3.60891	-0.925576	0.219084	-1.83272	0.120892	-0.00786517	-0.703566	0.240298	-0.127075	-1.41636	-1.96727	0.195088	-0.394779	0.142671	-0.0568584	-0.100403	-0.681271	-1.42915	-0.360698	-0.202554	-0.933004	-0.558048	0.625993	-0.621768	0.158577	0.259506
WFY_103	wildtype_female_young	+/+♀Y	-0.196695	-0.00541588	-0.558216	2.0535	0.216296	-1.00719	0.253215	-0.622764	-0.876324	0.668209	-0.20068	-0.434218	-2.89094	-0.74759	-0.464557	-1.69556	-0.765359	-0.335499	-0.0555586	-0.267874	-0.408045	1.33532	-0.477496	0.220437	-0.148732	0.219343	0.105382	-0.487367	-1.52321	-0.700068	-0.0188826	0.688653	-0.143761	-0.0492263	-0.129396	0.255571	-3.57941	-0.0657961	-0.131238	-0.202436	-1.25145	-0.289792	-1.02922	0.549419	-0.176669	0.12817	-0.104527
WFY_111	wildtype_female_young	+/+♀Y	-1.09435	0.414626	-0.385166	-1.23021	0.150417	1.07787	0.227812	-1.32078	-0.84668	0.918523	0.32791	-0.26297	-0.664894	-0.65448	-0.299403	-1.24991	-0.227845	-0.876152	-0.56521	-0.0577705	-0.296547	-2.72157	-0.839913	-0.662824	0.227953	-1.16563	-0.845649	-0.33769	-0.332844	0.0295081	-0.841284	0.445792	-0.751652	0.365984	-0.54231	0.304291	-3.17781	-0.282507	0.219647	-0.141287	-0.386175	-0.132531	-0.755179	0.000525936	-0.197601	-0.30096	-0.0192189
WFY_129	wildtype_female_young	+/+♀Y	-0.874346	-0.341053	1.59767	1.53946	-0.456842	0.113868	-0.150419	-0.365412	-1.37734	0.140095	-1.03495	-0.755661	1.91327	-0.358962	-0.48088	-0.204087	-0.389054	-0.610318	-0.0821131	1.30955	-0.292433	1.40164	-0.775377	-0.438719	0.288026	0.330494	-0.829186	0.371299	-1.1189	-0.15536	1.60717	0.921681	-0.607506	0.433785	-0.469474	0.19622	-3.37303	-0.796663	-0.114629	-0.615962	0.607313	0.198209	-0.518889	-0.268666	0.103719	-0.153596	-0.626301
WFY_139	wildtype_female_young	+/+♀Y	-0.485777	-0.502277	-1.4337	0.643675	-0.156923	-1.59875	0.24818	-1.34985	-0.696252	0.838835	-1.02826	-0.762769	-3.34916	-0.27671	-0.0324447	-0.540916	0.790658	-0.612868	-0.441763	-1.42008	-0.755267	-0.863371	-0.535461	-0.0850635	-0.505651	0.687466	0.144047	-0.244133	-0.879747	-0.774899	0.25804	0.671077	-0.377079	-0.0633938	-0.104531	-0.0758998	-4.17348	-0.0131236	-0.774561	0.0893536	-0.464082	-0.112521	-0.775004	0.599166	0.227344	0.163889	0.330633
WFY_18	wildtype_female_young	+/+♀Y	-1.13115	-0.286583	-1.35814	-0.898491	0.0650766	0.307962	0.115595	-0.757982	-1.03799	0.693464	-0.00633565	-0.573494	-2.03118	-0.411458	-0.0781018	-1.85046	1.38884	-1.29848	-1.42955	-0.779682	-0.132279	-1.61495	-0.802603	-0.718794	0.0493806	0.182993	-0.297948	-0.0530203	-0.932721	-0.359225	-0.322466	0.959953	-0.271803	0.309554	-0.0313319	-0.0171834	-3.47436	0.161818	0.0606036	0.109763	-0.870009	-0.46344	-0.684606	0.205936	-1.29762	-0.237673	-0.282666
WFY_29	wildtype_female_young	+/+♀Y	0.0241285	-0.118578	-0.940046	0.640585	-0.0641917	-1.50239	0.349889	0.0138774	-1.11997	0.035034	-1.15951	-0.556191	-1.74224	-0.27462	-0.739783	-0.792562	0.662023	0.146821	-1.06683	0.900899	-0.487122	-0.17429	-0.701285	-0.493631	-0.557282	0.60689	-0.640617	0.128655	-1.06983	-0.647246	-0.392174	0.778578	-0.409811	0.451333	-0.452752	0.0129474	-4.48626	-0.23752	-0.476256	-0.212303	-0.801132	-0.417385	-0.901863	-0.234028	0.807105	-0.0917546	0.0881265
WFY_33	wildtype_female_young	+/+♀Y	-0.0237707	-0.236219	0.186473	0.116528	-0.441169	0.484091	-0.0778033	-0.859661	-1.38095	0.983979	1.01969	0.104355	-2.34793	-0.212202	0.190403	0.0589652	1.9974	-0.733374	-0.369169	-0.874783	-0.627451	-1.10317	-0.768983	-1.25297	0.203587	-0.321042	-0.536901	-0.458724	-0.467146	0.0361694	-0.46651	1.04531	-1.34855	0.0351294	-0.5231	-0.144789	-4.30053	0.0283424	-0.142095	0.133678	-0.361105	-0.405025	-1.70525	-0.0500797	-0.212306	-0.0457915	-0.123374
WFY_40	wildtype_female_young	+/+♀Y	-1.20572	-0.0500486	-0.20468	2.16744	0.781996	-1.78392	-0.0132374	0.0948114	-2.28603	-0.0747354	-1.29426	-0.467728	-3.07396	-0.260098	-0.415613	-1.30019	-0.459511	-0.313145	-1.24718	-0.0967411	-0.407785	1.25334	-0.296381	-0.355297	-0.885855	-0.918435	-0.448348	0.467425	-2.44277	-0.207791	-0.11808	0.571527	-0.148796	0.19202	-1.62294	0.195532	-4.50339	-1.11281	-1.02307	-0.581116	-0.914132	-0.160694	-1.02771	0.227377	0.820152	0.133052	0.247917
WFY_48	wildtype_female_young	+/+♀Y	-0.835802	-0.564161	-0.320609	0.641227	0.126199	1.46615	0.311263	-0.997701	-0.500414	0.690116	-0.16679	-0.743784	-2.00624	-0.62513	-0.250964	-0.690139	-0.239491	-0.755732	-0.165208	-0.687682	-0.698038	-0.44872	-0.55964	-0.332865	0.740245	-0.148086	-0.46467	0.102872	-1.11798	0.216226	-0.303457	0.762833	-0.0622835	0.0381659	-0.395544	0.245103	-3.52866	-0.391851	0.508534	-0.0813474	-0.556596	-0.561934	0.58729	0.023098	0.0427938	-0.211889	-0.157636
WFY_52	wildtype_female_young	+/+♀Y	-0.534005	-0.0641661	0.160193	-0.0787969	-0.0993985	0.539837	0.324682	-1.54898	-0.687863	0.810804	-0.0116457	-0.538682	-1.23566	-0.572028	-0.369594	-0.676764	0.0106273	-0.149222	-0.337519	-3.42418	-0.626734	-1.85292	-0.721075	-0.617951	-0.292433	0.743936	0.072397	0.321255	-0.921051	-0.0281944	-0.559415	0.593843	-0.0594771	0.00357368	0.0633623	0.223423	-3.81434	-0.870656	-0.182303	-0.290153	-0.97859	-0.394202	0.160889	0.192934	0.389619	-0.234434	-0.193585
WFY_71	wildtype_female_young	+/+♀Y	-0.319052	-0.137731	1.84082	0.547899	-0.388443	0.38209	-0.475216	-0.250067	-0.361042	0.521078	-0.982077	-1.01642	1.9089	-0.578984	-0.330085	0.962578	-0.369701	0.201724	-0.0791601	0.980457	-0.224749	2.03116	-0.874446	-1.25856	0.405367	0.0079724	-0.574828	0.218342	-0.914797	0.270498	2.02767	1.10376	-0.511582	0.119007	-0.402333	-0.0892812	-3.341	-0.180077	0.172483	0.11429	0.881921	-0.218682	-0.51897	-0.0404583	0.221024	-0.272398	-0.533802
WFY_82	wildtype_female_young	+/+♀Y	-1.95587	-0.117821	-1.58262	0.147223	0.0629517	-0.695145	0.0593532	-1.12328	-1.15113	0.982181	-0.0260107	-0.890177	-3.2366	-0.22143	-0.369992	-0.789236	-0.556715	-0.300094	-0.168107	-2.26547	-1.04641	-1.28155	-0.728223	-0.373697	-0.351862	0.322165	0.216797	-0.628113	-0.482824	-0.553917	-0.0682939	1.09631	0.0670845	-0.251788	-0.0242617	0.730817	-4.3342	-0.186918	-0.648772	-0.389225	-0.42487	-0.594391	-0.987977	0.219136	0.258161	0.316763	0.182883
WFY_93	wildtype_female_young	+/+♀Y	-0.730026	-0.171983	0.491971	0.544237	0.0988033	0.00319629	0.0624467	0.107183	-1.43446	0.508254	-0.0471674	-0.756401	-3.37569	-0.722448	-0.27859	-1.58302	-0.87528	-0.237039	-0.729357	0.110702	-0.412643	1.38544	-0.993124	-0.243259	-0.344021	-0.452267	-0.148048	0.451149	-1.72557	-0.524839	0.101599	0.762357	-0.560338	0.804205	-2.03099	0.16588	-1.75373	-0.161924	-0.574934	-0.369722	-0.745436	0.00812709	-0.836361	-0.514393	0.461709	0.24998	-0.172083
WMA_10	wildtype_male_aged	+/+♂A	0.830175	-0.212659	-2.12643	-2.3315	0.43692	-0.968058	-0.305408	-0.311198	0.299382	-1.18117	0.252737	0.396663	-3.5557	-0.070052	-0.642075	-0.346216	-1.67209	-1.07047	-0.401395	-6.05323	0.257244	-5.5928	0.266087	0.0187585	-1.18785	-0.153097	0.435889	0.501497	-1.00107	-0.22923	-1.03847	-1.70632	0.383635	-0.0438589	0.0393394	-0.469882	-3.30703	-0.809619	-0.699076	-0.859751	-0.878045	-0.0543909	-0.19318	0.39345	0.0848504	0.179766	-0.224478
WMA_102	wildtype_male_aged	+/+♂A	-0.0551085	-0.446737	-0.984076	-1.11384	0.494359	-0.0728018	-0.226814	-0.131015	0.418704	-0.18607	-0.992026	0.369209	-2.9103	-0.387271	-0.392807	-1.63387	-1.44846	-0.671809	-0.28452	-5.28431	-0.0680775	-6.11602	0.362544	0.00125453	-0.963434	-0.611719	-0.18445	-0.216932	-0.0789909	-0.23008	-0.980692	-2.49359	0.144497	-0.0672846	0.221736	-0.364878	-3.15028	-0.661053	0.324728	-0.223687	-0.0112893	-0.10513	0.522104	-0.290901	-0.402493	0.455162	-0.0832569
WMA_109	wildtype_male_aged	+/+♂A	0.191344	0.234681	-0.883395	-1.67176	-0.215607	1.11063	-0.0252163	-0.849615	-0.190564	0.254669	-1.14607	0.217295	-1.06942	-0.648386	0.58346	0.175339	-0.0604628	0.234968	-0.225672	-0.926143	0.0439943	-2.8794	0.177409	0.426145	0.720468	-1.26481	-0.664938	-0.091316	-0.322642	0.324896	-1.33929	-2.68321	-0.0748836	0.0404393	-0.3351	-0.236634	-3.34395	-0.719769	0.689974	0.016704	0.312072	0.0179896	0.115367	-0.037414	0.0712731	-0.285091	-0.366181
WMA_118	wildtype_male_aged	+/+♂A	-0.0626448	0.228893	-0.833219	-1.49781	-0.568563	-0.227696	-0.142768	0.00620066	-0.898215	-0.820094	-0.559517	0.212318	-2.65289	-0.0674739	-0.566432	-1.17359	-1.56236	-0.617421	-0.358367	-5.15653	-0.0376335	-4.0776	0.177529	0.15486	-0.847747	-0.76473	-0.0623062	0.0905406	-0.982176	-0.410279	-1.16385	-2.0846	-0.442189	-0.163886	-0.376809	0.0644495	-3.29376	-1.07231	-1.14336	-0.897608	-0.415938	-0.279967	-0.227144	0.371438	-0.584295	0.281402	-0.190851
WMA_122	wildtype_male_aged	+/+♂A	0.704381	-0.136859	-2.21183	-2.1504	-0.0951233	-3.06689	-0.516836	-0.0471527	-0.0398568	-3.00258	-0.128365	0.33863	-3.37207	-0.481163	-2.05658	-2.05484	-1.96911	0.518779	0.598866	-6.44407	0.355845	-4.25772	0.620337	-0.498844	-2.17404	-0.243388	0.415416	-0.131118	-0.707387	-0.279705	-0.799086	-2.2521	-0.156443	-1.41272	0.827923	0.375403	-0.265666	-1.79665	-1.7784	-1.56468	-1.10346	-0.0985453	-0.155188	0.241042	-0.450297	-0.0118284	-0.399097
WMA_128	wildtype_male_aged	+/+♂A	1.13204	-0.463074	-1.25645	-3.05531	-0.0276435	-1.11057	-0.206762	-0.112933	1.05039	-0.863508	-0.125218	0.698817	-2.72233	-0.47205	0.130466	-1.5743	-1.72785	-1.93143	-0.182894	-4.98331	-0.415841	-4.71617	0.391135	0.444368	-1.33726	-1.1825	0.0805137	-0.297363	-0.800209	-0.331898	-0.516807	-2.52313	0.81031	-0.461569	0.0055144	-0.0939794	-2.80768	-1.63187	-0.840595	-0.65727	-0.382717	0.461994	0.380301	-0.186917	-0.0686309	-0.0328266	-0.18362
WMA_130	wildtype_male_aged	+/+♂A	0.50607	-0.132929	-1.38135	-1.99167	-0.127055	0.536204	0.00707219	0.0334924	-0.339371	-0.49757	-0.6184	0.0562437	-0.384389	-0.085155	0.22026	1.20821	-1.35571	0.55558	0.313257	-7.04032	0.262974	-4.34261	-0.0363667	0.39876	0.950362	-1.11829	-0.0258996	0.0448079	-0.351943	-0.0844257	-1.09198	-3.20776	-0.143491	0.164444	0.0526699	-0.0909198	-2.36992	-1.11593	0.417289	-0.158018	0.043752	-0.03549	-0.0421242	-0.284599	-0.637048	-0.220893	-0.222715
WMA_136	wildtype_male_aged	+/+♂A	0.542205	-0.439019	-3.84565	-3.18984	0.231604	-4.52714	-0.788113	-2.54451	0.377503	-2.42497	-0.223773	0.171725	-3.07664	-0.39772	-2.09354	-2.62029	-1.41438	-0.30114	0.756549	-6.88279	-0.0895355	-4.48606	0.198247	-0.0996442	-2.41609	0.339994	0.9381	0.185236	-0.673936	-0.829327	-0.941829	-2.38013	0.454709	-0.681825	0.633411	0.0964456	-3.52553	-2.16865	-1.74299	-1.29112	-1.23537	-0.268248	0.932415	0.00851452	-0.869724	0.191069	-0.236458
WMA_140	wildtype_male_aged	+/+♂A	0.676927	-0.170567	-1.20369	-2.55625	0.627268	-0.207723	-0.713149	-0.0188134	0.368949	-0.135032	-0.585582	0.264958	-3.11205	-0.0317477	0.225872	-0.797253	-1.83454	-0.558909	-0.110665	-7.15971	-0.622997	-5.026	0.44196	-0.116679	-0.749993	-2.09657	0.36073	-0.129516	0.107227	-0.473954	-0.822428	-2.36173	0.317705	-0.0745055	0.482758	0.055587	-3.4448	-0.941186	-0.283813	-0.705506	-0.485081	0.379948	-0.335649	0.445232	-0.243244	0.400043	-0.367104
WMA_142	wildtype_male_aged	+/+♂A	1.02024	-0.22292	-2.41942	-2.87923	0.0894561	-2.37208	-0.223265	-0.251539	0.858819	-1.34339	-0.600549	0.353893	-2.9539	-0.31509	-0.514765	-1.25486	-1.83445	-0.0430724	0.751803	-6.62397	0.130731	-5.87291	0.216799	0.334128	-1.48712	-0.428532	0.468883	-0.167444	0.19658	-0.852639	-0.353638	-2.37523	0.677845	-0.812393	-0.142908	-0.0299045	-3.50837	-1.35711	-1.48528	-1.00614	-0.653551	-0.40061	0.172073	0.331976	-1.42633	0.284666	-0.0363993
WMA_144	wildtype_male_aged	+/+♂A	0.642749	0.53509	-0.80754	-1.36184	0.0840774	-2.62242	-0.475267	0.752429	0.367232	-1.75307	-0.462999	0.444055	-2.8863	-0.0767836	-1.08273	-1.99754	-1.65452	-1.14755	-0.190403	-4.05415	-0.240433	-4.18715	0.00327473	-0.649129	-1.30738	-0.0424281	-0.383182	-0.136065	-1.27358	-0.636906	-0.600451	-2.27206	0.0279253	-0.267391	-0.102628	-0.623769	-3.60351	-2.02248	-0.904098	-1.53214	-0.573676	-0.456944	-0.0300631	-0.0667451	-0.626981	-0.0688327	-0.130794
WMA_19	wildtype_male_aged	+/+♂A	0.377615	-0.713641	-0.732707	-0.477517	0.913951	-1.61806	-0.698628	-0.848604	1.54191	-1.15227	-0.00891877	0.107008	-7.37615	-0.393858	-0.816487	-1.03795	-1.98006	0.0386994	0.309313	-3.33678	-0.586908	-1.98202	0.39711	-0.262585	-1.56734	-0.432122	0.0301314	-0.403011	-0.241172	-0.383431	-0.817453	-1.8813	1.10851	-0.453004	0.246259	0.154016	-4.10466	-0.694795	-0.689287	-1.2965	-0.0157347	0.297942	0.368978	0.355227	-0.346601	0.169536	0.0494269
WMA_20	wildtype_male_aged	+/+♂A	0.572391	-0.522641	-1.45967	-1.69496	0.117891	-1.9893	-1.18593	-1.07431	0.983199	-2.17366	0.188306	0.702054	-5.02513	-0.291218	-1.14266	-1.81344	-1.20955	-0.0256399	0.589829	-6.30575	-0.134459	-4.22754	0.59918	-0.201727	-1.98659	-0.14592	0.415371	-0.211906	-0.00815062	-0.293942	-1.46652	-1.34183	0.327875	-0.865722	0.484261	-0.0798213	-3.31593	-0.911819	-1.59965	-1.70666	-0.492227	0.0394467	0.19079	0.121716	0.348082	0.138692	-0.0581809
WMA_27	wildtype_male_aged	+/+♂A	0.779402	-1.64834	-2.51133	-1.908	-0.98157	-3.52355	-0.0178597	-1.47382	0.483017	-1.60188	-0.393385	0.479086	-4.56199	-0.128379	-1.71559	-0.902337	-2.20586	-0.402866	0.387583	-6.07416	-0.343472	-4.86908	0.279443	-0.350914	-1.44905	0.986835	0.438746	0.00752988	-0.994364	-0.691278	-1.64257	-1.96289	-0.320099	-1.90216	0.35225	0.341	-4.03887	-1.18966	-1.39954	-1.4742	-0.988944	-1.04727	0.0144289	0.233243	-0.426104	-0.438164	-0.279077
WMA_39	wildtype_male_aged	+/+♂A	1.41697	-0.701083	-0.631874	-1.49686	1.16016	-1.39201	-0.278572	-0.729851	1.37464	-0.880495	-0.457727	0.470268	-3.11444	-0.33499	-0.366031	-0.901537	-1.07458	-0.110471	-0.330486	-4.5569	-0.032353	-3.22597	0.435856	-0.342059	-1.06122	-0.126306	0.483646	0.232197	-0.0174069	-0.166849	-1.02641	-1.98396	0.89849	-0.501559	0.452866	-0.103172	-5.5783	-0.39259	-0.69291	-0.320475	-0.297611	-0.233317	0.730684	0.534707	0.182538	0.371744	0.475024
WMA_41	wildtype_male_aged	+/+♂A	0.619581	0.351124	-1.10005	-1.42496	0.173103	-0.748188	0.495974	-0.0344731	0.19697	-0.550703	0.262895	0.43403	-2.87451	-0.33901	-0.555361	-0.957678	-1.63902	-0.822059	-1.14235	-5.85282	-0.788772	-4.60273	0.338319	-0.237914	-0.946375	-0.732906	-0.0817758	-0.153252	-1.45427	-0.272156	-1.85701	-1.41035	-0.343844	-0.494993	0.454548	0.453756	-2.45557	-1.27371	-0.740429	-1.55394	-0.594343	0.255494	-0.589808	0.019776	-0.0819418	0.0470709	-0.113748
WMA_46	wildtype_male_aged	+/+♂A	0.809566	-0.469043	-1.11469	-2.72434	0.083503	-2.25736	-0.717192	-0.191062	0.551297	-1.28338	-0.080579	0.501852	-3.44297	-0.374022	-0.898502	-1.64797	-1.86108	0.301373	-0.118447	-5.93215	-0.856229	-4.57342	0.380036	-0.915543	-2.04175	0.261318	0.590849	0.194125	-0.433956	-0.256417	-0.627378	-1.79313	0.274882	-0.43812	0.319478	0.196385	-3.64609	-1.59968	-1.46668	-0.813935	-0.382135	-0.268815	0.727835	0.346172	-0.0275392	0.0448446	0.142693
WMA_49	wildtype_male_aged	+/+♂A	0.567381	0.178206	1.93759	1.47781	-0.0788974	-0.0235318	-0.501956	0.699863	0.738799	0.158969	-0.832872	-0.481538	2.4196	-0.131845	0.857005	0.529605	0.225308	0.634394	0.00923406	1.28041	0.905189	2.00452	-0.451793	0.0989778	0.542084	-1.03279	-0.5305	0.93625	-1.21881	-0.053234	1.36165	-2.69481	-0.349191	0.469709	-0.271759	-0.553515	-2.72444	-0.871118	0.744715	-0.356971	1.10024	0.893347	-0.210322	-0.389113	1.09541	-0.269695	-0.470215
WMA_50	wildtype_male_aged	+/+♂A	1.17037	-0.58965	-1.90306	-1.71538	0.0728585	-1.92443	-0.940566	-0.311747	1.09941	-1.39009	0.385342	-0.09343	-3.05546	0.00300113	-0.521143	-1.59536	-1.71851	-0.524956	-0.572457	-5.18166	-0.119349	-4.88984	0.451069	-0.474318	-1.80022	0.457537	0.740106	0.165592	-0.044945	-0.324301	-1.92491	-2.07044	0.448999	-0.80656	-2.5897	-0.369112	-4.48196	-1.19302	-1.06138	-1.00548	-0.819009	-0.325747	0.741113	0.0409334	0.269924	0.158218	-0.0433244
WMA_56	wildtype_male_aged	+/+♂A	0.368289	-0.440385	-0.862976	-1.44235	0.519062	-0.0106996	-0.413527	-0.592177	0.871621	-0.813001	-0.592198	0.0334697	-1.5927	-0.140861	-0.392896	-2.03928	-1.21401	0.23524	-0.061857	-5.75692	-0.108388	-4.76545	0.356049	0.216188	-0.410764	0.0492583	-0.620981	-0.18516	-0.977779	-0.00165838	-0.820335	-2.27919	0.765376	-0.616193	0.12587	-0.113786	-3.26472	-0.577283	0.200489	-0.310848	-0.0828332	-0.386916	0.87932	0.127493	0.147533	-0.22226	-0.21973
WMA_59	wildtype_male_aged	+/+♂A	0.761111	-0.0370854	-3.2905	-1.39253	0.317155	-1.44974	-0.469666	0.845904	0.204107	-1.88429	0.293116	0.343626	-2.16344	0.0120482	-0.265133	-1.35144	-1.02664	0.39759	0.522172	-6.82347	0.197537	-5.63195	0.643099	-0.388868	-1.84362	-0.421036	-0.205269	-0.391906	0.800439	-0.0012281	-1.05877	-1.43226	-0.0518143	-0.938807	0.386467	-0.132157	0.373919	-1.3722	-1.29599	-0.609579	-0.610285	0.174158	-0.976636	0.296508	0.240394	0.192176	-0.0325714
WMA_6	wildtype_male_aged	+/+♂A	1.34561	-0.0969335	-1.39266	-1.99967	0.740558	-0.301721	-0.858846	-1.2686	0.593232	-0.872647	-0.0553371	0.138107	-2.24237	-0.217207	-0.204177	-0.924724	-0.95136	-0.299326	0.312549	-5.31006	0.566894	-5.33616	0.461317	-0.760429	-1.1368	-0.79418	-0.169058	-0.131971	0.265013	-0.596695	-1.50581	-1.33715	0.661534	-0.538451	-0.485332	-0.690774	-2.93901	0.196557	-0.510547	-0.911982	-0.747321	-0.258201	0.330494	0.0277185	-0.0859603	0.0938903	-0.116176
WMA_64	wildtype_male_aged	+/+♂A	0.622321	-0.0563028	-3.5179	-1.49397	0.611937	-1.33288	-1.25866	0.103302	0.229561	-1.75596	-0.759199	0.178448	-4.42645	-0.0296431	-1.28822	-1.16987	-1.05245	0.375322	0.450511	-6.20218	-0.150923	-4.81387	-0.147218	0.0414773	-1.71204	0.204654	0.149162	0.106525	-0.340796	-0.40402	-1.55257	-1.94272	0.494491	-0.792561	0.235541	0.0619575	2.92362	-0.874569	-0.738687	-0.620843	-1.35475	-0.414808	0.0335995	0.170314	-0.663949	0.192742	-0.143027
WMA_67	wildtype_male_aged	+/+♂A	0.635716	-0.674147	-1.26322	-1.82681	-0.253696	0.233093	-0.537079	-0.218163	0.40975	-0.284737	-0.503251	0.189107	-2.7173	-0.211586	0.0440428	-1.70688	-1.03611	-0.796607	-0.305584	-5.9628	-0.396739	-5.05498	0.426712	-0.596736	-0.638602	-1.30917	0.0242681	-0.115926	-0.743637	0.0471367	-1.00103	-2.42892	0.152944	-0.387734	0.112586	-0.166464	-3.75157	-1.33955	-0.447234	-0.848511	-1.06852	-0.0216781	-0.676373	0.474507	0.123999	0.00853053	-0.314391
WMA_70	wildtype_male_aged	+/+♂A	0.619545	-0.50659	-3.02377	-1.54165	0.133272	-0.65431	-0.326759	-0.332373	1.22072	-0.834601	-0.148099	0.00229696	-3.84904	-0.224502	-0.0196239	-2.65435	-1.43889	-0.554662	0.450646	-8.00966	-0.157811	-5.9443	0.0742152	0.167757	-0.876184	-0.478656	0.188073	0.0890208	-0.338183	-0.303233	-1.35923	-2.44579	0.882133	-0.333381	-0.580572	0.0892616	-4.24763	-1.30672	-0.767975	-0.977878	-0.143204	0.0315553	0.378029	-0.592278	-0.106939	0.0164654	0.280215
WMA_80	wildtype_male_aged	+/+♂A	0.810848	-0.568641	-0.502253	0.397938	0.507309	-2.86261	-0.331917	-0.336547	0.959092	-1.39442	-0.535983	0.24209	-3.42737	-0.396413	-0.653515	-3.06198	-1.54865	-0.242123	-0.335644	-0.637997	-0.358714	-0.933262	0.263153	0.192445	-1.84698	1.08473	0.0678446	-0.049212	-1.21665	-0.728079	-0.652519	-2.17691	0.458387	-0.732645	-0.560594	-0.328275	-4.04073	-0.928063	-1.27649	-1.22196	-0.493843	-1.12459	0.253248	0.252379	-0.596179	0.135375	0.184575
WMA_83	wildtype_male_aged	+/+♂A	0.591438	-0.257931	-1.29107	-1.53226	0.526209	-2.89066	-1.08864	-0.238732	0.352113	-1.75918	0.170625	0.294829	-3.08599	-0.128926	-1.82655	-2.32056	-2.9139	-0.846249	0.287552	-6.40798	-0.202101	-5.67448	0.356769	-0.0673364	-2.24103	0.684718	-0.008145	-0.212055	-0.573601	-0.150737	-0.835223	-2.23703	0.615174	-1.05081	0.0152383	0.0736259	-4.79697	-1.82535	-0.925817	-1.66057	-1.02678	-1.26962	0.402171	-0.000106873	-2.28783	-0.305532	-0.140144
WMA_86	wildtype_male_aged	+/+♂A	0.685895	0.473022	-0.968032	-2.60875	0.157979	-1.70452	-0.63367	-0.00345869	0.92504	-0.836602	-0.487388	-0.208783	-2.5084	-0.567472	-0.420041	-1.39528	-0.852893	-0.273719	0.348008	-5.42705	-0.469325	-4.98114	-0.11145	-0.808369	-1.26489	-0.25567	-0.562897	0.146279	-0.342414	-0.435878	-0.898389	-2.3042	0.721714	-0.637799	-0.603005	0.136181	-0.671802	-0.81765	-0.403298	-0.486011	-0.398774	-0.146351	0.582856	-0.350101	-0.509831	0.233657	-0.127278
WMA_90	wildtype_male_aged	+/+♂A	0.629884	-0.197169	-2.06358	-1.63485	0.609716	-1.91517	0.0881558	-0.697805	1.298	-1.53417	-0.800287	0.581107	-2.24377	0.0289661	-0.676409	-2.1866	-1.13292	-0.584247	-0.0752934	-5.2584	-0.249323	-5.01987	0.49106	-0.0134335	-1.29959	0.546193	0.377523	-0.145624	-0.231835	-0.621936	-1.16869	-2.3021	1.08153	-0.71735	-0.702894	-0.368625	-5.88908	-1.61887	-1.04483	-0.974861	-0.689424	-0.46629	0.563157	0.047416	-0.558003	0.124597	-0.16265
WMA_96	wildtype_male_aged	+/+♂A	0.706013	-0.547448	-1.13732	-1.51266	-0.424553	-3.31331	-0.387506	-0.728334	0.310024	-1.80337	-0.553569	0.31557	-4.05289	-0.393158	-1.78782	-1.46575	-1.33474	0.0889754	0.353006	-6.33292	0.0589045	-5.48136	0.351039	0.154832	-1.85871	0.912444	0.711177	0.287262	-1.1731	-0.735122	-1.13258	-2.28159	0.0186574	-0.293567	-1.42148	0.00904002	-3.9927	-1.55042	-0.90745	-1.4245	-1.16334	-0.77602	0.441955	0.0267148	-0.639274	0.00744404	0.0245463
WMA_99	wildtype_male_aged	+/+♂A	-0.148776	-0.160959	-0.640412	-1.88986	-0.819288	-0.966185	-0.529333	0.824514	-1.57384	-0.880541	-0.206319	0.0926642	-3.01326	-0.248084	-0.752551	-2.1987	-0.734046	-0.0660756	-1.00327	-5.31488	0.210465	-3.84126	0.038388	-0.597414	-0.492548	-0.266263	-0.0985053	-0.659614	0.183348	-0.0328473	-0.924059	-2.06626	-0.852923	-0.136606	-0.00574679	-0.559623	0.93268	-1.30365	-0.606866	-0.7244	-0.151219	-0.0777458	-0.780047	0.326519	-0.533903	0.0523786	-0.345475
WMY_115	wildtype_male_young	+/+♂Y	-0.63832	-0.770005	-0.336623	0.319017	0.423887	1.07128	-0.736576	-0.269182	-0.126981	0.748725	0.424023	0.470671	-1.16708	0.639887	-0.301217	-1.59257	-0.759849	-0.0157338	-1.23537	0.0959338	0.566192	-0.122903	0.693119	0.0705673	-0.022135	-0.139081	-0.484025	-0.494738	-0.598029	-0.98746	-0.473056	0.715852	-0.192957	-0.226245	-0.836036	-0.538496	-4.25773	-0.479777	0.374666	-0.761628	-0.146804	-0.65341	-0.749998	0.220193	-0.584372	0.172118	-0.108842
WMY_126	wildtype_male_young	+/+♂Y	-0.351079	-0.0815365	0.244333	-0.548368	0.215168	-0.215771	0.194461	-0.451943	-0.59197	0.558995	0.879674	0.740702	-1.93953	0.846318	-0.39017	-2.24726	-0.0153804	-0.246006	-0.405802	-3.4589	0.315175	-3.12225	0.951393	-0.458834	-0.431686	0.486668	-0.315779	0.0901116	-0.397855	-0.1338	-0.173345	0.155876	0.132432	-0.113517	0.345382	-0.253485	2.96248	-0.458148	-0.0824159	-0.85557	-0.623306	-0.482531	-0.719819	0.00357146	-0.47782	0.438786	-0.169157
WMY_145	wildtype_male_young	+/+♂Y	-0.842053	-0.497984	1.66536	-0.245186	0.16066	0.76559	0.0662511	-0.064065	-0.691066	0.473455	0.126748	0.0218947	0.456967	0.35491	-0.0527172	-0.922418	-0.512061	0.0193628	0.155214	0.210231	0.750196	-0.369102	0.264043	-0.231689	0.821058	-0.01833	-0.614772	-0.422776	-0.421766	0.169614	1.50669	1.00081	-0.02728	0.20952	-0.393001	-0.339658	-3.36667	-0.25149	0.471094	0.0584537	0.383466	-0.397732	-0.336518	-0.502203	-1.07878	0.387169	-0.510433
WMY_16	wildtype_male_young	+/+♂Y	0.329613	-0.212019	-0.26573	-1.12212	0.33702	-0.0950692	-0.195396	-0.839928	-0.138429	0.253065	0.159307	0.705346	-1.99105	0.155937	-0.503125	-2.88595	-0.101448	-0.769372	-0.0273851	-3.42259	-0.454968	-2.52194	1.156	-0.259598	0.683087	0.255086	0.147769	0.127107	-0.290176	-0.606705	-1.08188	0.739961	0.388733	-0.264625	0.103079	0.0308632	-2.94534	-0.0199985	0.94659	0.517439	-0.532722	-0.147204	-1.50597	0.0265307	-0.0788276	0.0505137	-0.12292
WMY_24	wildtype_male_young	+/+♂Y	-0.107877	0.0380281	-0.974716	-0.568599	0.873112	-0.641555	-0.249499	-1.35141	0.0163367	-0.288258	0.906184	0.915364	-3.12078	2.1707	-0.537234	-1.22709	-0.994362	-1.40302	-0.125629	-1.33978	0.632197	-0.932809	1.02637	-0.211265	-0.70738	0.558866	-0.0736973	-0.0786961	-0.564775	-0.144344	0.0569095	0.96079	0.5883	-0.29813	-0.173139	-0.0684658	-3.91411	-0.0414296	-0.289648	-0.681246	-0.0876199	-0.862263	-0.599406	-0.120004	-0.0271688	0.55623	-0.167508
WMY_35	wildtype_male_young	+/+♂Y	0.322343	-0.430967	-1.6308	-0.634764	0.858635	0.329554	0.778052	-1.12233	0.0181694	0.616391	1.28232	1.16717	-4.27733	1.76485	0.232747	-1.45649	0.35551	-0.346727	-1.31413	-6.28845	-0.195311	-2.98895	1.22238	-0.192984	0.605058	0.148961	0.133759	-0.106884	-0.377254	-0.126558	-0.201169	0.723169	0.1297	-0.265586	0.323943	0.219462	-3.41037	1.13827	0.824234	0.549931	-0.447248	-0.297681	-0.965635	-0.436451	-0.000610006	0.407491	0.257331
WMY_45	wildtype_male_young	+/+♂Y	0.590705	-0.0156363	-0.644007	-0.762926	0.520338	0.020177	-0.402442	-0.857741	-0.265117	-0.00999139	0.141459	0.991355	-2.92305	1.20879	-0.212386	-0.844275	-0.347829	-1.57796	-0.105623	-4.16845	-0.244668	-4.00064	1.24174	-0.758723	0.243828	0.444738	-0.113178	0.463338	-0.712321	-0.337752	-0.632678	0.621482	-0.0159472	-0.189777	-0.00305774	-0.103	-3.86614	-0.221753	0.822457	0.099027	-0.529043	-0.163264	-0.428079	0.0806645	-0.137978	0.0903024	-0.284632
WMY_5	wildtype_male_young	+/+♂Y	-1.98981	-0.382274	0.845377	-0.00450365	-0.549967	0.503388	-0.194232	-1.22008	-0.514587	0.0712865	0.541118	0.214163	0.138186	0.419232	-0.106863	-0.973754	-0.737555	0.123681	-0.454965	0.871349	0.99265	0.713729	0.303986	0.211602	0.493651	-0.210359	-0.735896	0.140804	-0.749036	0.0217816	1.70505	0.662985	0.316722	0.369629	-1.04885	-0.122719	-4.24152	-0.179358	0.317926	-0.259304	-0.0345591	-0.168603	-0.24646	-0.572065	-0.498402	0.191267	-0.0342243
WMY_63	wildtype_male_young	+/+♂Y	0.173034	-0.409749	-0.774688	-0.611118	0.509893	-0.216114	-0.0563811	-0.374003	-0.320759	0.10307	1.09625	0.453228	-3.17473	1.24673	-0.350977	-1.05415	-0.552741	-0.294899	-0.797615	-4.93286	0.274383	-3.35329	0.755479	-0.497441	-0.234154	0.762355	-0.00191636	-0.0850984	-0.102328	-0.325261	-0.922004	0.911903	0.21173	-0.381955	0.178429	0.208537	1.53762	-0.392033	0.130585	-0.364055	-0.596086	-0.465934	-0.855721	0.0810209	-0.217489	0.555129	-0.179615
WMY_88	wildtype_male_young	+/+♂Y	-0.12432	-0.553873	-1.06837	-1.38774	0.423839	-0.33783	-0.245324	-0.844075	-0.163131	-0.216297	0.855627	1.00309	-2.71111	1.46194	-0.861599	-1.28279	-1.08556	-0.530484	0.239725	-2.27277	0.173303	-2.72885	0.981969	-0.596302	-0.583337	0.884138	0.115996	-0.244826	-0.989651	-0.494465	-0.550065	0.851222	-0.171612	-0.618305	-0.2932	0.205738	-4.19499	0.100326	0.179561	-0.114114	-0.526316	-0.80273	-0.491333	0.0176055	-1.34102	0.136838	-0.516034
WMY_91	wildtype_male_young	+/+♂Y	-0.708394	-0.227054	-1.03428	-0.743902	0.130146	0.0264143	0.0830701	-0.929234	-0.227199	0.237604	0.850327	0.962548	-2.99539	0.261758	-0.379645	-1.80825	-0.313352	-0.410084	-0.403076	-3.42017	0.329818	-2.78105	1.15772	-0.719215	-0.321212	0.603948	0.118838	-0.24076	-0.861992	-0.696739	-0.272071	1.1288	-0.637834	0.0098335	-0.0298287	0.486116	-3.23276	0.0237738	0.297598	0.316394	-0.444578	-0.409733	-0.994118	-0.0544774	-0.411419	0.339954	0.248618
QC1.12	quality_control	QC	-0.326571	0.0375027	-0.273593	-0.260524	0.0765483	-0.155118	-0.364862	-0.0713376	0.125335	-0.201357	-0.35133	0.03745	-0.259916	-0.198452	-0.296426	0.19536	-0.174591	-0.000898727	-0.0901987	-0.231025	-0.743995	-0.0922733	-0.133992	-0.0263455	-0.104994	-0.271319	-0.13161	-0.217814	-0.434782	-0.110455	-0.0428556	0.0567918	-0.0734865	-0.14502	-0.360507	-0.179268	0.00698776	-0.268625	-0.216818	-0.0752338	-0.115689	-0.162427	-0.135668	-0.209648	-0.326595	-0.141491	0.00293292
QC2.1	quality_control	QC	0.108523	-0.480885	0.0202037	-0.135741	-0.307006	-0.154989	-0.254017	-0.18262	-0.521645	-0.165145	-0.0786638	-0.285077	-0.00514644	-0.180624	0.0997957	-0.652528	-0.103674	-0.180727	-0.158414	-0.130465	0.440009	-0.161756	-0.0803925	-0.125198	-0.144998	-0.151338	-0.169078	-0.132864	0.199372	-0.180253	-0.26257	-0.283046	-0.148161	-0.307652	-0.155237	-0.0853845	-0.378324	-0.342389	-0.0771308	-0.168852	-0.29383	0.0637882	0.0278145	-0.052539	0.131746	-0.08513	-0.379055
QC2.10	quality_control	QC	-0.338278	0.074017	-0.326312	-0.316506	-0.306511	-0.21297	-0.0656129	-0.358264	-0.187712	-0.0568336	-0.349504	-0.135071	-0.123893	-0.163926	-0.113012	0.0170542	-0.063602	-0.0536609	-0.57384	-0.208843	-0.0488621	-0.225179	-0.274812	0.094395	-0.116051	0.122411	-0.140087	-0.00882928	-0.0579914	0.068089	-0.224956	-0.12238	-0.176417	-0.0759973	-0.0965914	-0.108182	-0.175916	-0.188941	-0.151299	-0.225883	-0.121696	0.0959432	-0.286818	-0.12878	-0.110104	-0.209606	-0.149154
QC2.2	quality_control	QC	0.109455	0.0228057	-0.453675	-0.0319816	-0.323902	-0.243136	-0.064192	-0.167259	-0.261868	0.0261691	-0.0896181	-0.286284	-0.0518573	-0.0364845	-0.254331	-0.0730405	0.0101352	-0.0661363	-0.746578	-0.162789	-1.61702	-0.200237	-0.196014	-0.345469	-0.197647	-0.0653636	-0.0968695	-0.0656128	-0.496638	-0.140299	-0.127266	-0.0985603	-0.122486	-0.220718	-0.0291821	-0.0712924	-0.357966	0.0130875	-0.114271	-0.444722	0.0306433	-0.157497	-0.348483	-0.1881	-0.50092	-0.196758	-0.179098
QC2.3	quality_control	QC	-1.04238	-0.274887	0.000759337	-0.0631217	0.0753482	0.055677	0.319402	-0.486211	-0.0720178	-0.155043	-0.0265805	-0.0990441	-0.25011	-0.254682	-0.108494	-0.52075	-0.231526	-0.384423	0.0631846	-0.105827	0.197662	-0.0797343	-0.136271	0.0155492	-0.163163	-0.17259	-0.145672	0.0932973	0.130082	-0.139908	-0.215754	-0.360605	-0.517962	-0.0754025	0.00967088	-0.354647	-0.136	-0.018557	-0.0994885	-0.0463554	-0.15567	-0.292788	-0.396633	-0.0708432	-0.132325	-0.258218	-0.0969988
QC2.4	quality_control	QC	-0.524294	-0.0685584	0.0384416	-0.0186478	-0.600135	-0.114305	-0.182111	0.122194	-0.117267	-0.190649	-0.153268	-0.229448	-0.128932	0.0697306	-0.18934	-0.0189779	-0.216706	-0.0012903	0.0218989	-0.10291	-0.197448	-0.282736	-0.181799	-0.309189	-0.0754352	0.199063	-0.0390809	-0.261654	-0.33212	-0.0480679	-0.151281	-0.254454	-0.000709938	0.0903835	-0.013889	-0.133338	-0.117426	-0.123191	-0.0688932	-0.036083	-0.0755122	-0.321413	0.0359254	-0.354587	0.242305	-0.0470743	-0.175617
QC2.5	quality_control	QC	0.39971	0.00150823	-0.0585405	-0.331109	-0.130168	-0.101535	-0.404915	-0.00933435	-0.0805989	-0.128777	0.0405275	-0.0516923	-0.306212	-0.194047	-0.0859587	-0.308213	-0.301177	-0.223942	0.0187931	-0.0166324	-0.140045	-0.0867336	-0.171667	-0.137051	-0.134562	-0.228945	-0.224521	-0.282083	-0.0319131	-0.189762	0.0623631	-0.230404	-0.174512	-0.0882493	-0.219361	0.138948	0.301058	-0.0195267	-0.346746	-0.154662	-0.315315	-0.190314	-0.0583975	0.123423	-0.435627	-0.105598	0.0149335
QC2.6	quality_control	QC	-0.30834	-0.400532	-0.358765	-0.138489	-0.0944821	-0.352285	-0.0108858	-0.30071	-0.157887	-0.25768	-0.283832	-0.0438873	-0.111752	-0.204285	-0.327245	-0.0323849	-0.115484	-0.63223	-0.0291702	-0.102212	0.0392944	-0.0754768	-0.221876	-0.384017	-0.183031	-0.147809	-0.193475	-0.339227	-0.223643	-0.177028	-0.228529	-0.0554571	0.00515234	-0.203557	-0.179066	-0.298454	-0.231466	-0.0807938	-0.12441	-0.0421513	-0.168293	-0.202191	-0.147115	-0.149122	-0.0976198	-0.207296	-0.155362
QC2.7	quality_control	QC	-0.0504907	-0.26981	-0.165181	-0.292476	-0.328963	-0.216032	-0.395708	0.013829	-0.439648	-0.105837	-0.143203	-0.303065	-0.0642301	0.0198418	-0.0950644	-0.0517455	-0.0306401	-0.00264386	-0.322512	-0.117041	-0.344459	-0.209694	-0.0404271	-0.0854388	-0.195053	-0.427321	-0.432727	-0.22597	-0.0767749	-0.340358	-0.190586	-0.0509309	0.0495537	-0.11388	-0.241548	-0.355636	-0.0699002	-0.274961	-0.13422	0.0210128	-0.110496	0.146012	-0.216821	-0.379014	0.155542	-0.0375661	-0.0963903
QC2.8	quality_control	QC	-0.434914	-0.108367	-0.422103	-0.151385	0.141929	-0.19092	-0.147528	-0.319659	-0.0112384	-0.244413	-0.142203	-0.342932	-0.0799393	-0.395411	-0.169457	0.161463	-0.170276	-0.000461359	-0.232528	-0.249478	-0.0352504	0.0761671	-0.0755669	0.0375375	-0.0173335	-0.434238	-0.0288273	-0.207021	-0.545489	0.0471272	-0.259769	-0.228729	-0.146712	-0.22935	-0.145094	-0.19256	-0.172447	-0.194536	-0.301933	-0.358658	-0.114753	-0.157761	-0.0440044	-0.157843	-0.579044	-0.102353	-0.149586
QC2.9	quality_control	QC	0.194704	-0.459362	0.180913	-0.0116735	-0.775698	-0.0832468	-0.175471	0.213152	-0.160763	-0.151591	-0.132679	-0.051485	-0.188272	-0.0647266	-0.17595	-0.65474	-0.1847	0.0248564	0.0680459	-0.109241	-0.237355	-0.22501	-0.0465217	-0.432903	-0.198014	0.107131	-0.0766124	0.111916	-0.0149703	-0.541495	-0.0737841	-0.075551	-0.137904	-0.154899	-0.129294	0.0127575	-0.687032	-0.180471	0.0180978	-0.164854	-0.177751	-0.439616	-0.289546	-0.181163	-0.341511	-0.188242	-0.22775
QC3.1	quality_control	QC	-0.035606	-0.2857	-0.278629	-0.147346	0.149093	-0.255718	-0.0914428	-0.446004	0.0374933	-0.167832	-0.0771096	-0.0911834	-0.180192	-0.253428	-0.107217	-0.323718	-0.282334	-0.166001	-0.172207	-0.167956	-0.387791	-0.0576314	-0.243059	-0.409564	-0.188537	-0.432598	-0.0271716	-0.25501	-0.0938386	-0.0602534	-0.103328	-0.114277	-0.236349	-0.174938	-0.214704	-0.0807122	-0.00503274	-0.161959	-0.0176295	-0.118032	-0.222732	-0.182145	-0.11489	-0.244524	-0.0881749	-0.02769	-0.276247
QC3.2	quality_control	QC	-0.710549	0.0220448	0.106923	0.0310953	-0.199014	0.210051	-0.402983	-0.191605	-0.304978	-0.0410466	-0.122062	-0.0563746	-0.157872	-0.135083	-0.0658765	-0.388364	-0.194093	-0.62072	-0.033685	-0.136644	-0.068289	-0.36775	-0.198157	-0.0462892	-0.19883	-0.311083	-0.289188	-0.250489	-0.214783	-0.290396	0.039464	-0.302064	-0.230252	-0.0872579	-0.136939	-0.126451	-0.235805	-0.0559755	-0.0745929	-0.0847738	-0.103521	-0.229695	-0.0415786	-0.0931385	-0.17137	-0.294737	-0.00855963
QC3.3	quality_control	QC	-0.0212306	0.279584	-0.097671	-0.0631793	0.0271621	-0.212017	0.0358769	0.0689501	-0.312907	-0.129497	-0.262469	-0.120037	-0.128521	-0.10549	-0.211397	-0.0574089	-0.013944	0.0195753	-0.056343	-0.175703	-0.0625131	-0.10714	-0.136579	0.0508522	-0.12257	-0.249699	-0.0596682	-0.201812	-0.0475429	-0.119058	-0.190147	-0.168461	-0.309982	-0.130936	-0.195514	-0.1428	-0.0973217	-0.168372	-0.363438	-0.300241	-0.213744	-0.23947	-0.0735837	-0.0022233	-0.0881534	-0.133943	-0.0487254
QC3.4	quality_control	QC	-0.107474	-0.480209	-0.317034	-0.398379	-0.175575	-0.230821	-0.0601464	-0.505753	0.0234044	-0.193941	0.0929758	-0.273997	-0.191899	-0.0416177	-0.167224	0.0932338	-0.141786	-0.0632989	-0.0390702	-0.0807552	-0.0956634	-0.103205	-0.0269554	-0.473883	-0.112094	0.0670512	-0.304606	-0.198079	-0.163358	-0.0223111	-0.238393	-0.0759872	-0.0152845	-0.257549	-0.0468643	-0.410955	0.113305	-0.136483	-0.342824	-0.0506919	-0.00630615	-0.0245929	-0.0911047	-0.150421	-0.134555	-0.106359	-0.137768
QC3.5	quality_control	QC	-0.0488752	-0.458596	-0.287884	-0.0597263	0.126257	-0.305127	-0.244176	-0.372782	-0.0374463	-0.23581	-0.0830921	-0.26299	-0.0844906	-0.211683	-0.232123	-0.348495	-0.167112	-0.473739	-0.247441	-0.116775	-0.252726	-0.189891	-0.063273	-0.165298	-0.195216	0.0892223	-0.0286553	-0.0204827	-0.211544	-0.182938	-0.226697	-0.132452	-0.0503237	-0.196611	-0.0915323	-0.0839771	-0.0850191	0.0157175	-0.0263249	-0.055865	-0.139676	-0.330896	-0.218088	0.00250625	-0.229583	-0.204832	-0.232113
QC3.6	quality_control	QC	-0.141585	-0.283959	-0.193503	-0.224702	-0.390209	-0.0734364	-0.0743376	0.248282	-0.156729	-0.100558	-0.34516	0.0193894	-0.156093	-0.0856127	0.0174388	-0.0649823	-0.0594536	-0.219437	-0.0545037	-0.119862	-0.0311625	-0.130804	-0.290605	-0.0851699	-0.0586304	-0.65035	-0.152428	-0.255107	-0.116503	-0.32055	-0.203206	-0.089633	-0.268506	-0.143624	-0.128752	-0.269348	-0.267196	-0.180854	-0.123436	-0.155277	-0.172245	-0.0768576	-0.208727	-0.311305	-0.0623156	-0.109528	-0.0265573
QC3.7	quality_control	QC	-0.18579	-0.39974	-0.0715181	-0.0294419	-0.294801	-0.172081	-0.102395	-0.0122732	-0.19527	-0.250208	0.026118	-0.121059	-0.24952	-0.0770007	-0.335123	0.123512	-0.186137	-0.478411	-0.236071	-0.16383	-0.169489	-0.0748693	-0.210034	-0.02554	-0.180593	-0.172895	-0.132004	0.0842232	-0.360468	-0.00548044	-0.0341034	-0.139907	-0.122424	-0.0601713	-0.262005	-0.159999	-0.259856	-0.138362	-0.0984499	-0.0775107	-0.148347	-0.202756	-0.0811515	-0.262925	-0.111487	-0.0630827	-0.462364
QC3.8	quality_control	QC	0.0671236	0.147029	0.0558999	-0.213742	-0.525915	-0.146151	-0.563207	-0.314691	-0.0843227	-0.155565	-0.319721	-0.122217	-0.121447	-0.277292	-0.179805	-0.387146	-0.245231	0.232176	-0.209721	-0.13395	-0.296197	-0.122636	-0.151215	-0.193678	-0.177812	0.177921	-0.156276	-0.264988	0.0109392	-0.223381	-0.140522	-0.215904	0.0125714	-0.14808	-0.119332	0.0195024	-0.209613	-0.237734	-0.273629	-0.200405	-0.0966691	-0.0211265	-0.178043	-0.118078	-0.28029	-0.245587	-0.294291
QC3.9	quality_control	QC	-0.528638	-0.401554	-0.261896	-0.172666	-0.323463	-0.260414	0.0654046	0.0442424	-0.576416	-0.0538252	-0.283447	-0.280697	-0.19963	-0.0730847	-0.104846	-0.109759	-0.112165	0.0426586	-0.327557	-0.173667	-0.0880406	-0.0784439	0.0696407	-0.0771088	-0.0544267	-0.377478	-0.318323	-0.235259	-0.143802	-0.0758967	-0.0477282	-0.168774	-0.121673	-0.121384	-0.233657	-0.325704	0.0862715	-0.225041	-0.0490098	-0.230104	-0.212118	-0.17068	-0.233667	-0.188209	-0.0836998	-0.0736242	-0.0747668
QC4.1	quality_control	QC	-0.421535	-0.107728	-0.205253	-0.0120939	0.153333	-0.0413368	-0.12333	-0.336931	-0.212719	-0.0969476	-0.0541382	-0.12142	0.000613481	-0.251443	0.00535054	-0.317811	-0.269602	-0.285285	-0.190273	-0.135369	-0.260078	-0.220661	-0.322273	-0.308658	-0.152724	-0.194601	-0.0332393	-0.127306	-0.32632	-0.0405598	-0.2618	-0.091904	-0.188904	-0.0429087	-0.143594	0.149727	-0.426448	-0.0793089	-0.120254	-0.17182	-0.292882	-0.113618	-0.0866548	-0.095897	-0.165015	-0.123663	-0.0320327
QC4.2	quality_control	QC	-0.0281345	0.200798	-0.0793511	-0.308581	-0.0724152	-0.0700076	-0.0344279	-0.356188	0.0918551	-0.283635	-0.162503	-0.148197	-0.146244	-0.115571	-0.134867	-0.183111	-0.0225169	-0.284318	0.199241	-0.207749	-0.0674531	-0.190839	-0.245313	-0.271076	-0.204306	-0.548869	-0.0553342	-0.206247	-0.076782	-0.343043	-0.214741	-0.151478	-0.399646	-0.189581	-0.102534	-0.187029	-0.581875	-0.198102	-0.177727	-0.130544	-0.114715	-0.167237	-0.103825	-0.259654	-0.13971	-0.230527	-0.0808575
QC4.3	quality_control	QC	0.236588	-0.0636641	-0.166809	-0.268291	-0.125601	-0.226845	-0.368333	-0.143531	-0.0637134	-0.0385507	-0.35215	-0.161457	-0.12556	-0.245203	-0.151199	-0.351215	-0.135525	0.0834919	-0.20197	-0.157869	-0.195209	-0.288535	-0.0892783	-0.0915222	-0.255969	0.223788	-0.365872	-0.111274	-0.0835887	-0.175649	-0.0911529	-0.240078	-0.0967764	-0.303304	-0.0288471	-0.182476	0.0916714	-0.288145	-0.161281	-0.145079	-0.153634	-0.157898	-0.222544	-0.00240547	-0.0201859	-0.185455	0.0783515
QC4.4	quality_control	QC	-0.229457	-0.210287	-0.119238	-0.110357	0.0685115	-0.0180354	-0.165259	-0.313225	0.081165	-0.140164	-0.0215821	-0.187366	-0.200261	-0.265413	-0.322453	-0.255099	-0.301387	-0.184326	-0.457193	-0.154436	-0.108321	-0.081284	-0.112524	-0.238927	-0.16821	-0.114106	-0.101384	-0.190275	-0.0146116	-0.422721	-0.0913539	-0.120591	-0.198331	-0.194153	-0.347304	-0.244589	-0.0185317	-0.127327	-0.130456	-0.216307	-0.113674	-0.121532	-0.210129	-0.163287	-0.136518	-0.161946	-0.353863
QC4.5	quality_control	QC	-0.114635	-0.621843	-0.212643	-0.0529204	-0.17565	-0.0213069	0.0455503	-0.43591	-0.44603	-0.188185	0.113727	0.0726616	-0.219826	-0.0763991	-0.155435	-0.142593	-0.152943	-0.0410047	-0.0661721	-0.129377	0.0551019	-0.15825	-0.202464	-0.0775533	-0.110047	-0.366816	-0.162178	0.0409416	-0.0234015	0.041908	-0.0135668	-0.00717217	-0.0209299	-0.0130242	-0.0641232	-0.190061	-0.0963678	-0.134819	-0.119221	-0.152229	-0.160849	-0.208938	0.0849576	-0.356164	-0.211658	-0.127898	-0.11739
QC4.6	quality_control	QC	-0.204749	-0.107923	-0.0546068	-0.283505	-0.349341	-0.279761	-0.558557	0.0817247	-0.431537	-0.070528	-0.378291	-0.166042	-0.122162	-0.258355	-0.140608	-0.0973857	-0.0611417	0.0307174	-0.000238033	-0.18364	-0.21077	-0.171195	-0.017689	-0.287196	-0.118625	-0.19225	0.142985	-0.217355	-0.152667	-0.115633	-0.490581	-0.170454	-0.343827	-0.159199	-0.112993	-0.0700597	0.036418	-0.00746705	-0.156851	-0.0908108	-0.145555	-0.085839	-0.279825	-0.175418	-0.333413	-0.155919	-0.275283
QC4.7	quality_control	QC	-0.232393	-0.0340913	-0.19764	-0.0588984	-0.124489	-0.190457	0.04162	-0.0646279	0.0383815	-0.206151	-0.150187	-0.261349	-0.113479	-0.00204438	-0.0833993	-0.0332862	-0.157172	-0.581398	-0.258899	-0.0954308	-0.247102	-0.0778602	-0.232456	-0.0200762	-0.126127	-0.0586055	-0.427152	-0.187783	-0.308263	-0.151574	-0.018926	-0.20208	-0.0146964	-0.154295	-0.182092	-0.155223	-0.442574	-0.224287	-0.149792	-0.140859	-0.124642	-0.161716	-0.1605	-0.0288627	-0.0135869	-0.108516	-0.0908341
[truncated: 130 more columns]

## Sheet: MET_Urine
			glycine	alanine	beta-alanine	N.N-dimethylglycine / 2-aminoisobutyric acid	4-aminobutyric acid	3-aminoisobutyric acid	choline	serine	cytosine	creatinine	5.6-dihydrouracil	proline	valine	guanidinoacetic acid	betaine	threonine / homoserine	nicotinamide	thymine	5.6-dihydrothymine	5-oxoproline / pipecolic acid (homoproline)	N-acetylputrescine	creatine / 5-aminolevulinic acid	leucine	isoleucine / alloisoleucine	4-hydroxyproline	6-aminohexanoic acid	glycylglycine	ureiodopropionic acid	asparagine	adenine	hypoxanthine	1-methylnicotinate	guanidinobutyric acid	lysine	glutamine	glycylalanine	glutamic acid	methionine	histidine	tiglylglycine / 3-methylcrotonylglycine	alanylalanine	2-aminoadipic acid	free carnitine	phenylalanine	3-methoxytyramine	pyridoxine	1-methylhistidine
		Polarity (+ or -)	+	+	+	+	+	+	+	+	+	+	+	+	+	+	+	+	+	+	+	+	+	+	+	+	+	+	+	+	+	+	+	+	+	+	+	+	+	+	+	+	+	+	+	+	+	+	+
		Q1 (m/z)	75.9	89.9	89.9	103.9	104	104	104.3	105.8	111.9	113.9	114.9	115.9	117.9	117.9	118	119.9	122.9	126.9	128.8	129.9	131	131.9	132	132	132	132	132.9	132.9	132.943	135.9	136.9	138	145.9	146.9	146.9	146.9	147.8	149.9	155.9	157.9	160.9	161.8	161.9	165.9	167.9	169.9	169.9
		Q3 (m/z)	29.9	44.1	71.9	58	68.9	86.1	60	60	94.8	86	72.9	69.9	72.1	75.9	58.1	73.9	79.9	109.9	62	83.9	71.9	89.9	43	69	68	79	75.9	72	74.1	118.9	109.9	92.1	86.9	83.9	83.9	89.9	83.9	104	110	83	89.9	98	102.9	119.9	119	133.9	96
		Rt (min)	4.4	3.9	4.2	4	4.4	4.4	4.2	4.6	3.2	2.9	1.3	4	4	4.1	3.5	4.4	1.4	2.1	4.8	3.8	3.8	3.9	3.9	4.1	4.2	4.5	5.3	5.7	4.6	3.5	4.2	3.7	4.2	5	4.4	5.1	6.2	4.1	4.7	4.5	4.8	6.2	4	4	2.5	3.4	4.7
Sample ID	Group	Group ID (with symbols)
HFA_64156	homozygote_female_aged	–/–♀A	0.419584	-0.441526	-0.545962	-1.32727	-1.0393	-0.338662	-0.690531	0.0423111	0.205481	-0.110308	-0.354653	-0.311755	-0.188098	-0.22712	-0.461509	0.245679	0.351899	-0.6598	-1.1268	-0.218009	-0.111252	-0.340226	-0.335746	-0.00379249	-1.38135	-0.074416	-1.15885	-0.215048	0.100936	-0.280147	0.367428	0.0646774	0.276941	0.15617	-0.131524	-1.89127	-0.0469647	-0.331931	-0.489617	-0.285341	-0.446529	-0.411784	-0.63137	-0.0748676	-0.170865	-4.07809	-1.45942
HFA_64157	homozygote_female_aged	–/–♀A	0.147059	-1.27107	-0.524871	-1.07679	-1.02354	-0.458838	0.0825743	-0.0511272	0.331197	0.0188959	-0.50365	-0.22537	-0.0504224	-0.271245	-0.139718	0.367674	0.445644	-0.619246	-0.357597	-0.117845	-0.254865	-1.17649	-1.08447	0.0796081	-1.32795	-0.0130612	-1.10897	0.075176	0.0815935	0.605285	-0.863456	0.0769127	0.295788	0.342874	-0.148628	-1.19165	-0.134608	-0.199909	-0.292173	-0.378199	0.212489	-0.360085	-0.618457	0.0968734	-0.402932	-4.16866	-1.28057
HFA_64199	homozygote_female_aged	–/–♀A	0.301223	-1.48317	-0.475334	-1.87174	-0.680896	-0.429372	-0.241468	-0.00290297	-0.499612	0.225355	-0.396524	-0.476207	-0.560959	-0.350979	-0.233495	-0.0904989	-0.331975	-0.766193	-0.839549	-0.0137835	0.527148	-1.33853	-1.33549	-0.227278	-0.925921	-0.228899	-0.0625314	-0.321873	-0.0170125	0.309202	0.881476	-0.405916	-0.216677	0.144462	-0.189467	-0.134628	-0.418617	-0.834892	-0.396802	-0.248066	0.138148	-1.45845	-1.22658	-0.243213	-0.119481	-3.99539	-2.00248
HFA_64200	homozygote_female_aged	–/–♀A	-0.0578931	0.369466	-0.601028	-0.931411	-1.25854	-0.335204	0.0443695	0.22028	-0.629755	0.0576801	-0.0835653	-0.185093	-0.287636	-0.357926	-0.197422	0.520225	-0.0978852	-1.08834	-1.99915	0.170975	0.292335	0.330533	0.313722	-0.247403	-1.01355	-0.326121	-0.663022	0.280936	0.212795	0.303793	-0.402765	-0.516817	-0.0510132	0.304039	-0.198747	-0.318969	-0.25048	-0.35437	-0.339986	-0.523198	-0.46015	-0.218423	-1.01321	-0.264775	-0.195215	-4.7017	-1.03585
HFA_64201	homozygote_female_aged	–/–♀A	0.0481002	-1.4754	-0.113917	-0.317997	-0.956662	0.257585	0.460177	0.0327808	-0.316134	0.113701	0.405595	-0.263556	-0.150557	-0.297145	-0.189537	-0.1803	-0.00455495	-0.220113	-0.131192	-0.161403	0.638602	-1.31618	-1.43858	-0.729274	-1.54582	-0.984873	-0.0884725	0.598654	-0.42597	-0.144177	-0.347719	-0.652725	-0.26597	0.0118647	-0.256608	-1.46924	-0.413392	-0.450663	-1.21203	0.0747696	-0.242177	-0.663108	-0.324026	-0.203026	-0.175873	-3.84048	-1.08389
HFA_64202	homozygote_female_aged	–/–♀A	-0.116898	-0.147924	-0.538282	-0.732978	-1.31492	-0.47842	-0.546111	-0.703129	-0.49661	-0.0650449	-0.376815	-0.0984829	-0.338073	-0.314033	-0.275973	-0.0414309	-0.195062	-0.527367	0.249608	0.0491681	-0.131371	-0.0428005	-0.0592448	-1.02044	-1.44703	-0.809354	-1.44971	0.142477	-0.5676	0.250548	0.555062	-0.479977	-0.262554	-0.155297	-0.0637339	-0.492821	0.0998082	-0.33482	-1.02792	-0.24187	-0.375055	-0.359774	0.249588	0.0492089	-0.253251	-4.1487	-1.65475
HFA_64211	homozygote_female_aged	–/–♀A	-0.000332052	-0.268642	-0.737829	-0.922959	-1.39089	-0.272585	-0.486193	-0.210132	0.0810774	-0.297961	-0.815882	0.306102	-0.119719	-0.54874	0.0783977	0.146933	-0.336306	-0.880979	0.0623791	-0.452393	-0.395457	-0.194856	-0.210663	-0.243103	-1.56204	-0.394269	-1.01159	0.589304	-0.758022	0.504076	1.4775	-0.161446	-0.20222	0.0892154	-0.404381	-1.79764	0.25667	-0.217187	-0.729317	-0.331444	0.0691362	0.354821	-1.07339	0.222679	-0.0219314	-4.56216	-1.84105
HFA_64224	homozygote_female_aged	–/–♀A	0.0255293	0.122244	-0.220644	-0.686584	-1.12126	-0.430626	-0.375378	-0.183602	-0.0265706	0.00739051	-0.532775	-0.147006	-0.229041	-0.188558	-0.137771	0.248324	0.138	-1.10029	-0.0285457	-0.044022	-0.278111	0.213055	0.196398	-0.198868	-1.1156	-0.317471	-0.719978	-0.02792	-0.117943	0.722824	0.499884	0.0451779	-0.105404	0.480515	-0.053308	-1.35956	0.271051	-0.225445	-0.525919	-0.767403	-1.40515	-0.013443	-0.268964	0.148276	-0.36533	-4.43226	-1.49146
HFA_64291	homozygote_female_aged	–/–♀A	0.231695	-0.339076	-0.481068	-0.626883	-1.21006	-0.17689	-0.0928986	0.376508	-0.333781	0.197551	0.197477	-0.303659	0.045934	-0.0374199	0.0880874	-0.0935848	0.347098	-0.0803436	-2.67649	-0.0534428	0.214607	-0.37365	-0.455044	-2.89771	-1.01016	-3.56944	-0.268166	0.44999	1.10173	0.136323	-0.728599	-0.135551	-0.571659	0.407543	0.0962778	-0.614952	-0.0364258	-0.275901	-0.0739215	-0.439624	0.078221	-0.412592	-0.362512	0.0226523	0.0416581	-4.35215	-0.692442
HFA_64292	homozygote_female_aged	–/–♀A	0.227833	0.0972164	-0.767953	-1.15228	-1.29697	-0.0811573	-0.354212	0.293357	-1.21899	0.168224	0.279258	-0.00371808	0.182488	0.200048	0.158715	-0.339422	0.0164146	0.468324	0.118246	-0.267133	-0.203197	0.159341	0.100391	-3.76225	-1.26065	-3.21276	0.389412	0.16989	0.688926	0.343822	-0.571861	-0.254199	-0.599529	0.249101	-0.0292873	-0.636529	0.44697	-0.269686	-0.500803	-0.403469	-0.947446	-0.26615	-0.442913	0.284996	-0.376864	-2.73069	-1.48944
HFA_64293	homozygote_female_aged	–/–♀A	0.322872	0.0875751	-0.552469	-0.347951	-1.2702	-0.465211	-0.760672	-0.0938339	-0.134434	-0.136651	-0.161734	-0.0146695	-0.166696	-0.0974672	-0.0182126	-0.0301544	0.558646	-0.438588	-0.391686	0.07007	-0.277438	0.0907735	0.046921	-4.16082	-1.36492	-4.45229	-0.954899	-0.128426	1.076	0.620626	1.03332	0.309376	-0.206929	0.543914	0.2306	-0.855808	0.405709	-0.315372	-0.406148	-0.673201	-0.249177	0.857153	0.332038	0.246127	-0.398787	-3.38215	-0.641446
HFA_64294	homozygote_female_aged	–/–♀A	0.427057	-0.155451	-0.611089	-0.645368	-1.30598	-0.516342	-0.673313	-0.171953	-0.0674647	0.0811667	0.287369	-0.617316	-0.122982	-0.245478	0.110572	-0.278143	0.505449	-0.278745	0.0799261	-0.0752723	-0.166846	-0.190879	-0.218751	-3.30796	-1.35818	-3.52503	-1.32989	-0.228642	0.650085	0.913491	0.556163	0.320844	-0.376806	0.178354	-0.00972258	-0.352229	0.346429	-0.385353	-0.640054	-0.620776	-0.56066	0.031004	0.818217	0.00317561	-0.467242	-3.98949	-0.950415
HFA_64634	homozygote_female_aged	–/–♀A	0.357079	-0.163044	-0.745786	-0.998697	-1.29418	-0.300735	-0.359473	0.00753308	-0.0643959	0.0952116	0.148732	-0.368959	-0.33479	-0.335661	0.000555583	-0.100527	0.561882	-0.409547	-1.08938	-0.0137475	-0.269808	-0.0333892	-0.1797	-1.34412	-0.720672	-1.04265	-1.09082	0.436464	0.170699	-0.19581	-0.940393	0.115442	0.045621	0.0485951	-0.0320804	-1.73463	-0.0855635	-0.410949	-0.334315	-0.478148	-0.290802	-0.595449	-0.332674	-0.197563	-0.0223318	-4.00215	-0.944794
HFA_64649	homozygote_female_aged	–/–♀A	-0.145982	0.786048	-0.41843	-0.289758	-1.55855	0.117861	-0.0172006	0.190573	0.219454	-0.112084	0.297378	-0.267933	-0.0618607	-0.00140901	-0.0984687	-0.0132761	0.3089	0.332257	-1.93882	-0.0861493	-0.180674	0.84255	0.871671	-0.697138	-0.663034	-0.975782	0.183402	1.08205	0.286114	-0.164844	-0.691566	-0.44996	-0.323456	0.0817608	-0.0602173	-0.20782	-0.563582	-0.346422	-0.166325	-0.553337	-0.403751	-0.0987668	-0.874559	-0.102303	-0.299489	-4.94318	-0.567071
HFA_64651	homozygote_female_aged	–/–♀A	0.0732588	0.425036	-1.10281	-1.15991	-1.19516	-0.447841	-0.741011	0.0420962	-0.685068	-0.14501	0.227693	-0.74125	-0.0890429	-0.106901	-0.597748	-0.0675148	0.291489	0.053173	-0.972008	0.0128164	-0.101555	0.487169	0.440433	-0.808555	-1.34213	-0.889297	-0.336903	0.0247044	0.0262717	-0.372938	-0.72545	-0.0330481	-0.122348	-0.218828	0.143133	-1.15378	-0.539551	-0.412264	-0.282113	-0.108662	-0.174369	-0.64006	0.148437	-0.0485333	-0.262899	-3.8973	-0.831345
HFA_64667	homozygote_female_aged	–/–♀A	0.118294	0.464204	-0.724091	-1.1303	-1.40404	-0.724213	-0.788578	0.105676	-0.615396	0.00294438	-0.200056	-0.498979	-0.157804	-0.0510723	-0.362152	-0.0878648	0.637957	-0.273441	-1.77578	-0.0414377	-0.47648	0.489267	0.46058	-4.99768	-1.54106	-4.65744	-0.69182	0.104147	0.977422	0.0540749	-0.959925	0.117236	-0.0819131	0.235338	0.096193	-1.1722	-0.30475	-0.501354	-0.1546	-0.7673	-0.664379	-0.557421	0.909954	0.0346267	-0.372019	-1.23972	-0.778354
HFA_64668	homozygote_female_aged	–/–♀A	0.371484	-0.00455827	-0.395237	-1.39624	-0.992785	-0.27984	-1.08381	-0.400623	0.0947189	0.0202144	0.0849275	-0.765444	0.0483059	0.130177	-0.434241	0.0944712	0.452823	-1.19815	0.213605	-0.0468117	-0.199131	0.0787381	0.0576863	-3.70103	-1.17436	-4.62964	-0.625543	-0.353457	0.236795	-0.649893	-0.342634	0.211912	-0.303881	-0.0690889	-0.0478723	-1.42973	-0.470447	-0.295417	-0.729574	-0.310573	0.107968	0.372039	-0.0466917	-0.191554	-0.21565	-3.1319	-1.24602
HFA_64669	homozygote_female_aged	–/–♀A	0.284814	-0.0181287	-0.98142	-0.931367	-1.27753	-0.410005	-0.792407	0.358003	-0.125179	-0.0295182	-0.608967	-0.411912	0.0604017	-0.0285198	-0.22761	0.0741223	0.549627	-0.901371	-1.55747	-0.312964	-0.411679	-0.0268449	-0.055013	-2.81961	-1.08714	-3.09371	-0.805192	-0.136079	0.918378	-0.674851	0.0527994	0.330921	0.085933	0.364028	-0.0421189	-0.723943	-0.0395305	-0.203833	-0.180226	-0.533768	-0.0211083	0.558064	0.0853259	-0.0286152	-0.374504	-3.21525	-0.548895
HFY_57405	homozygote_female_young	–/–♀Y	0.0329479	-0.028284	0.381134	0.985159	-0.857889	0.17718	0.745115	-0.0200722	-0.65807	0.256617	0.420722	0.0526193	0.214777	0.250458	-0.0150314	-0.138898	-0.0339795	0.228982	0.35623	-0.0102811	0.551903	0.00888111	-0.0330296	-0.595841	0.368833	-0.756941	0.35064	0.274086	-0.34237	-0.439248	-0.490657	-1.29814	-0.421619	0.037691	-0.56711	-0.206174	-0.505866	0.346559	-0.526991	-0.0681417	-1.30695	-0.256042	-1.69816	-0.215798	-0.303785	-4.87579	-0.557687
HFY_57456	homozygote_female_young	–/–♀Y	0.0185097	0.786338	0.191973	0.486166	-0.992652	-0.349133	0.601537	-0.0024392	-0.305069	0.202723	0.658336	0.17747	0.360513	0.473234	-0.0968671	-0.129391	-0.127179	0.153031	0.929769	0.0475781	0.407921	0.717844	0.792702	0.322946	0.0362338	0.35707	-0.0910203	-0.189635	-0.354947	-0.38853	-0.364743	-1.2429	-0.27151	-0.00780153	-0.523137	0.329397	-0.353094	0.132809	-0.697177	-0.832781	-1.07106	-0.155065	-0.86411	0.0422879	-0.248163	-5.69871	-1.0216
HFY_59009	homozygote_female_young	–/–♀Y	-0.33731	-1.92996	0.341822	0.0627671	-0.573913	-0.125034	0.29661	-0.136543	-0.293456	0.27587	0.194503	-0.51193	0.157042	0.122796	-0.355801	-0.141026	-0.0951595	-0.194175	-0.072854	0.199759	0.750981	-1.86825	-1.92306	0.727934	-0.526089	0.670923	-0.20971	-0.474579	-0.404516	-0.425944	-0.129388	-0.758952	0.78641	-0.112103	-0.383553	0.0925699	-0.789517	-0.441326	-0.192247	-0.848007	-0.681995	-0.487079	1.05621	-0.157164	-0.175914	-1.96186	-1.38409
HFY_59022	homozygote_female_young	–/–♀Y	-0.212393	-1.31264	0.065677	0.831317	-0.93305	-0.234853	0.547148	0.0349659	-0.142983	0.06829	0.0532349	0.334672	0.252305	0.278396	0.148923	0.170965	-0.55549	0.226945	-0.365846	-0.0299186	0.370953	-1.27268	-1.31177	0.772859	0.13845	0.735822	-0.333902	0.287971	-0.0616451	-0.236803	-0.49563	-1.27772	-0.166915	0.219304	-0.2866	-0.0237224	-0.296024	0.300412	-0.408396	-0.559126	-0.304264	0.210775	-1.36984	-0.0926677	-0.454419	-5.80858	-0.622949
HFY_59100	homozygote_female_young	–/–♀Y	-0.207577	-0.549644	0.290091	1.47254	-0.934221	-0.182509	0.641837	-0.216389	-0.122291	-0.0609979	0.0665192	1.72979	0.228	0.174356	1.21748	0.311596	-0.36236	0.424432	0.95571	0.199972	-0.00774689	-0.423569	-0.4571	0.303894	2.06506	0.410092	-0.185041	0.329703	-0.835955	-0.250834	-0.567657	-0.584045	0.129956	-0.0773598	-0.0690409	0.521199	-0.292343	0.907355	1.39797	-1.30676	-1.22755	1.13758	-1.87507	0.328553	-0.376273	2.37693	0.237649
HFY_59424	homozygote_female_young	–/–♀Y	-0.247319	0.00523976	0.304737	0.889004	-0.862931	-0.306457	0.672558	0.27273	0.437543	-0.00806463	-0.0352578	0.690896	-0.111694	0.0900954	0.145924	0.149124	-0.498621	-0.553061	-0.415399	0.181115	0.622654	0.0879717	0.0578246	0.988273	0.936671	0.982038	0.108866	0.111603	0.211644	0.190791	-0.344844	-0.90879	-0.0259487	0.565684	-0.611109	0.408979	0.264247	0.758973	-0.365675	-1.00427	0.276873	0.62819	-1.00613	-0.0924596	-0.332652	1.19529	-0.420108
HMA_59040	homozygote_male_aged	–/–♂A	-0.124999	-1.05472	-0.242785	-0.974467	0.11922	0.160298	0.543168	-0.421571	-0.707843	0.0987955	-0.122747	-0.438724	-0.130812	-0.0683406	-0.55016	0.0413962	0.307473	-0.204601	0.178892	-0.0498623	0.181828	-1.00612	-1.00247	-0.665357	-1.97944	-0.751529	-0.128746	0.13921	-0.416413	1.22322	-0.132245	0.443691	0.0694155	-0.132964	0.022588	-0.234303	0.319937	-0.350522	-0.519917	0.678015	0.633931	-0.96962	0.122884	-0.127141	0.556028	-4.23601	0.0421136
HMA_59046	homozygote_male_aged	–/–♂A	-0.247362	0.203102	-0.235742	-0.620817	-0.0286563	-0.23677	0.00888236	0.00411175	-0.57505	0.121085	-4.11725	-0.192143	-0.00062151	0.05929	-0.108397	0.00976035	-0.0241496	-0.551903	-0.157539	-0.0988546	-0.0998976	0.27105	0.254362	-0.906924	-2.04749	-0.84744	0.750715	-0.854256	-0.384918	0.120802	-0.271177	0.445465	0.159907	-0.18043	0.0214466	0.108371	0.271333	-0.388836	-0.431381	0.465673	-0.824221	-0.577435	0.251617	-0.0789171	0.149356	-3.44166	0.23318
HMA_59083	homozygote_male_aged	–/–♂A	-0.250354	-0.0514389	-0.7983	-0.47077	-0.885376	0.127837	-0.240667	-0.432567	-0.64995	0.0596501	0.022835	-0.563727	0.0520839	0.0698418	-0.552181	-0.343842	-0.657665	0.950224	0.200675	-0.142782	0.319704	-0.0797792	-0.00897151	-0.688766	-0.994364	-0.9532	-0.191523	0.423815	-0.60851	-0.310123	-0.370882	0.0194607	-0.0600028	-0.493499	-0.0398415	-0.593223	0.0601529	-0.312262	-0.661338	0.223456	0.381467	-0.693134	0.0736807	-0.124219	0.182614	-2.86616	-0.54065
HMA_59086	homozygote_male_aged	–/–♂A	-0.00721009	-1.34094	-0.182881	-1.58075	-0.296928	-0.226195	-0.0858807	-1.4531	-0.666279	0.234106	0.0293	-0.6848	-0.028072	-0.0145377	-0.803352	-0.701864	0.409751	-0.339662	1.3783	0.0727113	0.16908	-1.21408	-1.30576	-1.35794	-2.09115	-1.25558	-8.46e-05	-0.568332	-1.35505	-0.0538137	-0.32246	0.168522	0.105755	-1.03083	-0.676607	-0.823663	-0.526117	-0.633048	-1.70314	-0.29105	-0.966712	-1.32145	0.343883	-0.369472	0.226384	-3.66915	-1.251
HMA_59089	homozygote_male_aged	–/–♂A	-0.167462	-0.45428	-0.0770575	-0.425354	-0.345292	-0.290663	-0.102907	-0.397702	-0.920798	0.15034	0.30359	-0.0342072	-0.541881	-0.583154	-0.610801	-0.373789	0.109568	0.216855	0.609125	-0.0758785	0.271241	-0.472969	-0.421961	-1.01266	-1.33712	-1.4878	-0.0474989	0.407217	-0.725682	0.786577	-0.65364	0.158842	0.0893519	-0.367025	-0.071428	0.0503045	0.5587	-0.550625	-0.71301	0.234903	0.461829	-0.867892	1.48912	-0.0752334	0.195135	-2.73458	0.12565
HMA_59423	homozygote_male_aged	–/–♂A	-0.00344487	-1.69996	-0.746187	-0.943955	-0.0686619	0.119135	0.355832	-0.409884	-0.917315	0.329251	-0.0250661	-0.508402	-0.394479	-0.306396	-0.436546	-0.451971	-0.106836	0.586594	0.343435	-0.274405	0.261869	-1.5166	-1.42918	-0.646185	-1.13107	-0.560354	0.109186	0.128769	-0.552814	-0.50056	-0.175337	-0.132849	0.407167	-0.851625	-0.196139	-1.70938	-0.424255	-0.640071	-0.722279	0.363567	-1.66594	-1.76146	0.112823	-0.563713	0.42709	-4.64097	-0.508578
HMA_59470	homozygote_male_aged	–/–♂A	0.110763	-0.82692	-0.774979	-1.8893	-0.429276	-0.017674	0.0889905	-0.0479413	1.26602	0.35983	-0.582741	-0.689237	-0.468672	-0.498352	-0.286143	-0.0298989	-0.538229	-0.788325	-1.03441	-0.907739	-0.160521	-0.657348	-0.657272	-1.00214	-2.44568	-1.17085	0.599515	-0.2702	-0.508581	-0.0445679	1.41796	-0.0746808	0.146923	-0.388633	0.172386	0.0187174	0.449571	-0.834838	-0.217498	0.981094	1.16265	-1.49937	-0.701933	-0.0886899	0.340601	-3.45641	-0.615647
HMA_59498	homozygote_male_aged	–/–♂A	-0.124405	0.192525	-0.393451	-1.42759	-0.727682	-0.364639	0.0055978	0.134217	-0.0597699	0.310147	-0.388317	-0.285504	-0.0700252	-0.102586	-0.722928	0.0932916	-0.327719	-0.273711	-0.240377	-0.480187	0.0569859	0.249395	0.197732	-1.58753	-1.78828	-1.24031	-0.180355	-0.740328	-0.344595	-0.198495	1.10756	0.289104	-0.014822	-0.237421	0.205196	-1.00312	0.514238	-0.674163	-0.467053	0.66372	-0.327536	-1.49187	-0.0361416	0.0742113	0.548627	-3.66988	-0.332943
HMA_64205	homozygote_male_aged	–/–♂A	-0.232257	-0.486735	0.0129159	-0.398978	-0.651118	-0.0309051	0.12221	-0.683288	1.52959	-0.0478868	-0.441528	0.3683	-0.106955	-0.355536	-0.295556	-0.126929	-0.236107	-0.50204	0.525829	0.0995764	0.314398	-0.587048	-0.518821	-0.0760171	-1.54165	-0.10351	-0.550135	-0.515037	-1.10866	-0.197636	2.23005	-0.191513	0.201781	-0.450264	-0.142995	-0.603433	0.430764	-0.149927	-0.968661	0.0368384	0.145349	-0.888086	-0.150101	0.0443098	0.71592	-2.29098	0.0717586
HMA_64664	homozygote_male_aged	–/–♂A	-0.264373	-0.195824	-0.0527231	-0.49171	0.130877	0.120041	-0.330972	0.172775	-0.426643	0.000228289	-0.45984	-0.682888	-0.0682026	-0.0532845	-0.741576	0.158175	0.488866	0.0128393	-1.39309	0.351907	-0.0212781	-0.0926518	-0.238792	-2.77371	-1.89533	-3.3759	0.317407	-0.520664	0.98238	-0.644663	-1.14709	0.533184	0.673107	-0.290735	0.144634	-0.828189	-0.118709	-0.471801	-0.153558	0.296515	0.360751	-0.91343	0.759298	-0.253655	-0.487494	0.824465	1.06895
HMA_64665	homozygote_male_aged	–/–♂A	-0.153573	-0.523727	0.304025	-0.50812	0.0469448	-0.0190387	0.0109981	-0.126548	0.284789	0.00782702	-0.344503	-0.566726	-0.226101	-0.116792	-0.710018	-0.0763997	0.38046	8.09e-05	-0.748852	0.258597	-0.0794335	-0.345103	-0.431235	-2.88777	-1.81177	-3.81988	0.135753	-0.453991	0.908932	-0.229326	-0.671211	0.42786	0.911412	-0.440802	0.085117	-0.199704	-0.0810742	-0.334922	-0.23021	0.136515	0.622519	-0.448579	1.24669	-0.202718	-0.247583	-0.246952	0.755744
HMA_64666	homozygote_male_aged	–/–♂A	-0.461968	-0.00922621	0.168369	-0.0995543	-0.398611	-0.0658557	0.323002	-0.094815	-0.35785	0.041027	-0.418374	-0.333534	-0.11355	-0.106718	-0.431703	-0.0489122	0.693262	0.239475	-0.545324	0.208308	-0.137171	0.00681303	-0.0858765	-2.24335	-1.38677	-3.25205	0.316385	-0.548271	0.911087	-0.364207	-1.06644	0.461993	0.253504	-0.547	0.121591	0.234486	-0.33603	-0.422228	-0.207488	0.14649	0.360257	-0.678655	1.34146	-0.116091	-0.497963	-0.646775	1.1395
HMA_64726	homozygote_male_aged	–/–♂A	-0.454257	0.369056	-0.0922482	0.0692421	-0.456099	0.185187	0.280147	-0.184705	-0.6968	-0.1137	0.153476	-0.18217	-0.0354717	-0.0193595	-0.0811826	-0.0349935	0.189903	0.0559955	-0.473491	0.31959	0.0391983	0.314853	0.336098	-0.414213	-1.4365	-0.441364	0.316378	-0.473469	0.0407107	0.113969	-0.467733	0.246318	0.140824	-0.35686	0.144608	-0.481018	0.223533	-0.261687	-0.473592	0.584155	-0.422325	-0.564398	1.09043	0.0545249	0.271061	-3.19759	0.897425
HMA_64732	homozygote_male_aged	–/–♂A	-0.327212	-0.871605	0.640889	-0.169655	1.51133	0.558086	0.859985	-0.498769	0.968118	0.115646	0.477257	-0.196255	-0.216636	-0.117833	-0.140007	-0.36123	-1.29091	-0.34554	0.46916	-0.00274914	-0.0724733	-0.952549	-0.925493	-1.27357	-1.81498	-1.13023	-0.14863	0.00684396	-0.678373	-0.47912	0.142261	0.164308	0.344821	-0.921076	-0.153057	-0.0477133	-0.465046	-0.469144	-0.846662	-0.0203544	-0.7412	-0.906454	0.702518	-0.0960285	0.554621	-1.41034	-0.19862
HMY_57467	homozygote_male_young	–/–♂Y	-0.308928	-0.207791	0.712517	-0.0216155	0.282706	0.256017	0.586112	-0.674529	0.322906	0.15946	-0.276101	-0.183454	0.284684	0.3255	-0.422494	-0.297685	-0.531086	-0.0350987	1.39511	0.2632	0.11412	-0.224151	-0.130625	0.475222	0.0113836	0.564742	0.48887	-0.830009	-1.07564	0.584257	-0.680064	-0.827191	0.129999	-0.430846	-0.508194	0.779854	-0.0668076	0.418988	-1.12661	-0.191315	-0.52105	-0.993319	-0.0234617	0.0571287	-0.19659	-2.68048	0.0688505
HMY_57468	homozygote_male_young	–/–♂Y	-0.336054	-0.296662	0.487994	0.355936	0.33489	0.206911	0.55793	1.91867	-0.332809	-0.00353526	0.165873	0.986903	0.293637	0.139484	-0.186305	0.213368	-0.936231	0.252836	0.578355	0.158725	-0.160839	-0.226126	-0.252848	1.05097	0.592076	1.10819	0.649627	-0.76284	-0.209779	0.350938	-0.31884	-0.826356	0.109523	0.348506	-0.157568	0.831659	0.430334	0.67451	0.353403	0.0599348	-0.411651	-1.04419	0.529525	0.692797	-0.284061	-4.48001	0.421631
HMY_57469	homozygote_male_young	–/–♂Y	-0.0855774	-1.00628	0.677501	0.383085	0.256964	0.373415	0.697155	-0.602586	-0.0863298	0.101688	-0.0115086	0.265744	0.0271685	0.0576161	-0.39154	-0.245689	-0.650383	0.270544	0.848719	-0.111181	0.165081	-1.11181	-0.853635	0.511233	0.454245	0.567002	0.407253	-0.639859	-0.904229	-0.0933835	-1.09357	-0.681545	0.441895	-0.223782	-0.160761	0.655518	-0.0459354	0.33725	-0.769775	-0.0293899	-0.631877	-1.3475	0.265575	-0.0713995	-0.176056	-3.5692	-0.0731607
HMY_57473	homozygote_male_young	–/–♂Y	-0.514506	-1.96407	0.420758	0.39171	0.178927	0.206266	0.533345	0.0557282	0.563811	-0.00121247	-0.430228	-0.0584604	-0.0252064	-0.025668	-0.179423	0.190631	-0.800802	-0.149323	-0.946199	0.0925561	0.127368	-1.85509	-1.89079	1.86778	0.280488	1.33247	0.591627	-1.13875	0.0741639	0.0813104	-0.49905	-0.842033	0.1591	0.3032	-0.0308026	0.922581	0.189826	0.410251	-0.129644	0.220767	0.314758	-0.399679	-0.511296	0.00588361	-0.335743	-4.25297	0.536442
HMY_57477	homozygote_male_young	–/–♂Y	-0.267577	0.453803	0.38785	0.049227	0.211081	0.212742	0.901858	-0.341905	-0.324025	0.110768	0.0795427	0.59339	0.163489	0.281881	-0.346019	-0.261981	-1.18589	0.146145	0.650427	-0.0267498	0.254739	0.559226	0.569985	0.935136	0.263098	0.905441	0.476464	-1.42256	-0.327603	1.8254	-0.172071	-0.977246	0.160264	0.166997	-0.213122	0.0721707	-0.0377026	0.191675	-0.821668	0.190205	0.0960331	-0.693199	1.03466	-0.156968	-0.37028	-3.64381	0.415715
HMY_59004	homozygote_male_young	–/–♂Y	-0.120217	-1.6275	0.596116	0.791977	0.456012	0.44064	0.790999	-1.04988	0.532238	0.12301	-0.217798	0.221736	-0.00337118	-0.0255434	-0.380656	-0.0517397	-1.06771	0.592413	1.02223	0.174853	0.314946	-1.68296	-1.45593	1.19566	0.0496088	1.27025	0.690634	-0.651525	-0.68006	1.68062	-0.644179	-0.410273	0.800249	-0.169571	-0.365445	0.516883	0.347081	0.816917	-0.744551	0.165937	-1.31498	-0.910122	-0.303764	0.00194877	-0.113913	-3.86665	-0.124562
HMY_59006	homozygote_male_young	–/–♂Y	-0.128304	-1.22101	1.09092	0.328653	0.0198265	0.622594	0.669657	-0.569129	0.528737	-0.0247176	0.0813191	-0.0260518	0.101233	0.0814082	-0.355965	-0.111743	-0.55922	0.151376	0.427604	0.139728	-0.0591154	-1.10409	-0.986276	0.146487	0.315152	0.124131	0.158865	0.628158	-0.78344	0.0531189	-0.662294	-0.676354	-0.0720788	-0.27502	-0.180513	0.417855	-0.0460881	0.730111	-0.770286	0.603092	0.839028	-1.1968	-0.345407	-0.154667	-0.108539	-4.85925	0.248251
WFA_64195	wildtype_female_aged	+/+♀A	0.132278	0.5929	-0.4647	-0.33185	-0.968221	-0.173597	-0.466468	-0.0400043	-0.187334	-0.155902	-0.231761	0.00656779	0.0190738	-0.14393	-0.0633338	0.276483	-0.0351905	-0.778174	-0.375969	-0.167276	-0.482331	0.541151	0.51807	0.0543857	-1.40662	-0.00241573	-0.470428	0.526864	0.149976	0.610418	-0.0642639	0.101917	0.0210854	0.62971	-0.150768	-1.07247	0.279856	-0.00284044	-0.587826	-0.509841	-0.541351	0.862911	-0.632939	0.190059	-0.296164	-2.84653	-1.27752
WFA_64259	wildtype_female_aged	+/+♀A	0.314607	0.316454	-0.526865	-0.323165	-1.2369	-0.289194	-0.273258	0.217814	-0.347212	-0.111984	-0.0335328	0.00252282	0.00127489	-0.193157	0.140521	0.193351	0.771299	-0.29668	-0.57345	-0.0967368	-0.205032	0.362601	0.244891	-3.22182	-1.06155	-4.11508	-0.925305	0.394322	1.17276	-0.0504659	1.11244	0.628282	-0.282244	0.509254	0.221341	-1.31353	0.305983	0.0995671	-0.295241	-0.808212	-0.356235	0.387162	-0.442363	0.297296	-0.391561	0.111254	-0.548031
WFA_64621	wildtype_female_aged	+/+♀A	0.194281	-0.0605462	-0.157433	-0.928617	-1.05733	-0.0653098	-0.567262	0.104056	1.37437	-0.0816727	-0.152197	-0.227142	-0.135562	-0.134122	-0.188213	0.201513	0.212084	-0.670993	-1.0872	-0.112261	-0.0112865	-0.0586978	-0.137831	-0.518027	-1.14726	-0.950716	-0.961642	0.0319839	0.0553915	-0.266782	-0.674549	0.205087	-0.132788	0.207166	0.135472	-0.187592	-0.520068	-0.313731	-0.259558	-0.489451	0.825535	0.58717	-0.535649	0.0126411	0.365818	-3.5014	-0.660262
WFA_64641	wildtype_female_aged	+/+♀A	0.179573	-0.0787964	-0.604026	-1.35921	-1.21417	-0.355479	-0.549304	-0.0694903	0.114919	-0.00295937	-0.0534158	-0.25751	-0.0667281	0.0141219	-0.330743	0.108182	0.0998439	-0.452726	-0.846732	0.0106283	0.121474	-0.0306584	0.0396694	-0.784881	-1.09687	-0.829968	-0.343181	0.0627518	0.0365036	-0.0466036	-0.871567	0.150096	-0.252313	0.11154	-0.0819934	-0.634636	-0.20612	-0.522727	-0.373031	-0.407262	0.447555	-0.351733	-0.739852	-0.168331	0.0632021	-1.75518	-1.09237
WFA_64642	wildtype_female_aged	+/+♀A	0.215784	0.173767	-0.349597	-0.321693	-1.36038	-0.230339	-0.747154	-0.170591	-0.246663	-0.0387007	0.0596108	-0.217967	0.103455	0.0386308	0.0734227	0.30938	0.383576	-0.533694	-0.0915867	0.112191	-0.0104822	0.202286	0.161491	-0.661305	-1.02707	-0.718321	-0.518813	-0.096467	0.161911	0.19228	-0.866801	0.510556	-0.0815464	0.181625	-0.117603	-0.274624	-0.191712	-0.398816	-0.54636	-0.548448	-0.568019	0.0979556	-0.474001	0.133122	-0.347077	-2.51966	-0.647866
WFA_64644	wildtype_female_aged	+/+♀A	0.0813548	-0.340882	-0.16582	-0.994843	-1.01584	-0.339168	-0.253893	-0.259074	-0.120551	0.0547966	0.118709	-0.346666	0.0541766	-0.0671733	-0.239355	0.0241258	0.132571	-0.305046	0.0768328	-0.0827808	0.0662727	-0.353789	-0.387374	-0.875738	-0.906502	-0.786961	-0.299246	-0.0807823	-0.0738426	0.026405	-0.552963	-0.0695121	-0.119432	-0.182689	-0.0751806	-0.127443	-0.387015	-0.508508	-0.611906	-0.502579	0.204817	-0.171699	-0.100295	0.0412137	-0.172765	-3.15058	-1.17532
WFA_64714	wildtype_female_aged	+/+♀A	0.401919	-0.53694	-0.860717	-2.20971	-1.36463	-0.519072	-0.560585	-0.219673	-0.661367	0.288184	0.0895815	-0.679719	-0.156385	-0.1186	-0.204055	-0.112922	0.0225764	-0.0376461	0.491346	-0.12721	0.453586	-0.505828	-0.560923	-3.49031	-0.787921	-4.39897	-0.112788	-0.100184	0.030194	0.0546224	-0.387933	-0.123775	0.0337534	-0.0661536	-0.264437	-0.802136	-0.511148	-0.499712	-0.867114	-0.0218512	-0.0794587	-0.797033	-0.23997	-0.269502	-0.0708076	-3.114	-2.41899
WFA_65009	wildtype_female_aged	+/+♀A	0.314211	0.0381928	-0.535397	-1.26722	-1.56842	0.0696695	-0.79767	-0.0524005	-0.386769	-0.074162	-0.0594298	-0.353706	0.00724306	0.0553284	-0.217962	-0.0832025	0.404326	-0.286939	-0.321225	-0.331865	-0.171995	0.0301592	0.076898	-2.56032	-1.37971	-3.48374	-0.45893	0.829521	0.782792	0.385128	-0.359739	-0.0245138	-0.501769	0.17285	-0.096526	-0.540884	-0.0448777	-0.19954	-0.540059	-0.0813924	0.924202	0.297664	0.114539	-0.107569	-0.382031	-1.93399	-1.17681
WFA_65124	wildtype_female_aged	+/+♀A	-0.0135954	0.108184	-0.748874	-1.03797	-1.26265	-0.38715	-0.375827	-0.0363221	0.493701	-0.00353412	0.129172	-0.430629	0.297027	0.0227629	-0.183992	-0.0543785	0.185018	0.276721	-1.26016	-0.164457	-0.0316593	0.171509	0.0139441	-0.944195	-0.888174	-1.71583	-0.964045	0.250115	-0.210693	-0.169637	-0.678411	0.0774496	-0.120179	-0.00424518	-0.124369	-0.624224	-0.381546	-0.559958	-0.409035	-0.55585	-0.0805127	-0.206838	0.11601	-0.215913	0.124836	-3.89908	-1.14748
WFA_65126	wildtype_female_aged	+/+♀A	0.253129	-0.861161	-1.4328	-2.01456	-1.47745	-0.321372	-0.776145	-0.948905	-0.792561	0.0627731	0.102101	-0.186385	-0.0867923	-0.0799827	-0.315235	-0.290384	0.226047	0.0853171	0.763558	-0.275765	0.0482733	-0.825367	-0.85566	-1.65287	-0.656541	-1.67531	-0.75009	-0.179483	-1.00659	-0.289955	-0.641896	-0.0351295	-0.246791	-0.580019	-0.287876	-1.2568	-0.411853	-1.11348	-1.09636	0.337125	-1.2945	-0.864618	-0.300756	-0.305494	0.229161	-3.29563	-2.77498
WFA_65131	wildtype_female_aged	+/+♀A	-0.167404	-1.13066	-0.816539	-1.98072	-0.988276	-0.328583	-0.241243	-0.00574242	0.685873	0.0508239	0.0584099	-0.475155	-0.261136	-0.299837	-0.479906	0.0851067	0.326107	-0.175706	-2.13388	-0.143322	-0.0992135	-1.12221	-1.08425	-1.81926	-1.20303	-1.86875	-0.480584	0.48248	-0.0101579	-0.593752	-1.3566	-0.252336	0.185973	-0.102709	0.15606	-1.15602	-0.228146	-0.701973	-0.300754	-0.401232	-0.911739	-1.38549	-0.12641	-0.0557345	0.049061	-4.68118	-2.03217
WFA_65147	wildtype_female_aged	+/+♀A	-0.0953355	0.570599	-0.635275	-1.11758	-1.11359	-0.308538	-0.457103	0.0871899	0.450362	-0.0680188	0.16946	-0.385167	-0.0499472	0.0215103	-0.307668	-0.201355	0.175182	0.137254	-1.90583	-0.149392	-0.44634	0.65737	0.562195	-0.854653	-1.14321	-0.907721	-0.247128	0.754566	-0.0736286	-0.244533	-0.547193	-0.372959	-0.316231	0.113414	-0.143295	-0.978681	-0.27505	-0.469047	-0.493034	-0.313606	0.484781	-0.481875	0.120984	-0.169172	-0.086679	-3.62369	-1.40313
WFA_65159	wildtype_female_aged	+/+♀A	-0.00267517	-0.267848	-1.26716	-1.35818	-1.1662	-0.436164	-0.52986	0.035322	0.0412076	0.0460303	-0.202636	-0.417681	-0.0410731	-0.018896	-0.303173	0.0697674	0.226	0.0852476	-2.28762	0.268022	-0.339526	-0.238543	-0.277948	0.561171	-1.24611	0.620574	-0.377469	0.237617	-0.0458696	0.154707	-1.04004	-0.222274	-0.00371311	0.30337	0.14657	-1.08583	-0.504773	-0.405996	-0.377733	0.0238588	0.321021	-0.797291	-0.415024	-0.128612	-0.128905	-1.28967	-1.44146
WFA_65169	wildtype_female_aged	+/+♀A	0.0178473	0.414682	-0.811871	-0.781162	-1.19604	-0.377117	-0.795987	-0.274388	-0.0431646	-0.153269	-0.0322071	-0.132601	-0.0162095	-0.00956599	-0.190419	-0.119974	0.403389	-0.179776	-0.225803	-0.136911	-0.568182	0.374854	0.372072	-0.910902	-0.733832	-1.20486	-1.02145	0.0271428	-0.209373	-0.0888418	-1.23992	0.0485122	-0.0571494	-0.323548	0.153631	-0.253451	-0.0264763	-0.551552	-0.652129	-0.127078	-0.569532	0.164335	-0.0346079	-0.165187	-0.12216	-4.40606	-0.850358
WFA_65181	wildtype_female_aged	+/+♀A	0.112843	0.253325	-0.457993	-0.908188	-1.20342	-0.100628	-0.671718	-0.195975	1.08641	-0.184983	0.082732	-0.133574	0.182113	0.210284	-0.216357	0.104944	0.169668	-0.362374	-0.137019	-0.232788	-0.003129	0.226934	0.207749	-1.0805	-1.25357	-1.20896	-0.347161	0.389202	-0.148213	-0.266141	-0.467618	0.138058	-0.094203	-0.0015796	-0.144743	-0.0732094	0.061625	-0.624018	-0.666422	-0.371729	-0.238699	0.831548	-0.632963	0.0235288	0.176463	-3.55155	-1.21249
WFA_65187	wildtype_female_aged	+/+♀A	0.132053	0.56435	-0.308509	-0.621984	-1.30808	-0.147541	-0.961587	-0.177587	-0.00582761	-0.310895	0.0879853	-0.323007	0.250917	0.359971	0.0151315	0.136684	0.542419	0.284009	-0.528023	-0.127373	-0.591126	0.58275	0.609008	-0.995259	-1.21122	-0.988936	-1.30325	-0.0178347	-0.309774	0.24499	-0.669948	0.293451	0.121942	0.0125028	-0.0884873	-1.07055	-0.0517264	-0.236744	-0.653733	-0.680451	-0.571978	1.69039	0.507142	-0.035581	-0.199891	-3.56569	-0.0818796
WFA_65188	wildtype_female_aged	+/+♀A	-0.0366997	0.507071	-0.580479	-1.36379	-1.46605	-0.246992	-0.897193	-0.179767	1.08284	-0.16557	-0.0297262	-0.38482	-0.0621355	0.138656	-0.279258	-0.0108437	0.485676	-0.267279	-0.686792	0.158133	-0.646385	0.437501	0.476142	-1.02742	-1.73956	-1.21763	-0.860352	-0.265517	-0.246408	-0.140691	-0.503078	0.218556	0.0837613	-0.153348	-0.0526817	-0.536566	-0.299203	-0.42587	-0.483937	-0.293212	-0.513769	0.384193	0.815206	-0.0545437	-0.224568	-2.98238	-0.715892
WFA_65189	wildtype_female_aged	+/+♀A	0.211965	0.646524	-0.918127	-1.56438	-1.18716	-0.43492	-0.907003	0.00992655	0.594533	0.0653637	0.00250977	-0.450067	0.0798603	0.102308	-0.392031	0.292636	0.38718	-0.0578022	-1.10067	0.0948935	-0.104378	0.706506	0.671243	-1.30792	-1.30094	-1.43386	-0.558901	0.0973267	-0.117691	-0.125002	-0.905979	0.281097	0.204956	-0.166865	0.0755704	-0.94591	-0.668106	-0.672758	-0.356873	-0.286359	-0.350057	-0.441748	-0.361804	-0.245858	-0.288246	-3.77557	-1.03098
WFY_45589	wildtype_female_young	+/+♀Y	-0.150043	0.325047	0.21852	0.641166	-1.01152	-0.0500866	0.754141	-0.194554	-0.0190123	0.110739	0.0195278	0.0913443	0.207425	0.184043	-0.00968472	-0.0686345	-0.0375937	0.234147	0.660272	0.178344	0.600449	0.271206	0.300495	0.5821	0.0040281	0.54751	-0.061959	0.0243754	-0.25527	0.301682	-0.628777	-1.4195	-0.49922	0.107619	-0.574339	-0.826238	-0.112753	0.301777	-0.844866	-0.597306	-0.242966	0.541037	-1.10398	0.108616	0.200612	-3.82351	-0.42379
WFY_45590	wildtype_female_young	+/+♀Y	-0.0841189	0.472571	0.482458	1.28208	-1.06547	-0.171265	0.940165	0.434932	-0.315399	0.0602043	-0.21983	0.71935	0.269571	0.32686	0.612659	0.42342	-0.213572	-0.273565	0.269447	0.331094	0.557574	0.481582	0.382544	0.987947	1.27047	1.02932	-0.362848	0.0114858	0.0457475	-0.05043	-0.515336	-0.360825	-0.0432195	0.450912	-0.135893	0.00940606	-0.464503	0.747886	-0.249779	-0.727027	-0.258996	1.16387	-1.4056	0.30424	0.183706	-2.7437	0.46538
WFY_57428	wildtype_female_young	+/+♀Y	0.137302	-0.8787	0.405723	0.483286	-0.889206	-0.151822	0.661224	0.306501	-0.164359	0.271021	-0.00505826	-0.116664	0.120491	0.129524	-0.243614	0.0753325	-0.0226591	-0.53564	-0.515879	-0.0771292	0.94413	-0.816976	-0.88334	0.484733	0.208985	0.565185	0.215664	-0.317339	0.138495	-0.0617983	-0.218282	-1.0129	-0.117245	0.388964	-0.221685	0.599466	-0.260137	0.176485	-0.0111042	-0.604904	0.12104	-0.460621	-0.387781	0.0735793	0.0324947	-4.20706	-0.420325
WFY_57457	wildtype_female_young	+/+♀Y	-0.0342881	0.470057	0.311319	0.722395	-0.945964	-0.161484	0.838245	0.168462	-0.263449	0.218708	0.213866	0.429156	0.148029	0.308279	0.156052	0.0524972	-0.215441	-0.0426634	0.116633	0.221918	0.742789	0.572808	0.474921	1.16683	0.0717316	1.17057	-0.0709956	-0.0719155	0.0668845	0.00521753	-0.254736	-0.879896	-0.0322338	0.472649	-0.477636	-0.453377	-0.498704	0.28033	-0.389678	-0.682123	-0.296483	0.00426384	-0.704039	0.0677713	0.15706	-2.58506	-0.76784
WFY_57479	wildtype_female_young	+/+♀Y	-0.0196798	0.652677	0.453086	0.724847	-0.565047	-0.0990501	1.05902	0.69359	0.0407192	0.136397	0.115229	0.439836	0.643509	0.738878	0.548954	0.0462912	-0.542399	-0.314065	-0.151791	0.412959	0.730777	0.664354	0.685204	1.48408	1.22286	1.51106	0.477091	-0.394632	0.234335	-0.124423	-0.611364	-0.260777	0.238119	0.491091	-0.252158	0.694231	-0.554446	0.402203	2.11708	-0.919144	-0.146778	0.809862	-1.17706	0.0598597	-0.424528	-3.62799	1.01882
WFY_57480	wildtype_female_young	+/+♀Y	-0.204862	0.685508	0.481283	1.08404	-0.846691	-0.182133	0.717058	0.168574	-0.208549	0.0721168	-0.0292876	0.890437	0.36947	0.411038	0.336274	0.206462	-0.273522	-0.244287	0.119738	0.114136	0.456753	0.751292	0.635378	1.00896	0.735027	1.07672	-0.164688	0.27261	0.121487	0.0088534	-0.42229	-0.974354	-0.151824	0.309888	-0.400872	0.49658	0.111426	0.706447	-0.512394	-0.730207	-0.277828	0.639385	-1.31813	0.0713266	-0.276483	-4.38042	-0.517912
WFY_57489	wildtype_female_young	+/+♀Y	-0.108895	-1.07693	0.488669	1.01011	-1.01341	0.257667	0.720775	-0.895631	0.493809	0.142369	0.279195	-0.202046	0.243488	0.326952	-0.113391	-0.0862356	0.284156	0.0621569	1.0612	-0.0471163	0.437292	-1.06728	-1.03435	-0.614932	0.31234	-0.712786	-0.286673	0.109696	-1.08554	0.202516	-0.00582986	-1.21752	-0.0722727	-0.0785397	-0.659253	0.629942	-0.16193	-0.219646	-0.997054	0.0840057	-0.0855303	0.68989	-0.389859	-0.114921	-0.214604	-4.13589	-1.06109
WFY_59024	wildtype_female_young	+/+♀Y	-0.260484	-2.09248	0.157168	1.09377	-1.17609	-0.329974	0.952065	-0.220099	-0.0565772	0.0142707	-0.0118104	-0.0414259	0.181019	0.0914771	-0.04833	-0.0299424	-0.0544428	0.1104	0.423112	-0.145678	0.432709	-1.92033	-1.98877	-0.469688	0.618748	-0.430496	-0.0520231	0.172506	-0.507088	0.85565	0.0320661	-1.10631	-0.0353221	-0.079985	-0.582264	-0.0421243	0.235701	0.0668923	-0.768234	-0.339666	-0.540603	0.173505	-0.728202	-0.186257	-0.287014	-3.56176	-0.684445
WFY_59415	wildtype_female_young	+/+♀Y	0.159548	-0.431366	0.361469	0.320102	-0.83076	-0.0919712	0.800813	0.790731	0.499359	0.320208	0.305452	0.419884	0.229869	0.214381	0.0257941	-0.0303173	-0.210979	-0.154145	-0.0511811	0.227885	0.829157	-0.354642	-0.352187	-0.10971	-0.426245	-0.243412	-0.0798486	0.13995	0.305973	-0.00812652	-0.279533	-0.854262	0.033503	0.515543	-0.434045	0.491735	0.304462	0.0916049	-0.049999	-0.426826	0.936088	0.292876	-0.827561	0.337239	-0.549397	-0.53152	-0.755899
WFY_64113	wildtype_female_young	+/+♀Y	-0.202726	-0.627538	0.122197	0.787742	-0.673422	-0.283775	0.564102	-0.111636	0.483216	0.129337	-0.187422	0.433206	0.269676	0.305662	-0.0512418	0.0631964	-0.772338	-0.448726	0.584289	0.0751744	0.59923	-0.527554	-0.660072	0.547587	-0.176589	0.562767	-0.0702323	0.12047	-0.188345	0.854047	-0.299966	-0.681245	0.391516	0.369228	-0.533022	-0.1392	0.508544	0.35641	-0.783441	-0.665203	-0.100398	0.390607	-1.11612	0.320994	-0.238148	-4.33492	-1.25668
WFY_64114	wildtype_female_young	+/+♀Y	-0.260801	-0.280106	0.0146137	1.38162	-0.710192	-0.2005	0.802865	-0.0115499	0.105998	0.0212528	-0.0914242	0.225456	0.00448268	-0.0448218	0.303725	0.373389	0.0822773	-0.494608	-0.106879	0.294752	0.321529	-0.296418	-0.249025	1.2878	0.860924	1.32994	-0.135275	-0.124934	-0.0767592	0.188488	-0.755509	-0.626887	0.383146	0.502448	-0.450294	0.254788	-0.564251	0.22063	-0.47593	-0.948973	-0.600483	0.443599	-1.22373	0.14634	-0.337476	-3.84213	-0.551916
WMA_59422	wildtype_male_aged	+/+♂A	-0.359356	-0.0190795	-0.100602	-0.282357	0.161101	0.0405188	0.493697	-0.512645	-0.790127	-0.0713447	-0.0223434	-0.0915998	-0.394394	-0.361479	-0.262232	-0.261402	-0.324457	0.357864	0.0204433	-0.0853887	0.269691	-0.0517922	-0.0182388	-0.37753	-1.43031	-0.337957	0.372291	0.128159	-0.302933	0.0844298	-1.02497	-0.0451199	0.161238	-0.4706	-0.076844	-0.288538	0.0808452	-0.244572	-0.406565	0.285699	-1.06357	-0.840335	0.146861	-0.443662	0.457051	-1.99232	0.445286
WMA_64204	wildtype_male_aged	+/+♂A	-0.190436	-2.32147	0.167645	-0.183185	-0.142162	-0.0869397	0.576751	-0.626179	0.54505	-0.0125825	-0.566061	-0.288635	-0.306139	-0.331692	-0.571849	-0.0728739	0.161176	-0.770293	0.300447	0.222019	0.428946	-2.06904	-1.95111	0.171771	-1.69402	0.251147	0.127747	-0.868719	-0.350926	1.0132	-0.971473	0.248268	0.346142	0.0197805	0.120145	-0.968547	0.0363271	-0.44989	-0.523464	0.200806	-0.178677	-1.08679	0.119428	-0.179718	0.217193	-1.19444	0.46234
WMA_64258	wildtype_male_aged	+/+♂A	-0.170302	0.0331451	-0.0427037	0.18166	-0.0103968	0.222905	0.201822	-0.00472196	-0.890148	-0.0268225	-0.0865825	-0.078354	-0.114248	-0.124757	0.216704	-0.0777087	0.000404241	0.361074	-0.519173	0.249796	-0.175773	-0.0265802	-0.0329452	-1.78686	-1.0913	-2.81345	0.204711	-0.152735	1.00201	0.42652	-0.238674	0.457791	0.00175567	-0.106742	0.197267	0.281274	0.300546	0.0603485	-0.250584	0.451324	0.0665888	-0.104228	0.427388	0.0746925	-0.0462912	-2.17674	1.03336
WMA_64280	wildtype_male_aged	+/+♂A	0.0225496	-0.648118	0.264366	-0.47171	0.358807	0.247764	0.191391	0.109667	-0.209621	0.0668419	-0.0483598	-0.447147	0.275595	0.408538	-0.356354	-0.116725	0.0383048	0.216629	-1.37714	0.239354	0.22072	-0.644615	-0.588736	-2.68764	-1.42145	-3.5016	0.472835	-0.43945	0.837411	-0.389502	-0.57409	0.38259	0.276746	-0.0614898	0.271251	-0.00826025	-0.441687	-0.442906	-0.0595531	0.213959	0.797498	-0.388839	0.280033	0.00538713	-0.304532	-2.5698	1.04338
WMA_64282	wildtype_male_aged	+/+♂A	-0.051155	-1.24519	-0.385846	-0.570099	-0.15024	0.0717677	0.290619	-0.428754	-0.842687	0.156856	-0.185626	-0.486272	-0.0826821	-0.00856372	-0.400991	-0.337298	-0.0196049	0.447445	-0.0768798	-0.069865	0.407765	-1.10873	-1.13101	-2.55759	-1.37056	-3.80482	0.204735	-0.685297	0.641217	0.0165174	-0.626352	0.0489207	0.0741258	-0.4319	0.213576	-0.317312	-0.144881	-0.610589	-0.502305	0.677323	-0.321754	-0.706109	0.622255	-0.206833	0.0147898	-1.35277	0.714706
WMA_64283	wildtype_male_aged	+/+♂A	-0.63899	-1.08858	0.608241	0.441299	2.14133	0.666184	1.27638	0.359442	-0.165812	-0.145657	0.839081	-0.000607019	0.0428692	0.164824	0.24446	-0.134998	0.00403458	-0.101688	-0.659535	0.213407	0.0795738	-1.01303	-0.943922	-2.92484	-0.981456	-3.95001	0.462351	-0.201457	1.00808	-0.629505	-0.561636	0.270802	0.264051	-0.334678	0.536601	-0.0193316	-0.400006	0.107855	0.0373891	0.0339032	0.37486	0.121831	1.10244	0.405911	0.00143947	1.19329	1.03272
WMA_64284	wildtype_male_aged	+/+♂A	0.073539	-0.0727314	-0.154786	-0.597528	-0.0432954	0.199516	0.0164093	-0.18388	-0.826431	0.151846	0.16144	-0.871682	0.147412	0.221714	-0.420109	-0.484161	-0.316516	0.61979	-0.282353	0.0499487	0.225556	-0.0858496	-0.0568848	-3.51279	-1.50276	-2.51418	0.430815	-0.425638	0.37362	-0.160573	0.0715895	-0.20066	0.0739229	-0.840352	-0.0661563	-0.232994	-0.228193	-0.69688	-0.463409	0.625406	-0.697105	-1.26285	1.11751	-0.133097	0.0731984	-3.45629	0.440957
WMA_64635	wildtype_male_aged	+/+♂A	0.107902	-0.351768	-0.201516	-0.934772	-0.00125929	0.20091	-0.0755438	-0.401678	-0.862312	0.262383	-0.23691	-0.172823	-0.137781	-0.14167	-0.714094	-0.334943	-0.178882	0.370129	0.1942	0.235294	0.390504	-0.340016	-0.461836	-1.28239	-1.63244	-1.49523	0.164295	-0.364023	-0.506674	0.129933	-0.707588	-0.152923	-0.211287	-0.612734	-0.0958982	-0.641585	-0.24039	-0.669178	-0.697679	0.823713	-0.185526	-1.37716	-0.0170562	-0.170255	0.255503	-3.43991	0.431293
WMA_64636	wildtype_male_aged	+/+♂A	-0.114153	-0.230479	-0.0801095	-0.368629	0.140474	0.154037	0.199921	-0.150614	-0.816743	0.0492342	-0.323754	-0.399237	-0.0855586	-0.0816592	-0.395367	-0.0828296	0.0676371	-0.145953	-0.132232	0.163562	-0.18645	-0.0715874	-0.108923	-0.322477	-1.5789	-0.179541	0.0502173	-0.673779	-0.312549	-0.205463	-0.201331	0.0861677	0.137876	-0.416277	0.132809	-0.425029	-0.0746876	-0.347532	-0.305898	0.397743	-0.938139	-0.348142	0.220305	-0.123405	0.00553515	-3.34397	0.563904
WMA_64637	wildtype_male_aged	+/+♂A	-0.235215	-0.0100396	-0.108805	-0.254645	0.318579	-0.0859396	0.0378155	-0.101286	-0.419133	-0.0909521	-0.756409	-0.27858	-0.361812	-0.435675	-0.533044	0.0154714	-0.0534856	-0.643128	-0.168908	0.188582	-0.288012	0.0510553	0.0529934	-0.0914933	-1.46613	-0.314906	0.522236	-0.579446	-0.317381	-0.0440837	-0.411601	0.249713	0.497311	-0.270246	0.129324	-0.0425655	-0.0278125	-0.328573	-0.554223	0.284982	0.295373	-0.36518	0.796558	-0.143943	-0.217756	-1.00286	0.867355
WMA_64638	wildtype_male_aged	+/+♂A	0.0334618	-0.692629	-0.180701	-0.614678	-0.00148406	0.187675	0.100003	-0.366027	-0.665015	0.0315892	-0.219095	-0.322634	-0.229536	-0.130109	-0.694081	-0.274227	-0.287401	0.624846	-0.303327	0.0262486	0.221012	-0.704699	-0.717134	-0.369639	-1.56516	-0.597519	0.140647	-0.717897	-0.301384	-0.382308	-0.206292	0.0174313	0.111248	-0.588732	0.0352823	0.00308125	-0.143554	-0.449097	-0.423135	0.61479	-0.0858022	-1.25294	-0.0767142	-0.0736542	0.216393	-2.16291	0.324549
WMA_64708	wildtype_male_aged	+/+♂A	-0.119433	0.47692	0.0326173	-0.220804	0.138143	0.269023	-0.203994	-0.249678	-0.379181	-0.0572104	-0.75887	-0.412608	0.139586	0.147417	-0.330912	-0.0390165	0.184306	0.237827	-0.183229	0.171102	0.152199	0.472703	0.45106	-2.57786	-1.54452	-3.08472	0.286181	-0.837246	0.865239	0.682803	-0.568844	0.614134	0.537887	-0.226912	0.0846471	-0.42084	0.328877	-0.365866	-0.589242	0.566888	-0.270214	-0.413467	0.547822	-0.14579	-0.274489	-1.73746	0.959585
WMA_64711	wildtype_male_aged	+/+♂A	-0.158472	0.117292	0.191242	-0.512863	0.167771	0.233118	-0.0820473	0.033138	0.120513	-0.0459912	-0.254643	-0.60344	-0.0397295	0.0850419	-0.531638	-0.00840596	0.338888	-0.3254	-1.37686	0.373587	0.0508422	0.0647717	0.116359	-2.64763	-2.01987	-5.03343	0.012598	-0.70831	0.849468	0.0533638	-0.985631	0.365541	0.676145	-0.233354	0.27563	-0.280704	-0.218926	-0.521159	-0.046326	0.214931	0.7082	-0.469784	0.743574	-0.10135	-0.112763	-1.33171	1.0415
WMA_64734	wildtype_male_aged	+/+♂A	-0.00465043	-0.612085	0.633074	-0.48408	1.82665	0.983645	0.658034	0.307023	-0.525031	0.101987	0.904805	-0.57131	0.219114	0.328535	-0.225621	-0.373545	-0.848485	0.0155406	-0.294798	-0.108598	0.366436	-0.471841	-0.527443	-3.06833	-2.05618	-4.23612	0.16919	0.0517101	0.528125	-0.914441	-0.0376427	-0.0561447	0.47593	-0.632292	0.409076	-0.337421	-0.499353	-0.213346	-0.116293	0.27367	1.48201	-1.38494	0.320409	-0.0331363	0.411989	-1.35336	0.0611278
WMA_64736	wildtype_male_aged	+/+♂A	0.0754719	-0.900546	-0.157676	-1.18466	0.20914	0.0815247	0.0111269	-0.292338	-0.422888	0.290201	-0.257905	-0.744305	-0.0362244	0.138744	-0.580991	-0.150117	0.0620247	-0.0486544	-0.433462	0.046595	0.132576	-0.758539	-0.805874	-2.82381	-1.95702	-3.04668	-0.232763	-0.473865	0.510793	-0.329893	-0.516868	0.219312	0.483474	-0.310203	-0.092187	0.317352	-0.459159	-0.525447	-0.293237	0.394171	1.00747	-0.851193	0.872889	-0.24908	-0.223421	-1.0439	0.144717
WMA_64737	wildtype_male_aged	+/+♂A	-0.0813425	-0.0928127	-0.118562	-0.714681	-0.304663	0.122268	0.198275	-0.462237	-0.653152	0.232101	-0.243863	-0.683063	0.255122	0.282054	-0.393988	-0.263808	-0.0737029	0.352402	0.453428	-0.101882	0.0434117	-0.0103651	-0.128857	-3.10588	-1.91261	-2.71101	0.565006	-0.835929	0.187029	-0.367559	0.0437951	0.13882	-0.0215368	-0.522266	-0.0148952	-0.332494	-0.174152	-0.393073	-0.639566	0.404629	0.407115	-0.753685	0.4437	-0.313005	-0.171342	-2.10052	0.148225
WMA_65165	wildtype_male_aged	+/+♂A	-0.18039	-0.188934	-0.45148	-0.53908	0.067771	0.0818429	-0.146125	-0.903793	-0.501743	0.0165234	-0.0728923	-0.581693	-0.085944	-0.0141038	-0.507488	-0.111671	-0.0226877	0.557572	0.603375	0.0336273	-0.122076	-0.141688	-0.147223	-0.750297	-1.45596	-0.879789	-0.126867	-0.613693	-0.797049	-0.562798	-0.546109	0.174793	0.195809	-0.959714	-0.201612	-1.2657	-0.361532	-0.530916	-1.00658	0.484138	-0.517568	-0.794668	0.820016	-0.358094	0.168269	-4.03841	0.107025
WMA_65172	wildtype_male_aged	+/+♂A	0.01326	-0.17604	-0.508432	-0.77415	-0.0816898	0.0283552	-0.131759	-0.596876	-0.891645	0.0946378	0.305943	-0.448107	-0.0498351	0.0433092	-0.393281	-0.173004	0.378246	0.743834	0.137301	0.116511	0.0787692	-0.1026	-0.101107	-1.18455	-1.44837	-1.09785	0.124414	-0.819409	-0.41298	0.0731488	-0.71594	0.0541067	0.0865714	-0.742146	-0.0164154	-1.17909	0.0076514	-0.512164	-0.58311	0.407345	-0.862701	-0.842583	1.04307	-0.430633	0.330743	-3.32535	0.673985
WMA_65183	wildtype_male_aged	+/+♂A	0.076398	0.504705	0.0989715	-0.168339	-0.699437	0.238675	0.34439	0.0489339	-0.238245	0.109825	-0.405657	-0.33566	-0.562499	-0.281881	-0.293727	-0.233157	0.237236	0.381387	-0.498034	0.15119	0.327334	0.555201	0.556149	-2.75517	-1.25509	-3.45738	0.264	-0.649927	0.793497	0.109135	-0.51691	0.305252	0.189287	-0.358639	-0.0616596	0.211803	-0.233903	-0.354357	-0.378157	0.582458	0.702971	-0.505328	0.480843	-0.0640119	-0.37963	-1.73807	1.06237
WMA_65184	wildtype_male_aged	+/+♂A	-0.091113	0.184344	0.226246	-0.293065	-0.206774	0.268177	0.279117	-0.231427	-0.503481	0.0514585	-0.185371	-0.574843	-0.123616	-0.00654289	-0.340896	-0.190504	-0.042897	0.286064	-0.66559	0.047441	-0.0361938	0.176207	0.298381	-2.69267	-1.52283	-4.39071	0.338381	-0.0631038	0.81558	-0.0849332	-0.700818	0.274748	0.0732854	-0.356152	-0.297436	-0.00806111	-0.0308166	-0.513101	-0.394683	0.3503	0.673251	-0.585049	0.604177	-0.320142	-0.513897	-0.786353	0.762151
WMA_65190	wildtype_male_aged	+/+♂A	-0.18543	0.752609	-0.120865	-0.396204	0.111438	0.338637	-0.203726	-0.509261	-0.5506	-0.165612	0.258435	-0.227742	0.0278046	0.019986	-0.281233	-0.0516148	0.0909419	-0.0352779	0.324611	0.108278	-0.175142	0.705723	0.66586	-0.917834	-1.48264	-0.853216	0.17221	0.36773	-0.523651	-0.103436	-0.723968	0.631195	0.470497	-0.61148	-0.180328	0.02421	0.0921956	-0.316109	-0.814039	0.148713	-0.438175	-0.402392	0.840097	-0.199732	-0.0327162	-0.669392	0.665932
WMA_65192	wildtype_male_aged	+/+♂A	-0.331417	0.792619	0.0276891	-0.216305	-0.294278	0.0224704	0.296816	0.312938	-0.598187	0.0812271	-0.147071	-0.131729	0.171189	0.338305	-0.224591	0.341965	0.155741	-0.106691	-1.83348	0.436217	0.121531	0.70638	0.712162	-0.558453	-1.43479	-0.627833	-0.321065	-0.512732	0.179363	-0.211655	-0.548907	0.374764	0.364232	-0.297672	0.0522589	-0.260321	0.0150091	-0.269073	-0.0211985	0.300741	0.713657	-1.24475	0.915496	-0.0389787	0.336519	-3.53892	1.11193
WMA_65196	wildtype_male_aged	+/+♂A	-0.491727	0.636466	0.587495	0.111273	1.78612	0.834354	1.16251	0.154638	-0.600384	-0.309811	1.06153	0.0883562	0.322814	0.507415	0.632769	-0.0881853	-0.540041	0.476986	-0.650742	0.321813	0.0354298	0.608166	0.635899	-0.942263	-1.32799	-1.03941	0.659707	-0.218251	0.197	-0.886538	-0.661746	0.297032	0.00167378	-0.569083	0.485071	0.0194963	-0.0202657	-0.0508637	0.0285375	-0.0135296	0.246301	-0.195449	0.631996	0.425679	0.80813	2.8649	0.891597
WMY_45581	wildtype_male_young	+/+♂Y	-0.304531	0.00421489	0.635698	1.02657	0.315555	0.467815	0.880023	0.583947	-0.505419	-0.112667	-0.0865459	1.13414	0.0924663	0.185129	1.00057	0.627039	-0.886881	0.0624763	-0.797869	0.245225	-0.240089	-0.0909106	0.0727883	1.73525	1.97085	1.82967	0.825921	-0.328127	0.319698	-0.150169	-1.62956	-0.505364	0.255666	0.733223	0.419525	1.12493	0.291729	1.46956	0.254538	0.309614	-0.0090626	-0.00288663	-0.554912	0.311422	-0.193737	-1.66354	0.694451
WMY_45582	wildtype_male_young	+/+♂Y	-0.189247	-1.02477	0.588383	1.37994	0.101602	0.543108	0.926201	0.0632768	0.248365	-0.0244717	-0.311214	1.35813	0.0482854	0.127104	0.736188	0.338987	-0.905172	-0.0891463	0.117405	0.207914	0.0593125	-1.00766	-0.864682	1.58701	1.81476	2.17181	0.943869	-0.440071	-0.0127242	0.00241065	-0.7099	-0.627884	0.433964	0.312499	0.17219	1.26308	0.540705	1.59253	-0.226074	0.284783	0.254914	-0.202345	0.00553675	0.224931	-0.079365	-3.50196	0.521608
WMY_45585	wildtype_male_young	+/+♂Y	-0.311582	-1.114	0.739069	1.22016	0.0225532	0.464059	0.957724	0.179078	-0.6707	-0.116496	-0.228378	0.859985	-0.0415539	-0.0140776	0.57088	0.328506	-1.29268	0.0980919	-0.119807	0.232508	-0.166222	-1.03717	-0.936042	1.49061	1.59416	1.54627	0.938752	0.362877	-0.0036566	-0.125394	-1.38348	-0.461961	0.17039	0.536737	0.214901	1.08722	0.339758	1.50289	-0.323595	0.2701	0.177852	-0.279573	-0.826287	0.227907	-0.0948339	-2.03652	0.572751
WMY_57408	wildtype_male_young	+/+♂Y	-0.102334	-0.352562	0.839126	1.50043	-0.0195075	0.724671	0.850644	-0.160403	-0.674331	-0.123233	-0.260907	0.635186	-0.213527	-0.0154897	0.395841	0.0969726	-1.34805	0.458447	0.35622	0.253143	0.273512	-0.260416	-0.263027	1.36402	1.389	1.42539	0.911464	0.525313	-0.298663	-0.321859	-1.51403	-0.442622	0.443137	0.418577	-0.0351901	1.31909	-0.139632	1.16853	-0.538203	-0.0323219	-0.931955	0.0929564	-0.671064	0.192875	0.175774	-3.5322	0.102374
WMY_57433	wildtype_male_young	+/+♂Y	-0.0910637	-1.28213	0.612202	1.30382	0.253028	0.562807	0.768709	0.380523	-0.474287	-0.113801	-0.186954	0.453786	-0.189498	-0.256219	0.275071	0.196543	-1.21462	0.223656	-1.47874	0.205903	0.368328	-1.12431	-1.03792	1.66459	0.933649	1.6754	0.719499	0.603608	0.342562	-0.723363	-0.927818	-0.453447	0.412241	0.536329	0.0935411	1.07843	0.022924	0.7469	0.147753	0.203768	-0.360142	-0.753013	-1.36323	0.0692384	0.413352	-2.31596	0.310904
WMY_57434	wildtype_male_young	+/+♂Y	-0.116296	-1.83857	0.383199	0.230376	0.334089	0.283495	0.767215	-0.391527	-1.03719	0.114553	-0.141303	0.334558	0.0695075	0.0652616	-0.268954	-0.0555275	-1.1099	0.0480102	0.476268	-0.00796467	0.230987	-1.50193	-0.889372	0.556	0.240208	0.426624	0.35156	-0.344419	-0.409572	1.0476	-0.550656	-0.856964	0.230803	-0.0880394	-0.169718	0.53044	0.281674	0.33387	-0.457052	0.119976	0.321381	-0.693675	0.37924	-0.113369	-0.515061	-3.88337	0.128967
WMY_59007	wildtype_male_young	+/+♂Y	0.051177	-1.07274	0.905288	0.729854	0.264419	0.758139	0.606731	-0.175972	0.178089	0.0722538	-0.121577	0.240222	0.0132922	0.0217981	-0.273506	-0.0191908	-0.955375	0.462126	0.514632	0.214427	0.219915	-0.955624	-0.86219	1.05697	0.365353	1.15514	0.568493	0.843192	-0.595764	0.574764	-1.49513	-0.475641	0.310296	-0.165502	-0.145739	0.790008	0.0661125	1.03839	-0.692023	0.595031	0.159366	-0.966517	-1.0766	-0.0840059	0.290225	-4.21513	-0.216254
WMY_59015	wildtype_male_young	+/+♂Y	-0.194405	-0.918442	0.624032	-0.14983	0.0989562	0.184997	0.972734	-0.128173	-0.14841	0.22155	-0.104258	-0.224122	0.230428	0.243754	-0.72899	-0.336761	-0.504867	0.163139	0.26171	-0.084841	0.330206	-0.944366	-0.997439	-0.635287	0.196791	-0.650554	0.640297	-1.0517	-0.355705	0.938939	-0.557785	-1.3729	0.21957	-0.391718	-0.187875	0.582696	0.00492215	-0.229452	-0.347815	0.447196	-0.397374	-1.78418	0.924032	-0.241134	-0.244331	-3.29273	0.694655
WMY_59021	wildtype_male_young	+/+♂Y	-0.299853	0.74107	0.551093	0.689225	0.308262	0.216964	1.18607	0.789377	-0.487314	-0.151411	-0.332256	0.774625	0.261665	0.374228	1.14351	0.685944	-1.32429	0.478217	0.0128122	0.443497	-0.350767	0.710026	0.703043	1.70295	2.55296	1.76313	1.21081	0.0377289	0.188892	-0.332112	-1.48025	-0.649819	-0.0591039	0.683592	0.942546	1.49429	-0.111463	1.8463	3.38647	-0.0348604	-0.326701	0.116327	-1.27316	0.228065	-0.512662	-2.63114	1.47295
QC10	quality_control	QC	-0.0587241	-0.120758	-0.116112	-0.0659535	-0.117531	-0.112505	-0.102993	-0.0379393	-0.0324311	-0.0913166	-0.0901271	-0.125829	-0.050514	-0.0259535	-0.0644328	-0.120218	-0.0923088	-0.0439862	-0.144748	-0.0741324	-0.0550958	-0.025598	-0.0432885	-0.051666	-0.244488	-0.106545	-0.161531	-0.06653	-0.132377	0.0676742	-0.0317596	-0.0711924	-0.094065	-0.0451292	-0.0583323	0.411699	-0.0863266	-0.0667283	-0.00539022	0.0278684	0.136395	0.0381407	-0.0451251	-0.0948577	-0.0621328	-0.177298	-0.109557
QC11	quality_control	QC	-0.108047	-0.0456679	-0.0422101	-0.0266174	-0.144609	-0.160612	-0.0375932	-0.0526492	-0.0738224	-0.0586124	-0.0901584	-0.0375733	-0.113944	-0.0863468	-0.0680839	-0.0383031	-0.081119	-0.0940827	-0.095463	-0.0346511	-0.0897764	-0.102381	-0.0165496	-0.0696908	0.0237473	-0.162038	-0.333564	-0.0219862	-0.0613205	-0.156474	0.0247574	-0.0771696	-0.0486149	-0.112589	-0.0583175	0.217131	0.0507795	-0.152119	-0.0642825	-0.0479103	-0.271594	-0.110264	-0.0664867	-0.140926	-0.0552173	-0.122447	-0.0571124
QC12	quality_control	QC	-0.106839	-0.0757113	-0.0321179	-0.0781882	0.0272049	-0.0393561	0.00459074	-0.066549	-0.0192542	-0.0941651	-0.0916899	-0.121408	-0.0781282	-0.121665	-0.0409163	-0.121321	-0.0371107	-0.0662683	-0.0397617	-0.0711047	-0.125979	-0.110046	-0.107989	-0.0183085	-0.0225409	-0.00135865	-0.192619	-0.0842508	-0.0976083	-0.239396	0.0390561	-0.085738	-0.101908	-0.0780351	-0.113569	-0.420088	0.0483918	-0.0729254	-0.01935	-0.160702	-0.122873	-0.0295834	-0.0727693	0.0326829	-0.117963	-0.0539913	-0.0230458
QC13	quality_control	QC	-0.0120264	-0.132087	-0.0645998	-0.0515901	-0.0482038	-0.09229	-0.0892543	-0.175778	-0.0643393	-0.0398823	-0.028235	-0.102802	-0.0332556	-0.1033	-0.0772987	0.0141946	-0.0779346	-0.123745	-0.0239107	-0.089589	-0.105432	-0.0293503	-0.109632	-0.0262204	-0.172836	-0.0086545	-0.0209013	-0.103685	-0.140475	0.00905313	-0.128865	-0.119309	-0.0736966	-0.0658944	-0.0324351	-0.705703	0.0156289	-0.0702466	-0.105635	-0.118588	-0.0705073	-0.0423363	-0.0519017	-0.0919116	-0.0726168	-0.00928312	-0.0488905
QC14	quality_control	QC	-0.191461	-0.0326084	0.00441798	-0.0968394	-0.14081	-0.0192923	-0.0727293	-0.0742099	-0.0191988	-0.0806943	-0.105718	-0.0398473	-0.0532612	-0.0832194	-0.0565594	-0.157665	-0.0802334	-0.0890548	-0.00246746	-0.0629593	-0.0102757	-0.0419059	-0.0860855	-0.0855668	0.067149	-0.0353215	-0.133261	-0.0816564	-0.000487703	0.0540984	-0.0387721	-0.0598873	-0.0762797	-0.0457175	-0.0372968	-0.244119	-0.138911	-0.0177022	-0.0770842	-0.013875	0.0804322	-0.0932215	-0.0639198	-0.10569	-0.11513	-0.0266073	-0.0874581
QC15	quality_control	QC	0.00982691	-0.0271514	-0.0973044	-0.0836396	0.0719125	-0.106865	-0.0494363	-0.0131475	-0.144258	-0.065011	0.0338837	-0.0561323	-0.0492559	-0.0779952	-0.0806437	0.021434	-0.0972934	-0.0824731	-0.0173211	-0.0862813	-0.0885596	-0.0468302	-0.0558324	-0.0603299	-0.150406	-0.0808297	-0.0474921	-0.0186778	0.0127319	-0.279854	-0.0465875	-0.0511222	-0.0236123	-0.0877079	-0.0473567	-0.845983	-0.135745	-0.103865	-0.0557254	-0.181259	-0.167001	-0.0406266	-0.0968916	-0.040911	-0.0839627	-0.0493546	-0.030385
QC16	quality_control	QC	-0.0136963	-0.0971346	-0.159333	-0.0785454	-0.0818362	-0.0813309	-0.0763044	-0.125067	-0.0875945	-0.0788218	-0.0713832	-0.126872	-0.055601	-0.101041	-0.0555108	0.0367517	-0.137977	-0.033775	-0.105226	-0.105765	-0.0208672	-0.08597	-0.0168528	-0.0609269	-0.00701282	0.08757	-0.0939539	-0.0685664	-0.0963659	-0.0706932	-0.0170329	-0.0719793	-0.0704753	-0.0662044	-0.0583286	-0.0930914	0.0332846	-0.00706447	0.0205643	-0.113867	-0.0939137	0.0153773	-0.0881437	-0.148378	-0.106817	-0.05871	-0.0652414
QC17	quality_control	QC	-0.0476313	-0.056064	-0.180112	-0.0387034	-0.0339901	-0.0472528	-0.0542757	-0.00951711	-0.0361336	-0.0823398	-0.0142959	0.0192433	-0.0619296	-0.0952952	-0.0638804	-0.138948	-0.0504325	-0.059742	0.0422767	-0.121878	-0.0580387	-0.142993	-0.0884408	-0.148138	0.0193387	-0.14465	0.0391525	-0.0405313	-0.129446	0.0824362	-0.0936491	-0.069842	-0.0989867	-0.0467827	-0.0965304	0.153029	0.0107177	-0.0960829	-0.11046	-0.101025	-0.0563206	-0.0248498	-0.066235	-0.086982	-0.0531344	-0.0878428	-0.0394557
QC18	quality_control	QC	-0.060428	-0.161152	-0.0722064	-0.107655	-0.119063	-0.0592675	-0.0934054	-0.0660324	-0.0913085	-0.0681256	-0.143312	-0.145623	-0.0619779	-0.0726362	-0.0493226	-0.0598823	-0.0582968	-0.0482801	-0.14786	-0.105187	-0.137167	-0.0334734	-0.0738744	0.00937236	-0.204528	-0.0658554	-0.0283675	-0.0869085	-0.117941	-0.0985958	-0.0623512	-0.085848	-0.065647	-0.067698	-7.45e-05	0.296432	-0.109248	-0.125828	-0.113824	-0.022426	-0.177687	-0.0587216	-0.102737	-0.0840014	-0.0800162	-0.0706719	-0.0115252
QC19	quality_control	QC	-0.136219	-0.0319188	0.0312895	-0.0476065	-0.020294	-0.109711	-0.0817684	-0.0294314	-0.0585207	-0.0705434	-0.100733	-0.0844165	-0.116219	-0.00372497	-0.0855907	-0.0871371	-0.00327432	-0.0130435	-0.100492	0.0419042	-0.0438339	-0.0888914	-0.0331353	-0.0822308	-0.101614	-0.212199	-0.0110642	-0.0503516	-0.0695432	-0.0797379	-0.0837977	-0.0977888	-0.0308296	-0.10999	-0.187449	0.114728	-0.0909768	-0.110426	-0.0747152	-0.0406251	-0.104261	-0.101102	-0.0353035	-0.00304654	-0.0299258	-0.08157	-0.125465
QC20	quality_control	QC	-0.0287713	0.0143636	0.0715203	-0.0583674	-0.152086	-0.0515	-0.0663465	-0.0910539	-0.0139009	-0.0590971	-0.00496212	0.0299411	-0.08253	-0.0186468	-0.078203	-0.0676526	-0.0625128	-0.110839	-0.0691441	-0.0336148	-0.117975	-0.0582905	-0.0989718	0.0158691	-0.0128358	-0.065778	-0.0342983	-0.0835697	-0.0271465	-0.0697931	-0.186981	-0.0247482	-0.0559787	-0.0830127	0.0277499	-0.244524	-0.146763	0.0188515	-0.0644917	-0.00970203	-0.0424515	-0.186536	-0.0725381	-0.0828549	-0.153754	-0.0519186	-0.0870639
QC21	quality_control	QC	-0.0929746	-0.0696535	-0.190066	-0.0324214	-0.0132947	-0.0409404	-0.0690497	-0.0474311	-0.133592	-0.0411942	-0.0781025	-0.0251888	-0.0317084	-0.0465388	-0.0446172	-0.115862	-0.0484706	-0.104382	-0.0904227	-0.0644909	-0.0262606	-0.0343265	-0.0521146	-0.099816	-0.105177	0.00780306	-0.31068	-0.0866364	0.00104915	-0.0752443	-0.0454488	0.00695663	-0.0687597	-0.00286929	-0.064463	-0.247985	-0.156746	-0.0759388	-0.041443	-0.0182204	0.0609397	-0.0736922	0.0224046	-0.0265343	-0.0452884	-0.031971	-0.176061
QC22	quality_control	QC	-0.110665	-0.139059	-0.00692667	-0.107289	-0.148262	-0.00455689	-0.0699277	-0.145834	-0.0669631	-0.0795029	-0.138989	-0.187221	-0.100273	-0.0952511	-0.0499542	-0.0597326	-0.0286257	-0.0729717	-0.0301721	-0.0949258	-0.0587425	-0.0440497	-0.106023	-0.120309	-0.0541916	-0.0959351	-0.131369	-0.0583317	-0.0413093	-0.0998723	0.04784	-0.128828	-0.0886264	-0.0788228	-0.124881	-0.158621	-0.0800521	-0.0838944	-0.0461467	-0.0952859	0.0592707	-0.0991427	-0.115782	-0.130869	0.00937106	-0.0893901	-0.0272926
QC23	quality_control	QC	-0.00563447	-0.0502105	-0.210983	-0.0382054	-0.0726493	-0.122275	-0.070492	-0.0998293	-0.0348668	-0.0573039	-0.129529	-0.0862421	-0.0442833	-0.0957567	-0.0838997	-0.0899672	-0.219971	-0.0324323	-0.0658622	-0.078297	-0.0445766	-0.0550824	-0.0154465	-0.130158	-0.0518914	0.020233	0.0133363	-0.100972	-0.120594	-0.0156377	-0.131732	-0.0577471	-0.128251	-0.102586	-0.0780791	-0.0995112	-0.0361522	0.00195811	-0.0872607	-0.08726	-0.185129	0.00440559	-0.0804613	-0.0124685	0.00666441	-0.0524709	-0.05511
QC24	quality_control	QC	-0.104382	-0.00901741	0.0864025	-0.0712764	-0.0702707	-0.0640703	-0.0454705	0.00960928	-0.0790455	-0.0742512	0.0622388	-0.0373263	-0.0717477	-0.141499	-0.0655354	0.0826756	-0.0782304	-0.0503319	-0.123956	-0.0640669	0.00629798	-0.149531	-0.0775757	-0.0654477	-0.0264049	-0.15145	-0.0778157	-0.0315601	-0.106029	-0.0204521	0.0587459	-0.0861373	0.00340462	-0.0546162	0.00355694	-0.2067	0.149745	-0.0606025	-0.0891866	-0.117651	-0.0582487	0.0114461	-0.0425498	-0.0531211	-0.0848491	-0.119995	-0.0220313
QC25	quality_control	QC	-0.0398774	-0.17922	-0.210471	-0.0680749	-0.00780266	-0.151834	-0.0756672	-0.169781	-0.0502413	-0.0787988	-0.0292584	-0.0575986	-0.0757951	-0.0476224	-0.0887448	-0.131351	-0.0994292	-0.139107	-0.0674857	-0.093471	-0.0776278	-0.0318091	-0.0753393	-0.0624661	-0.104182	-0.0530642	-0.103182	-0.0863396	-0.13023	-0.0715267	-0.10031	-0.139221	-0.0686069	-0.0297122	-0.0513155	0.143649	-0.108287	-0.109862	-0.064026	-0.0628983	-0.0584264	-0.198265	-0.0674673	-0.0419651	-0.027889	-0.083731	-0.0433951
QC26	quality_control	QC	-0.0808124	-0.0136989	-0.0761068	-0.0898118	-0.0222595	-0.0530058	-0.0564421	0.00795844	-0.133082	-0.0854827	-0.0550306	-0.132203	-0.102558	-0.000410309	-0.0541684	-0.0837267	0.0142808	-0.014232	-0.0597646	-0.0489779	-0.140083	-0.0580461	-0.110193	-0.097226	-0.0228942	-0.112974	-0.120764	-0.0329516	-0.0142877	-0.0994033	-0.192573	-0.0226913	-0.0933682	-0.0106578	-0.213504	-0.0527663	-0.0448122	-0.0674425	-0.106433	-0.101272	-0.213293	-0.000808895	-0.0629453	-0.0593	-0.258775	-0.0135481	-0.0534237
QC27	quality_control	QC	-0.0873596	-0.110441	-0.179612	-0.132129	-0.0665473	-0.130819	-0.0599197	0.00885438	-0.00157926	-0.0601253	-0.107983	-0.0643601	-0.0330527	-0.0686313	-0.0399042	-0.0896583	-0.045374	-0.104766	-0.0563976	-0.049747	-0.141791	-0.08225	-0.0883231	0.0732947	-0.159942	-0.00126151	0.0599086	-0.041539	-0.013238	-0.146571	-0.116577	0.0142472	-0.0411522	-0.149312	-0.0540486	0.0567039	-0.318414	-0.138936	-0.0250337	-0.0474548	0.0217792	-0.0587623	-0.113449	-0.0432291	-0.092579	-0.031145	-0.02807
QC28	quality_control	QC	-0.0990767	-0.0582071	-0.0505528	-0.0805628	-0.117101	-0.00436247	-0.0849893	-0.0452052	-0.0455812	-0.0518113	-0.0965097	-0.0243396	-0.0425413	-0.0938936	-0.0923252	-0.0425897	-0.0291769	-0.0503446	-0.0677065	-0.113041	-0.11498	-0.0855241	-0.0300787	-0.111933	-0.0484507	-0.0387911	0.153017	-0.130471	-0.123707	-0.123994	-0.0308009	-0.0935584	-0.0833318	-0.13453	0.056845	-0.530105	-0.148506	-0.0608908	-0.0363855	-0.0312055	0.0181113	-0.139583	-0.182858	-0.192419	-0.0182685	-0.134544	-0.122786
QC29	quality_control	QC	0.031584	-0.0622952	-0.00710626	-0.0308715	-0.142444	-0.0634054	-0.0719029	-0.108611	-0.0803731	-0.0705679	-0.174217	-0.079659	-0.0381656	-0.0862454	-0.09291	-0.164208	-0.0697273	-0.0596725	-0.010731	-0.0398437	-0.0309984	-0.107738	-0.0864452	-0.0450661	-0.100415	-0.0358818	-0.104735	-0.0834464	-0.0278617	0.00931883	-0.151792	-0.0129077	-0.0538644	-0.131234	-0.135569	-0.0169515	0.0720451	-0.0280518	-0.042355	-0.0925677	-0.155242	-0.0432331	-0.0844462	-0.082287	-0.240996	-0.043148	-0.117409
QC30	quality_control	QC	-0.0812381	-0.0121134	-0.00699602	-0.0309652	0.0621377	-0.00683495	-0.0260945	-0.117958	-0.0610854	-0.0793261	-0.0503075	-0.0764572	-0.0200612	-0.0973101	-0.00461449	-0.0737637	-0.0743237	-0.0672139	-0.103348	-0.0224949	-0.0737817	-0.0444346	-0.0675315	0.0579945	-0.0558596	-0.127448	-0.0767266	-0.0321303	-0.0420362	-0.0643868	-0.0399243	-0.0246566	-0.112831	0.0581964	-0.0322088	0.107066	0.00933046	-0.114555	-0.0717474	0.0234224	-0.316922	-0.0265565	0.027645	-0.0639916	-0.191671	-0.0710349	-0.060083
QC31	quality_control	QC	-0.145961	-0.0884647	0.00930009	-0.0885171	-0.145288	-0.0328941	-0.00999344	-0.0729354	-0.124503	-0.07371	-0.0368894	0.0623142	-0.171051	-0.0797347	-0.0583412	0.0124943	-0.0643628	-0.0483655	-0.117777	-0.086362	-0.0385515	-0.00493846	-0.0382213	-0.100651	-0.0102039	0.0271431	-0.391886	-0.111727	-0.0472593	-0.0165477	0.0839829	-0.10973	-0.0804924	-0.061205	-0.0746198	-0.170278	-0.0733039	-0.052851	-0.132996	-0.143571	-0.131918	-0.231126	-0.0240043	-0.0560535	0.0594022	-0.097644	0.000193619
QC32	quality_control	QC	-0.0508839	-0.0940202	-0.0738682	-0.0594555	-0.0854375	-0.123917	-0.0608059	-0.0487377	-0.0323409	-0.098821	-0.0808444	-0.0651105	-0.13815	-0.0455148	-0.0614995	-0.126644	-0.109729	-0.149273	-0.0504128	-0.108687	-0.0917128	-0.0438439	-0.0970578	-0.220148	-0.192885	-0.136611	-0.457713	-0.0723419	-0.130332	0.00305408	-0.208556	-0.0625709	-0.0354781	-0.0868288	-0.0696309	-0.0180703	-0.157733	-0.0481596	-0.102575	-0.0541105	0.00318389	0.14239	-0.0362539	-0.106511	-0.00767329	-0.0811805	-0.0408349
QC33	quality_control	QC	-0.0980511	-0.06759	-0.136938	-0.0483051	0.00434017	-0.0549387	-0.0828714	-0.058411	-0.211665	-0.0538501	-0.0898025	-0.0621217	-0.0752405	-0.0294587	-0.0444341	-0.0554523	-0.0433627	-0.0502466	-0.0429637	-0.0274182	-0.0241498	-0.0774223	-0.0418683	-0.0875924	0.0271781	-0.0722578	0.163651	-0.0504897	-0.0813384	-0.140298	-0.14333	-0.131012	-0.0506719	-0.0049486	-0.02252	-0.562329	-0.0806395	-0.146491	-0.0171827	-0.0490138	-0.23303	-0.176219	0.00873104	-0.00335505	-0.0706032	-0.0751318	-0.108128
QC8	quality_control	QC	-0.053289	-0.0641352	-0.0252514	-0.0930626	-0.113526	-0.030441	-0.101164	-0.117805	-0.102101	-0.0640906	-0.144669	-0.00780538	-0.126796	-0.0458278	-0.0693186	-0.0683337	-0.0676385	-0.101791	-0.0782365	-0.0963912	-0.083153	-0.149101	-0.0969854	-0.0364335	-0.0434898	-0.118145	-0.236402	-0.0844294	0.0318276	-0.00522307	-0.286015	-0.0567942	-0.0811376	-0.0653295	-0.0777459	0.00688269	-0.0202935	-0.0694944	-0.159797	-0.0944159	-0.187021	-0.0748836	-0.0997312	-0.0738317	-0.0751822	-0.0593636	-0.074699
QC9	quality_control	QC	-0.0443388	-0.014475	-0.104126	-0.0545788	0.00670233	-0.00517991	-0.0458584	-0.0100252	-0.082785	-0.0399772	0.0353389	-0.057208	-0.00279104	-0.050606	-0.0777027	-0.0499926	-0.0217521	0.00200241	-0.0551899	-0.0247057	-0.0107171	0.00667838	-0.0530179	-0.156514	-0.0290668	-0.00102765	0.328594	-0.0609688	-0.0997687	-0.152406	-0.0297126	-0.0299373	-0.0176246	-0.0504317	-0.0752334	-0.47599	-0.308665	-0.00876862	-0.0501003	-0.0351109	-0.00209116	-0.185537	-0.0441256	-0.00829693	-0.0252466	0.000743247	-0.0590861
[truncated: 137 more columns]

## Sheet: MET_CSF
			glycine	alanine	4-aminobutyric acid	choline	serine	cytosine	creatinine	5.6-dihydrouracil	proline	valine	betaine	threonine / homoserine	nicotinamide	thymine	5-oxoproline / pipecolic acid (homoproline)	creatine / 5-aminolevulinic acid	leucine / isoleucine / alloisoleucine / norleucine / 4-hydroxyproline	isoleucine / alloisoleucine	asparagine	adenine	homocysteine	hypoxanthine	1-methylnicotinate	lysine	glutamine	glutamic acid	methionine	histidine	free carnitine	phenylalanine	1-methylhistidine	3-methylhistidine	N-acetylaspartic acid	tyrosine	spermine	acetylcarnitine	tryptophan	creatine phosphate	propionylcarnitine	N-acetylglucosamine / N-acetylgalactosamine / N-acetylmannosamine	carnosine (beta-alanylhistidine)	butyrylcarnitine / isobutyrylcarnitine	homocarnosine	thymidine	cytidine	valerylcarnitine / isovalerylcarnitine	3-hydroxyisovalerylcarnitine
		Polarity (+ or -)	+	+	+	+	+	+	+	+	+	+	+	+	+	+	+	+	+	+	+	+	+	+	+	+	+	+	+	+	+	+	+	+	+	+	+	+	+	+	+	+	+	+	+	+	+	+	+
		Q1 (m/z)	75.9	89.9	104	104.3	105.8	111.9	113.9	114.9	115.9	117.9	118	119.9	122.9	126.9	129.9	131.9	132	132	132.943	135.9	135.9	136.9	138	146.9	146.9	147.8	149.9	155.9	161.9	165.9	169.9	169.9	175.8	181.9	203.9	204.1	204.9	211.7	218.1	221.9	226.9	232.2	240.8	242.9	244	246.2	262.2
		Q3 (m/z)	29.9	44.1	68.9	60	60	94.8	86	72.9	69.9	72.1	58.1	73.9	79.9	109.9	83.9	89.9	85.9	69	74.1	118.9	91	109.9	92.1	83.9	83.9	83.9	104	110	102.9	119.9	96	123.9	134	136	138	85.1	145.8	90.1	85.1	138.1	109.9	85.1	155.9	126.8	111.9	85.1	85.1
		Rt (min)	4.4	3.9	4.4	4.2	4.6	3.2	2.9	1.3	4	4	3.5	4.4	1.4	2.1	3.8	3.9	3.8	4.1	4.6	3.5	4	4.2	3.7	5	4.4	6.2	4.1	4.7	4	4	4.7	4.3	7.5	4.4	3.4	3.5	4.1	7.5	3.3	3.4	4.9	3.2	4.8	2	3.5	3.1	3.5
Sample ID	Group	Group ID (with symbols)
HEFY_I0259	heterozygote_female_young	+/–♀Y	-0.0277767	-0.119164	0.291975	-0.752237	-0.125463	-0.345846	-0.311425	0.0795826	-0.254622	-0.323105	-0.0586283	-0.122482	-0.423348	0.0427858	-0.334776	-0.0862159	-0.192083	-0.219843	-0.324011	0.540487	-0.121763	0.740296	-0.249928	-0.202085	-0.348183	-0.704495	-0.231529	-0.291426	-0.0725093	-0.107808	0.0100807	-0.114469	-0.968544	-0.269455	-0.394877	0.0505737	0.116996	-0.243554	0.463383	-0.382872	-0.266411	0.596729	-0.301758	0.0274412	0.984068	-0.0735448	-0.151639
HEFY_I3830	heterozygote_female_young	+/–♀Y	-0.318513	-0.43356	-0.0801162	-0.484989	-0.119965	-0.362768	-0.53582	-0.0298305	-0.797235	-0.106642	0.261638	-0.33132	-0.75264	-0.165142	0.538248	-0.463783	-0.229032	-0.21131	0.447733	-0.381616	0.412023	-0.125177	-0.594302	-0.379304	0.497887	0.125831	-0.0559121	0.211735	-0.22184	0.38499	-0.465788	-0.618229	1.0866	0.465	-0.0278052	-0.808789	0.290418	-0.487149	-0.186255	0.0210336	0.219517	-0.40566	-0.133331	-0.0275152	-0.709339	-0.91809	-0.201817
HEFY_I3831	heterozygote_female_young	+/–♀Y	-0.323531	-0.444629	-0.810478	-0.0853732	-0.250644	0.0522438	-0.382474	0.0820539	-0.829101	0.0490318	-0.104559	-0.0201619	0.114475	0.152368	0.030231	-0.410975	-0.11624	-0.101624	-0.351071	-1.71809	-0.343159	-1.20292	-0.125525	0.0333679	0.0401359	-0.499555	0.179254	-0.102815	-0.368712	-0.0755528	-0.255837	-0.554274	0.126906	-0.448485	0.100733	-0.861327	-0.403163	-0.761465	-0.800575	0.30509	-0.155425	-0.845386	0.0343429	0.230419	-1.17728	-1.01153	-0.229558
HEFY_I3856	heterozygote_female_young	+/–♀Y	-0.00167678	0.0813603	-0.103909	-0.606194	-0.205738	-0.0244462	0.125423	-0.0827361	0.27988	-0.616473	0.114648	0.103622	-0.332266	-0.495398	-0.107232	0.120288	-0.489177	-0.450987	-0.253379	0.151627	-0.507985	-0.0641549	-0.17919	-0.153582	-0.0738434	0.137322	-0.138606	-0.267604	0.159155	-0.404419	-0.242269	-0.44563	-0.00480124	-0.601661	-0.181636	0.00241127	-0.367149	-0.346917	0.139225	-0.260507	-0.233213	0.211973	-0.247734	-0.383772	0.258992	-0.110684	-0.0847927
HEFY_I3859	heterozygote_female_young	+/–♀Y	-0.72072	-0.836696	-1.41979	-0.603644	-0.00814209	-0.0997547	-0.479882	0.025893	-0.790696	-0.356289	-0.02422	0.250264	-0.658736	-0.0450028	-0.0198241	-0.836281	-0.406108	-0.467542	0.0086445	-1.30128	-0.214364	-0.340906	-0.545067	-0.0648321	-0.0366869	-0.992081	0.163827	-0.173705	-0.842343	-0.176372	-0.204318	-0.394219	-0.954727	-0.379928	0.00153088	-1.24287	-0.071092	-0.176089	-1.18502	0.0570627	-0.0396914	-0.959474	-0.0654952	0.383346	0.331066	-0.585546	-0.547222
HEFY_I3866	heterozygote_female_young	+/–♀Y	-0.788073	-0.863597	-1.17875	0.76617	-0.361527	0.25146	-0.10851	0.176999	-0.805264	-0.140862	-0.0197357	0.187977	0.0153546	0.334122	-0.0221057	-0.871967	0.00114945	-0.0775374	-0.157265	-1.52759	-0.445118	-1.09227	-0.479121	0.30543	0.000246177	-1.37203	0.288432	-0.217761	-0.36878	0.190732	-0.00869908	0.209598	-1.81332	-0.610903	0.128861	-1.36387	0.0476393	-0.949753	-1.09473	0.31743	-0.193666	-1.36221	0.148534	0.0139799	-1.28016	-0.911318	-0.242602
HEFY_I3870	heterozygote_female_young	+/–♀Y	-0.428176	0.269716	0.208855	-1.17758	-0.392373	-0.445064	-0.420126	0.0950838	-0.215162	-0.26805	-0.141867	0.0456112	-0.67508	-0.157737	-0.314731	0.240601	-0.509124	-0.603789	-0.26066	-1.02013	-0.45321	-0.312448	-0.315105	-0.14417	-0.339852	0.303193	-0.276557	-0.582476	0.432965	-0.275534	-0.703826	0.120638	0.289938	-0.636145	-0.365944	-0.155567	-0.252579	0.235642	0.178851	-0.100658	-0.244497	0.648991	-0.0180212	-0.270778	0.077313	0.419729	0.0772811
HEFY_I3873	heterozygote_female_young	+/–♀Y	-0.207885	-0.854871	0.487182	-0.127907	0.23093	-0.220613	-0.458174	0.421416	-0.257217	0.174191	0.496761	0.136069	-0.631536	-0.112539	0.143026	-0.839984	0.036868	0.0188538	0.271922	-1.44442	-0.00952207	-0.64007	0.526999	-0.0272578	0.107783	-0.407358	0.110503	-0.0314404	-0.715809	0.145131	-0.670917	-0.715326	-0.332069	-0.0781333	-0.00777891	-2.08849	0.0303471	-1.04374	-0.909077	-0.0296797	-0.155992	-0.805217	0.00381867	-0.151262	-0.415225	0.29361	-0.411082
HEFY_I3899	heterozygote_female_young	+/–♀Y	-0.63652	-0.5298	0.709888	-0.33463	-0.184835	-0.0140322	-0.392217	0.0907658	-0.661577	-0.164941	-0.352798	0.356692	0.11798	-0.122937	-0.131701	-0.468767	-0.28291	-0.409891	0.111794	-1.44397	-0.0164681	-1.03235	0.0160815	0.0219673	0.0121924	-0.163709	-0.221195	-0.401759	-0.321604	-0.182559	-0.144726	-0.281494	0.635837	-0.0517651	0.0599865	-1.52227	-0.245538	-0.902767	-2.22983	-0.0921158	0.200281	-1.34332	0.25008	-0.492132	-1.04388	-0.701036	-0.495348
HEFY_I3900	heterozygote_female_young	+/–♀Y	-0.230912	-0.105709	-0.769872	-0.102444	-0.0629678	-0.167076	-0.244512	0.10531	-0.364957	0.163278	-0.107414	-0.0951114	0.204344	-0.0639225	-0.134468	-0.123647	0.229569	0.149366	-0.124643	-0.828863	-0.210737	-1.20772	-0.330396	-0.323163	-0.0859796	-0.409323	-0.151987	-0.103627	-0.179669	0.0550671	-0.163545	-0.388531	-1.09263	-0.332169	0.0995377	-0.19581	-0.0826787	-0.358743	-0.466733	0.0835527	-0.283623	-0.35814	-0.106752	-0.109916	-1.52376	-0.283869	-0.147857
HEFY_K3151	heterozygote_female_young	+/–♀Y	-0.502363	-1.3202	-0.946887	-0.577123	-0.11923	0.179343	-0.396553	0.0670799	-1.31271	-0.12879	-0.472039	0.311834	-0.179496	-0.00614829	0.088969	-1.30522	-0.187209	-0.180008	-0.0575296	-1.42041	-0.193197	-1.75537	-0.416877	0.130367	0.109478	-1.3883	-0.00656772	-0.267569	-1.05275	-0.296381	-0.0723949	-0.686231	-0.917204	-0.395595	0.125255	-2.28873	-0.211821	-0.37668	-1.95132	0.100811	0.04257	-2.25847	0.180137	0.0113611	-1.03411	-1.50581	-0.713751
HEMY_I0249	heterozygote_male_young	+/–♂Y	-0.212599	-0.314309	-0.668932	-0.887113	-0.243769	-0.745304	-0.597707	-0.346803	-0.670348	-0.259223	-0.227309	-0.553578	-0.149774	-0.847781	-0.0408684	-0.298044	-0.28177	-0.11186	-0.109869	-1.79904	-0.169664	-0.159793	-0.604996	-0.365179	-0.0686274	-0.822279	-0.00527563	-0.152188	-0.659925	-0.110572	0.130849	0.330387	-1.09814	-0.206172	-0.0351929	-0.426985	-0.375331	0.387575	-0.144373	-0.245249	0.0298707	-0.613071	0.0310339	-0.131335	0.298918	-0.685064	-0.863764
HEMY_I3815	heterozygote_male_young	+/–♂Y	-0.335622	-0.243779	-1.4548	-0.000858126	-0.227229	-0.0572163	-0.165278	0.46707	-0.842688	-0.0100316	-0.0448743	-0.281487	0.0583241	-0.230819	0.0414466	-0.229255	-0.160943	-0.0293092	-0.356341	-1.02287	-0.304724	-0.98266	-0.47026	-0.149519	0.0305622	-0.80219	0.216914	-0.0747271	-0.464092	-0.0827781	0.184749	0.125893	-1.65968	-0.126349	0.0660424	-0.638319	-0.39295	-0.447804	-0.925373	0.22376	-0.0573901	-0.831674	0.11241	-0.393382	-1.14615	-1.00995	-0.450098
HEMY_I3818	heterozygote_male_young	+/–♂Y	-0.997344	-0.756174	-0.74662	0.719943	-0.209696	0.21052	-0.0254323	0.273909	-1.07082	0.157666	-0.218689	-0.427012	0.516704	0.0816662	0.137645	-0.708457	0.238752	0.263186	0.0581834	-1.48616	-0.184791	-1.25114	-0.521406	-0.169838	0.0672986	-0.991195	0.0678551	-0.21984	-0.604779	-0.205656	-0.0443727	-0.160908	-0.740842	-0.292251	0.232141	-1.20875	-0.146793	-0.262463	-0.982469	0.145902	-0.0473726	-0.654155	0.236379	-0.338918	-1.12302	-0.834834	-0.827471
HEMY_I3827	heterozygote_male_young	+/–♂Y	-0.221347	-0.321878	-1.5688	0.759253	-0.248873	0.0982008	-0.424582	0.157751	-0.756041	0.130982	0.0317732	-0.24635	0.327149	0.353226	-0.173744	-0.329923	0.189673	0.156452	-0.58123	-1.50426	-0.253314	-0.421739	-0.400034	-0.145631	-0.172523	-0.486111	-0.148389	-0.307539	-0.416054	-0.368325	-0.216564	-0.0568331	-1.47297	-0.362259	0.159089	-0.236428	-0.369643	-0.559379	-0.483066	0.151721	-0.238769	-0.375866	-0.0647729	0.104211	-1.09999	-0.844307	-0.307001
HEMY_I3832	heterozygote_male_young	+/–♂Y	-0.615156	-0.23235	0.515717	-0.334791	-0.273511	-0.359146	-0.164304	0.0524526	-0.738852	-0.538264	-0.171511	-0.286518	-0.230861	-0.0742334	-0.281609	-0.222618	-0.420876	-0.364041	-0.0978015	0.861641	-0.275985	1.22328	-0.506046	0.0164896	-0.304805	-0.438878	0.155642	-0.487174	-0.50724	-0.434005	-0.190922	0.0371723	-0.362865	-0.318423	-0.00363334	-0.185633	-0.45866	-0.349163	0.386566	-0.102249	-0.0551472	0.0530222	-0.154445	0.578941	1.37363	-0.75579	-0.358911
HEMY_I3833	heterozygote_male_young	+/–♂Y	-0.39415	-0.798902	-1.03784	0.207218	-0.297709	0.144782	-0.0945525	-0.0781587	-0.47968	-0.0570744	-0.304596	-0.161269	0.160451	0.304683	-0.00912531	-0.7648	-0.198551	-0.221619	-0.172818	-0.436209	-0.0652187	-0.287054	-0.581884	0.165181	-0.0167633	-0.829233	0.269304	-0.153633	-0.469018	-0.243707	-0.106264	0.128893	-1.40041	-0.0371863	0.208181	-1.10938	-0.345701	-0.748622	-1.08244	0.0899871	-0.352926	-1.04026	-0.0640766	0.242978	-0.836165	-0.724662	-0.522337
HEMY_I3840	heterozygote_male_young	+/–♂Y	-0.713851	-0.92913	0.0204891	0.0806499	-0.289561	0.239657	-0.266803	0.068636	-0.0692326	0.0575575	-0.275972	-0.044596	-0.247632	0.16871	-0.0646866	-0.893368	0.116703	0.0757812	-0.00596592	-1.23571	-0.293779	-1.2341	0.0568261	-0.0147784	-0.0263399	-0.870596	0.00492634	-0.112219	-0.735894	-0.0557162	-0.105902	0.103558	-0.773717	-0.421691	0.10249	-1.51794	-0.0673461	-0.514825	-1.24102	-0.0330536	-0.34973	-1.05023	0.18557	0.182522	-0.591621	-0.929608	-1.10775
HEMY_I3872	heterozygote_male_young	+/–♂Y	0.652138	0.0928068	-0.884255	-0.900759	0.076351	-0.326911	-0.166005	0.040727	0.292469	0.125524	0.450362	-0.478884	-0.417016	-0.539654	-0.539134	0.0966368	-0.00857578	0.103917	0.142068	0.183305	0.0524514	0.189613	0.398644	-0.506756	-0.555417	0.125138	-0.0707355	-0.335367	0.107273	-0.0607558	-0.503943	-0.012943	-0.55145	0.000420969	-0.503202	0.384255	-0.00109958	-0.832216	0.628424	-0.674692	-0.415629	-0.0262281	-0.497454	-0.651991	-1.06565	0.378503	0.0682457
HEMY_I3876	heterozygote_male_young	+/–♂Y	-0.485779	-0.743325	-1.10063	0.693529	-0.127558	0.095277	-0.194023	0.401468	-0.82169	-0.0649817	-0.448311	-0.163856	0.41396	0.127084	0.0221684	-0.749573	-0.00482227	0.00176603	-0.610688	-1.54068	0.0486943	-1.16773	-0.622378	-0.00674743	0.022191	-0.971278	0.434365	-0.152664	-0.432495	-0.0830253	-0.0551974	0.347001	-0.425484	0.0595515	0.261157	-1.26812	0.067999	-0.877722	-0.686928	0.323187	-0.228576	-0.799987	0.164192	0.326557	-1.04698	-0.559631	-0.469664
HEMY_I3878	heterozygote_male_young	+/–♂Y	-0.210418	-0.969778	0.0528198	-0.0594485	-0.115141	-0.125599	-0.319541	0.592072	-0.728849	-0.0171476	-0.0373808	-0.0579361	-0.277561	0.128069	-0.13523	-1.04681	-0.0980235	-0.140521	-0.489804	-1.4863	-0.154833	-0.803421	-0.393855	-0.205282	-0.0521206	-0.729874	-0.0218559	-0.103184	-0.637703	0.0190619	-0.149946	-0.0462518	-0.577631	-0.362342	0.173466	-1.88544	0.0147518	-0.862244	-1.34715	0.0453275	0.00926215	-0.800135	0.209002	0.297062	-0.956649	-0.558418	-0.684299
HEMY_I3879	heterozygote_male_young	+/–♂Y	-0.99377	-0.983284	-1.28577	-0.155973	-0.188181	-0.148028	-0.137923	0.525116	-0.922777	-0.220995	-0.220634	-0.0345186	-0.326179	0.191593	-0.143248	-0.940501	-0.372539	-0.358329	0.0528377	-0.528881	-0.348284	0.183951	-0.62899	-0.112773	-0.123586	-1.06031	0.0646038	-0.202781	-0.937342	0.0738244	0.0548497	0.39785	-1.30488	-0.31926	0.106327	-1.71873	-0.267756	-1.71745	-1.01068	0.117588	-0.101059	-0.539047	0.193817	-0.0786044	0.779059	-0.906784	-0.706901
HEMY_I3880	heterozygote_male_young	+/–♂Y	0.166268	-0.346043	-0.550692	-0.208847	0.201475	-0.301631	-0.251849	0.680333	-0.0503594	0.0561554	-0.155179	-0.0465714	0.112954	-0.0689545	-0.149631	-0.329328	0.0496281	0.13787	0.255074	-0.527307	0.282836	-0.842888	-0.591705	-0.232368	-0.118226	-0.305523	0.330747	-0.0753634	-0.187286	0.0316981	-0.22871	0.205622	-0.218195	0.117256	-0.0716992	-0.514108	0.291129	-1.04018	-1.13163	0.0507494	-0.197225	-0.386851	-0.126887	0.302489	-1.52528	-0.0619587	-0.262478
HEMY_K3132	heterozygote_male_young	+/–♂Y	-0.610862	-1.07201	-0.760769	-0.393665	-0.227229	-0.135602	-0.425818	0.290663	-0.240552	-0.0326669	-0.4104	0.188354	-0.665682	-0.2045	0.0892133	-0.987966	-0.127277	-0.216055	-0.195218	-0.739792	-0.0946292	-0.0294585	-0.160035	-0.0266106	0.079529	-1.33913	0.00326054	-0.1091	-1.05771	-0.0226071	-0.296155	-0.870897	-1.53756	-0.155046	0.0584469	-1.81844	-0.0261423	-0.938295	-1.50516	0.270609	0.0440232	-0.989262	0.372133	-0.0640903	0.726235	-0.832716	-0.808864
HEMY_K3134	heterozygote_male_young	+/–♂Y	0.0876191	-0.217631	0.477849	-0.619378	0.077706	-0.482843	-0.666095	-0.23428	-0.081028	0.116017	0.118135	-0.316396	-0.125166	-0.048795	-0.179125	-0.199164	0.039862	0.0542168	0.286296	-1.63571	0.0141443	-0.668934	0.198544	-0.280675	-0.1773	-0.148533	-0.0446946	-0.19927	-0.216601	-0.0299491	-0.431252	-0.792202	0.0309131	-0.032823	-0.0483268	-0.308705	-0.104949	-1.1099	-0.643964	-0.0999498	-0.0410231	-0.62226	-0.357968	-0.700542	-1.18796	-0.387323	-0.263113
HFY_I3867	homozygote_female_young	–/–♀Y	-0.0360962	0.458913	1.08531	-0.577094	-0.485732	-0.134156	0.0930255	0.025893	0.364638	-0.514591	-0.309838	-0.225421	-0.124256	-0.338366	-0.787195	0.489763	-0.560617	-0.476407	-0.206244	0.321672	-0.665807	-0.116519	0.00580212	-0.248325	-0.757808	0.613932	-0.595332	-0.4976	0.826181	-0.527078	-0.583205	0.0784154	0.744099	-0.719857	-0.755567	0.466439	-0.237747	1.00704	0.810344	-0.817544	-0.0497203	0.315101	-0.25295	-0.200672	0.413297	-0.00929608	0.548374
HFY_I3874	homozygote_female_young	–/–♀Y	-0.752792	-0.887798	-1.38388	0.514547	-0.227229	0.568253	-0.117513	0.0862141	-1.06403	-0.0730499	0.0812191	-0.1825	-0.162642	0.372331	0.759139	-0.858969	-0.00152684	-0.203477	-0.164147	-1.13557	0.593245	-1.09192	-0.467099	-0.156264	0.756313	-1.89869	0.0466414	0.156262	-0.743472	0.759802	-0.0565631	-0.121445	-0.613217	0.455386	0.239062	-1.78718	0.626013	-1.36365	-1.13926	0.168557	0.307996	-0.632094	0.343678	0.344909	-0.994159	-0.741733	-0.45876
HFY_I3875	homozygote_female_young	–/–♀Y	-0.462388	-1.24101	-1.20359	0.0314701	0.102873	0.0131842	-0.250336	0.77924	-0.382057	0.0716213	-0.0692073	-0.0919321	-0.55518	0.341592	0.86802	-1.2404	-0.00480216	-0.0980936	0.30873	-1.41237	0.495682	-2.13324	-0.279752	-0.251825	0.82021	-1.54854	-0.0509831	0.292049	-1.00354	0.76638	-0.641146	-0.777397	-1.58146	0.608634	0.159763	-2.55813	0.418701	-0.669868	-1.29967	0.236966	0.286522	-0.598765	0.23632	0.0775209	-1.58439	-0.394871	-0.955249
HFY_I3888	homozygote_female_young	–/–♀Y	-0.2912	-0.231919	-1.22932	-1.01891	-0.362587	-0.240414	-0.329862	0.140577	-0.392088	-0.250759	-0.0906627	0.312739	-0.576623	-0.0592278	-0.108856	-0.20415	-0.523593	-0.628263	0.102619	-0.740917	-0.00435039	0.469928	-0.539741	0.0309169	-0.0956036	-0.313433	0.261377	-0.305704	-0.175934	0.0349692	-0.667549	-0.00893404	-1.07414	-0.211553	-0.262108	-0.109996	-0.0453895	-0.463854	0.089687	-0.22763	-0.264513	0.239068	-0.179807	0.0739633	-0.370946	0.236033	-0.205807
HFY_K3146	homozygote_female_young	–/–♀Y	-0.816793	0.0767141	-2.00064	-0.584486	-0.396397	-0.38344	-0.318453	-0.0745832	-0.72897	-0.0067361	-0.13332	0.0910575	-0.133487	-0.402576	-0.0869587	0.0544345	-0.065406	-0.0587508	-0.0997694	-1.78641	-0.274937	-1.26938	-0.35416	0.0308442	-0.0969362	-0.0681708	-0.033489	-0.366398	-0.257852	-0.157963	-0.405812	-1.03258	-0.751697	-0.38417	0.0463446	-0.13462	-0.174305	0.467978	-0.188599	0.319905	-0.101059	-0.734099	-0.0344997	-0.572043	-1.39672	-0.924396	-0.224576
HFY_K3149	homozygote_female_young	–/–♀Y	-0.285079	-0.263484	-1.15752	-1.12473	-0.152745	-0.107069	-0.755826	-0.0641441	-0.155603	-0.313486	-0.432662	-0.0294014	-0.643947	-0.146449	-0.257444	-0.271495	-0.162589	-0.182518	-0.0154059	-1.76292	-0.0347901	-0.934327	-0.3221	-0.198322	-0.240595	-0.252224	-0.228103	-0.489204	-0.584452	-0.333865	-0.471792	-0.893221	-1.57341	-0.0756532	-0.245902	-0.321144	0.062655	0.314907	-0.100989	-0.00445015	-0.0613138	-0.897757	-0.0308392	-0.10352	-0.450142	-0.612514	-0.246364
HFY_K3150	homozygote_female_young	–/–♀Y	-0.588801	-1.44087	0.189076	-0.241163	-0.148487	0.085496	-0.441732	0.139852	-0.184822	-0.208358	-0.371692	0.137575	0.0220039	0.148041	0.016281	-1.40042	-0.121671	-0.199713	0.0852517	-1.07275	0.0217905	-2.07304	-0.0837879	0.0863512	-0.00938797	-1.05777	-0.117203	-0.350654	-0.974365	-0.197821	-0.226937	-0.746569	-1.13491	-0.240328	0.131584	-2.40313	-0.313816	-0.445913	-1.95942	0.0338695	0.00701572	-1.79571	0.0355754	-0.163208	-1.54455	-1.23675	-1.34102
HMY_K3128	homozygote_male_young	–/–♂Y	-0.220657	-0.440177	-0.90138	-0.887038	-0.101258	-0.130477	-0.689619	-0.158179	-0.620546	-0.574426	-0.0424692	-0.271815	-0.928615	-0.105435	0.593663	-0.405698	-0.618222	-0.697999	0.375436	-1.54605	0.58785	-0.750093	-0.530386	-0.443875	0.582107	-0.826969	-0.166449	0.231006	-0.633891	0.657706	0.713094	0.98072	-0.331091	0.567447	-0.227269	-0.549522	0.253285	-0.0736135	-0.355668	-0.23952	0.455819	-0.0934577	0.276495	-0.366338	-0.0777872	-0.889091	-0.457637
HMY_K3129	homozygote_male_young	–/–♂Y	0.179417	0.761742	-1.25917	-1.31488	-0.565056	-0.368058	-0.294334	-0.362283	-0.0834917	-0.45626	-0.204217	0.0595252	0.100758	-0.366291	-0.260825	0.751196	-0.510227	-0.628253	0.0645657	-0.994889	0.0209359	-1.55012	-0.148266	-0.2499	-0.314132	0.956184	-0.390182	-0.392622	1.02175	-0.27051	0.555222	0.61978	-1.45095	-0.121942	-0.388741	-0.0955543	-0.076577	1.53632	0.295561	-0.266787	0.8555	0.308423	-0.0308392	-0.534792	-0.624638	0.112622	0.664703
HMY_K3130	homozygote_male_young	–/–♂Y	-0.481453	-0.77002	0.366162	-1.36941	-0.0864128	0.0503011	-0.652399	-0.254598	-0.623406	-0.340736	0.736265	0.0283218	-0.935575	0.0966486	-0.0646866	-0.742195	-0.460754	-0.395017	0.333093	-0.250314	0.165707	-1.13107	0.242341	-0.324144	0.00204536	-0.897956	0.0485969	-0.327203	-1.28085	-0.0435671	0.117729	0.642338	-1.19669	0.0919218	-0.103121	-1.54446	0.123508	-0.117558	-0.464023	0.00962303	0.256227	-0.77349	0.0775566	0.243232	-0.318086	-1.18961	-1.15404
HMY_K3147	homozygote_male_young	–/–♂Y	0.334796	0.455259	0.332042	-1.37096	0.157002	-0.889941	-0.79057	-0.118196	-0.000154101	-0.0296234	0.300296	-0.265456	-0.42827	0.383676	-0.533195	0.476749	-0.149399	-0.0144809	0.0297026	-1.10551	-0.248578	-0.475805	-0.0467686	-0.753328	-0.524331	-0.19944	-0.437709	-0.432683	-0.435631	-0.296863	-0.991837	-0.39416	-1.76128	-0.188425	-0.318043	0.45364	-0.477954	-0.00992427	0.298688	0.0719444	-0.223844	-0.118908	-0.859317	-0.407461	-0.125172	-0.118568	0.072634
WFY_D9100	wildtype_female_young	+/+♀Y	-0.667974	-1.26683	0.735794	0.0415906	0.129221	-0.243462	-0.28295	0.560967	0.60852	0.122689	-0.165308	0.276807	-0.233168	0.198577	-0.0934685	-1.2614	0.122129	-0.030247	0.0520352	-1.00918	-0.0690218	-1.24389	0.527782	-0.0634712	-0.0535044	-0.891387	0.196806	-0.122113	-0.889747	0.139239	0.261379	-0.272562	-1.32265	-0.156474	0.0401366	-2.02641	0.065293	-1.01078	-1.05261	-0.233493	-0.256683	-1.06433	-0.0750943	0.396968	-1.03752	-0.559088	-0.828186
WFY_I0282	wildtype_female_young	+/+♀Y	-0.177407	-0.405376	0.442788	0.0327616	-0.397669	-0.173559	-0.453436	0.55732	0.0253483	-0.228395	-0.184171	-0.306027	0.42167	-0.477162	-0.169306	-0.380201	-0.100125	-0.117349	-0.404596	-0.343241	-0.592455	0.937964	0.106845	-0.209719	-0.212022	-0.313066	-0.186687	-0.414976	-0.219427	-0.312046	-0.441108	-0.965741	0.254761	-0.455909	-0.0217759	-0.607488	-0.352077	-0.178802	-0.0873868	-0.0888719	-0.261205	-0.451479	-0.212958	-0.433667	0.796863	-0.188387	-0.02857
WFY_I0286	wildtype_female_young	+/+♀Y	-0.234299	-0.0526199	0.998309	0.19993	-0.472384	-0.310596	-0.371648	0.563383	-0.643106	-0.494832	-0.129872	-0.358446	0.248205	-0.244739	-0.43394	-0.0250894	-0.474655	-0.38417	-0.411547	0.40569	-1.19726	1.40539	-0.214035	-0.120862	-0.49639	0.204539	-0.810939	-0.611988	-0.238632	-0.696981	-0.626498	-1.10338	1.21026	-1.09773	-0.166333	0.425106	-0.63263	-0.717357	0.294528	-0.132637	-0.240283	0.582267	-0.385977	-0.443898	1.12664	-0.409995	0.142236
WFY_I3820	wildtype_female_young	+/+♀Y	-0.186494	0.0785154	0.0622243	-0.775744	-0.405543	-0.841978	-0.935436	-0.408913	-0.0201655	-0.0455489	-0.159566	-0.160142	0.296689	-0.348651	-0.582889	0.0809053	-0.127038	0.00736473	-0.0633344	0.637686	-0.488201	1.07153	0.36995	-0.191305	-0.578467	0.152265	-0.350766	-0.441209	0.472105	-0.360586	-0.766258	-1.04366	-0.739592	-0.423992	-0.44017	0.903771	-0.220805	0.193633	1.5046	-0.359238	-0.365627	1.26486	-0.448974	-0.127158	1.11546	0.680745	0.57094
WFY_I3845	wildtype_female_young	+/+♀Y	-0.368596	0.126512	0.568422	-0.504329	-0.501843	-0.707518	-0.73572	-0.114431	0.390581	-0.359404	-0.146313	-0.072323	0.0337868	-0.300322	-0.513622	0.145732	-0.378513	-0.312615	-0.328342	-0.261541	-0.650146	0.501577	0.404795	-0.203077	-0.560838	0.253489	-0.539354	-0.569782	-0.126565	-0.555631	-1.07546	-1.19318	0.37354	-0.612868	-0.458406	0.740676	-0.661698	0.183618	0.294373	-0.441583	-0.314727	0.502549	-0.300837	0.0128138	0.884985	-0.294997	0.226465
WFY_I3855	wildtype_female_young	+/+♀Y	-0.665967	-0.316459	0.20455	-0.891936	-0.14351	-0.163421	-0.557702	0.025893	-0.582983	-0.228263	0.24604	-0.00992728	-0.794953	-0.386791	-0.0573721	-0.290484	-0.29644	-0.376025	-0.0604324	-1.03149	-0.171282	-0.32143	-0.0634638	-0.17736	-0.0208944	-0.017033	0.0738958	-0.253984	-0.144805	-0.156229	-0.343847	-0.77728	0.244714	-0.221284	-0.0557742	-0.924156	-0.114591	-0.379205	-0.229372	0.133538	-0.268159	0.0270315	-0.20452	0.021638	0.249767	0.00238302	-0.198643
WFY_I3857	wildtype_female_young	+/+♀Y	0.304714	0.608377	0.267107	-0.405302	-0.1446	0.355783	0.54323	-0.170316	0.422566	-0.194205	0.369108	0.130103	-0.161012	-0.7412	-0.243814	0.616947	-0.222889	-0.161435	-0.0923159	0.529608	-0.359264	-0.202968	0.348036	-0.172516	-0.236323	0.903507	-0.10194	-0.0590388	0.902634	-0.36638	-0.204357	-0.518355	-0.453498	-0.591171	-0.258016	0.725436	-0.192742	0.362012	0.125265	-0.157261	-0.297212	-0.0606298	-0.507869	-0.221473	-1.02566	-0.25891	0.693458
WFY_I3858	wildtype_female_young	+/+♀Y	-0.617719	-0.793133	-1.78111	-0.737628	0.0886056	0.124903	-0.382191	0.372426	-0.854593	-0.163919	-0.0123695	-0.189908	-0.992127	0.432901	0.764043	-0.81064	-0.18276	-0.385601	0.319795	-1.80472	0.617834	-1.02112	-0.589645	-0.206049	0.772751	-1.02581	0.0918285	0.312695	-0.689404	0.685572	-0.47707	-0.661467	-1.02741	0.54358	0.222097	-1.17924	0.578916	-0.305881	-0.438091	0.307542	0.197403	-0.827121	0.196112	0.239265	-0.93988	-0.517439	-0.499847
WFY_I3860	wildtype_female_young	+/+♀Y	0.345009	0.288543	-0.385377	-1.94793	-0.0526453	-0.551664	-0.387755	-0.0998356	0.48228	0.157207	0.287315	-0.390455	-0.215562	-0.417206	-0.613297	0.261291	0.115328	0.0554562	0.0254669	-0.934848	0.0672052	0.594954	0.643772	-0.757666	-0.600324	0.319097	-0.482653	-0.604996	-0.195267	-0.134747	-1.32587	-0.993944	0.173534	0.107925	-0.942411	0.714576	0.134001	-0.603944	1.04378	-0.562734	-0.469946	1.64189	-0.843229	-0.21568	-0.0708924	1.15604	0.700557
WFY_I3869	wildtype_female_young	+/+♀Y	-0.539907	-0.764424	-0.642162	0.412047	-0.329134	0.262518	0.248013	0.438131	-0.0823213	-0.0839026	-0.367131	0.276019	-0.506861	0.510534	-0.126297	-0.749508	-0.0616014	-0.0645597	-0.0593513	0.00513807	-0.240866	-0.27877	0.155121	0.21343	-0.0886437	-0.737949	0.230941	-0.251959	-0.190898	0.120444	-0.404195	0.205663	-0.622716	-0.427685	0.0711884	-1.44041	-0.028706	-0.787355	-1.40656	0.243151	-0.1879	-0.778811	0.175725	-0.0123021	-0.876358	-0.766483	-0.411072
WFY_K4633	wildtype_female_young	+/+♀Y	-0.529015	-0.884379	-0.490194	-1.08847	0.0176715	0.0155302	-0.527624	-0.111893	-0.730392	-0.220616	-0.248448	0.252509	-0.804647	-0.144597	0.0123462	-0.89873	-0.189101	-0.249351	0.0844942	-0.887428	-0.227445	-0.413272	-0.187093	-0.0832003	-0.0184163	-0.748214	-0.0581858	-0.389886	-1.04788	-0.195828	-0.869057	-1.00763	-0.420955	-0.272865	-0.00266524	-1.51764	-0.313617	-0.21672	-1.33559	0.159084	0.103827	-0.546477	-0.0313712	-0.469243	0.555857	-0.950411	-0.527897
WFY_K6481	wildtype_female_young	+/+♀Y	-0.588487	-0.403674	-1.84716	-1.12454	-0.136014	-0.528835	-0.582361	-0.31952	-0.213702	-0.119901	-0.322004	0.312365	-0.0728277	-0.256678	-0.0467279	-0.362632	-0.238958	-0.324915	0.41748	-1.56979	0.10846	-0.968023	-0.30135	0.0146824	-0.0515894	-0.692396	-0.0278398	-0.290896	-0.527252	-0.108285	-0.641508	-0.346485	-0.991574	0.0224726	0.030442	-0.565457	0.065065	-0.3393	-0.135634	0.0218962	0.0398477	-0.734379	0.118443	-0.669781	-1.43627	-0.733059	-0.235832
WMY_H4127	wildtype_male_young	+/+♂Y	0.164866	0.396985	-0.951003	-0.420909	-0.387929	-0.264231	0.153629	-0.0271308	-0.294054	-0.116349	-0.104559	-0.199798	0.314469	-0.361514	-0.0908791	0.390817	-0.235482	-0.175431	-0.0881822	-0.471589	-0.106804	-0.104336	-0.362273	-0.326284	-0.0993135	0.0767646	-0.04267	-0.239079	0.240184	-0.188674	0.514948	0.477579	-1.40028	-0.0459686	-0.0784135	0.600645	-0.519715	0.357308	0.489204	0.00120694	0.338561	-0.00830144	0.00921651	-0.381481	-0.882394	-0.357208	0.0490834
WMY_H4158	wildtype_male_young	+/+♂Y	-0.269911	-0.595616	-0.962113	0.614768	-0.21978	-0.11653	-0.205803	0.453822	-0.795387	-0.17358	-0.344832	-0.499234	0.443855	0.0903643	-0.00881409	-0.571576	0.0567254	0.0442451	-0.100728	-1.80849	-0.204562	-0.802792	-0.636014	-0.130805	-0.0415901	-0.733854	0.0493507	-0.14488	-0.575185	-0.394926	0.0398191	0.14571	-0.269113	-0.308342	0.149743	-0.886361	-0.492504	-0.725825	-1.10823	0.257273	-0.0608029	-0.731076	0.19673	0.178511	-0.304792	-0.679138	-0.918853
WMY_I0247	wildtype_male_young	+/+♂Y	-0.167338	-0.463683	0.396429	-0.0829764	-0.522333	-0.503004	-0.364413	0.162313	-0.755236	-0.39993	-0.198275	-0.399884	0.292974	-0.29917	-0.0070882	-0.430238	-0.394368	-0.382934	-0.481129	-0.904274	-0.10239	-0.275021	-0.650414	-0.30783	-0.0153043	-0.296236	-0.052898	-0.208586	-0.413596	-0.104622	0.449688	0.530585	0.810603	-0.0347211	0.0630389	-0.303745	-0.209892	-0.624596	-0.35356	0.110682	-0.116534	-0.431888	0.0569258	-0.0995102	-1.10976	-0.862221	-0.294379
WMY_I0248	wildtype_male_young	+/+♂Y	-0.114942	-0.672301	-0.912248	0.155872	-0.241356	-0.111383	-0.0651901	0.334764	-0.647766	0.000181528	-0.081166	-0.180008	0.457272	-0.105438	0.0679212	-0.724428	0.004341	-0.00920297	-0.10241	-0.337398	-0.276655	-0.410682	-0.216057	-0.137648	0.0991293	-0.803316	0.0384849	-0.146142	-0.577147	0.0617655	0.27616	-0.147984	-0.577591	-0.265591	0.22709	-0.807735	-0.274387	-0.809458	-0.80068	0.152055	-0.107053	-0.891433	0.347081	0.0880667	-1.1485	-0.687665	-0.986698
WMY_I0276	wildtype_male_young	+/+♂Y	0.0435958	0.479578	-0.000229444	-0.354227	-0.358405	1.43481	0.963373	0.730287	0.0354033	-0.0260655	0.10938	-0.466879	0.313738	-0.635125	-0.530914	0.462664	0.0907533	0.107517	-0.0661663	2.30499	-0.497074	0.363272	0.322993	-0.897921	-0.503128	0.370024	-0.566202	-0.423719	0.360578	-0.375776	-0.317237	-0.548267	0.215238	-0.585754	-0.3318	0.953429	-0.259913	-0.689168	0.3991	-0.305478	-0.301403	0.933835	-0.376996	-0.27898	-0.682824	-0.171244	0.37634
WMY_I3838	wildtype_male_young	+/+♂Y	-0.384339	-0.960709	-2.55027	0.231098	-0.222047	-0.0870275	-0.147405	0.0751876	-1.03802	0.0936537	-0.00663196	-0.0869334	0.035658	-0.103449	0.0706554	-0.922785	0.0736774	0.0638694	-0.000436865	-1.56592	-0.356974	-1.10185	-0.364695	0.0335721	0.0147298	-1.34963	0.24446	-0.016632	-0.595872	0.134997	-0.163553	0.0805023	-1.45503	-0.356067	0.194642	-1.55462	-0.0907706	-0.877399	-1.65946	0.429266	-0.136535	-1.00404	0.0913884	0.139162	-0.74015	-0.779015	-0.46522
WMY_I3839	wildtype_male_young	+/+♂Y	0.0681084	-0.0557973	0.207771	-0.406559	-0.31298	-0.140395	-0.382191	0.237908	-0.545637	-0.125133	0.00175601	-0.078067	-0.150002	-0.266384	-0.101327	-0.0792758	-0.356294	-0.37026	-0.196852	-1.43496	-0.487448	-0.799527	-0.529113	-0.253957	-0.13066	-0.110587	-0.0598772	-0.262442	-0.266442	-0.080285	-0.546414	-0.391433	0.670705	-0.484566	-0.0104911	-0.338947	-0.417304	-0.282542	-0.679414	-0.0492958	-0.204616	-0.367383	0.0677816	0.120175	-0.176908	-0.491386	-0.251745
WMY_I3841	wildtype_male_young	+/+♂Y	-0.434864	-0.825808	-0.963658	-0.902248	-0.147988	-0.301444	-0.49945	0.118812	-0.812094	-0.194001	-0.00258131	0.114755	-0.290346	-0.173775	0.0206081	-0.815538	-0.177542	-0.183353	0.00404961	-1.21557	-0.163347	-0.0376341	-0.534485	-0.453483	-0.0180308	-1.09288	0.147165	-0.180908	-0.851355	-0.0849103	-0.444344	-0.0989671	-1.16313	-0.375751	0.0532971	-1.06458	-0.364392	-0.225382	-0.779095	0.028957	-0.199441	-0.459748	-0.055634	0.376316	0.492708	-0.577168	-0.594674
WMY_I3864_1	wildtype_male_young	+/+♂Y	-0.0684422	0.211321	-1.17719	-0.109631	-0.338585	0.311832	0.41265	0.228403	-0.184154	-0.32632	-0.0124066	-0.152851	-0.208692	-0.0182144	-0.355027	0.219836	-0.174857	-0.200092	-0.24869	0.981504	-0.413399	-0.140111	0.146222	0.0107923	-0.326945	0.217469	-0.111916	-0.253904	0.299504	-0.487945	-0.805301	-0.75951	-1.42526	-0.65956	-0.156341	0.393828	-0.479008	0.073308	-0.213471	-0.276534	-0.144281	-0.671661	-0.0154346	-0.393688	0.164548	-0.835423	0.376236
WMY_I3871	wildtype_male_young	+/+♂Y	-0.709209	-0.741934	-2.12812	0.344556	-0.195229	0.103974	-0.138411	0.426608	-0.942524	-0.230412	-0.104559	-0.254586	0.0847305	0.13334	0.0623684	-0.754918	-0.270758	-0.21038	-0.352336	-1.10154	-0.0362968	-1.12469	-0.0986299	-0.0152082	0.0335077	-1.01677	0.321572	-0.0222139	-0.514928	-0.0359453	0.147615	0.52635	-1.3473	0.0293025	0.221946	-1.67737	-0.229524	-1.01724	-1.20591	0.159829	-0.200924	-1.09931	0.21477	0.165869	-1.12782	-0.837966	-0.492624
WMY_I3877	wildtype_male_young	+/+♂Y	0.368476	-0.373186	-1.191	-0.768071	0.227959	-0.459767	-0.347339	0.31074	-0.15273	-0.0792895	0.327313	0.108409	-0.11138	0.263766	-0.0231942	-0.375759	-0.205046	-0.113805	0.0797403	-1.15525	0.37167	-0.391968	-0.23116	-0.126025	-0.0185514	-0.656998	0.387534	-0.0712962	-0.393376	0.085078	-0.0460709	0.261279	-1.62343	0.339599	-0.131496	-0.456027	0.29167	-0.485035	-0.15297	-0.144774	-0.395181	-0.563894	-0.291242	0.0588134	-1.05874	-0.304402	-0.42691
WMY_J6234	wildtype_male_young	+/+♂Y	-0.197617	-0.441418	-1.53087	-0.138828	-0.195564	-0.321855	-0.528785	-0.111978	-0.800481	-0.142744	-0.341191	-0.293873	0.205113	-0.0120112	-0.024285	-0.346204	-0.146126	-0.231431	-0.286148	-1.76892	-0.126451	-1.97642	-0.47081	-0.170332	0.00196883	-0.50175	0.102368	-0.0362034	-0.436598	-0.271056	-0.219012	-0.21113	-1.48679	-0.199675	0.0697368	-0.40304	-0.479076	0.52339	-0.963156	0.128718	-0.0473634	-1.13222	0.159587	-0.112266	-1.44837	-1.03452	-0.383632
WMY_J6703	wildtype_male_young	+/+♂Y	-0.225691	-0.849447	0.0395225	-0.324506	-0.0363572	-0.238475	-0.588559	0.0295455	0.0423227	-0.100878	-0.0920628	-0.164688	0.144272	0.149008	0.211438	-0.816894	-0.22077	-0.206344	-0.0850888	-1.36541	0.117806	-0.817081	-0.122034	-0.115345	0.237204	-1.04351	0.165833	0.0657279	-0.634876	-0.120893	0.601703	0.93206	-1.11761	-0.122868	0.144429	-1.54495	-0.258918	-1.3539	-1.05099	0.141571	-0.193643	-1.27164	0.295807	0.0256768	-0.64981	-0.384811	-1.03168
WMY_J6969	wildtype_male_young	+/+♂Y	0.0215247	-0.654164	-0.693906	-0.914875	0.0322948	-0.451627	-0.533312	0.195373	-0.881876	0.0584201	0.197389	-0.272536	-0.0601571	0.0698126	0.592631	-0.628868	-0.12946	-0.16362	0.612716	-1.8309	0.387141	-0.602213	-0.768871	-0.40582	0.591625	-0.906182	-0.0156721	0.0904628	-0.627487	0.431386	0.333603	-0.227038	-0.602399	0.322599	-0.0699442	-0.996629	0.0349239	-1.03011	-0.250811	0.309611	-0.0719068	-0.446556	-0.239672	0.107065	-0.449444	-0.457175	-0.310067
WMY_K3131	wildtype_male_young	+/+♂Y	0.0946919	0.107971	-0.507048	-1.30947	0.0446132	-0.993566	-0.872489	-0.0395484	-0.0379265	0.0932669	0.263226	-0.216821	-0.244929	-0.0869751	-0.341853	0.158381	0.0104465	0.049899	0.0756444	-1.53517	-0.102164	-0.195847	-0.101262	-1.12249	-0.310305	-0.120651	-0.188945	-0.31682	-0.26087	-0.147827	-0.722185	-0.941743	-0.875991	-0.220213	-0.458515	0.238628	-0.280333	0.620218	0.454457	-0.264015	-0.166471	0.0860099	-0.867768	-0.653489	-0.187958	0.331868	-0.138163
WMY_K3133	wildtype_male_young	+/+♂Y	-0.473884	-0.31142	-0.081341	-0.728003	-0.212868	-0.372242	-0.53035	-0.0689557	-0.516672	0.0329585	-0.148549	0.0393525	-0.412992	-0.0823438	0.101542	-0.316968	-0.166881	-0.261889	-0.123854	-1.3417	0.331551	-0.735589	-0.329009	-0.136931	0.0499748	-0.629408	0.260931	-0.117034	-0.494673	-0.0588544	-0.160921	-0.407311	-0.294369	0.264315	0.110431	-1.11165	-0.0821925	-0.265122	-0.598896	0.400767	-0.0282624	-1.04778	0.285215	-0.272759	-0.548224	-0.812745	-0.746555
QC10	quality_control	QC	-0.120877	-0.230531	-0.240701	-0.251269	-0.214854	-0.184916	-0.299264	-0.295858	-0.187357	-0.241369	-0.24176	-0.248602	-0.246961	-0.278119	-0.234104	-0.260551	-0.202382	-0.14745	-0.194916	-0.300686	-0.161195	-0.254724	-0.301248	-0.226634	-0.209918	-0.183863	-0.22117	-0.20968	-0.169077	-0.218142	-0.199213	-0.270335	-0.320908	-0.204397	-0.185497	-0.258246	-0.174399	-0.229197	-0.278213	-0.235696	-0.204022	-0.247063	-0.232573	-0.171411	-0.211976	-0.347694	-0.276365
QC11	quality_control	QC	-0.151731	-0.197144	-0.152944	-0.199596	-0.239891	-0.202684	-0.172924	-0.186412	-0.233596	-0.263603	-0.231709	-0.179794	-0.188511	-0.174976	-0.19568	-0.189635	-0.205172	-0.292465	-0.389653	-0.263091	-0.204925	-0.203622	-0.220788	-0.176765	-0.22841	-0.244171	-0.179562	-0.217761	-0.297059	-0.218	-0.232994	-0.236401	-0.161211	-0.168944	-0.229986	-0.190665	-0.197677	-0.19915	-0.126959	-0.196324	-0.210542	-0.167211	-0.203529	-0.381923	-0.237837	-0.148106	-0.200337
QC12	quality_control	QC	-0.294585	-0.202381	-0.268993	-0.212462	-0.195842	-0.263381	-0.237021	-0.212807	-0.210241	-0.140967	-0.202413	-0.262553	-0.142288	-0.223588	-0.216047	-0.21243	-0.232001	-0.181347	-0.0463156	-0.157624	-0.243702	-0.208603	-0.165569	-0.23486	-0.198343	-0.176894	-0.239436	-0.202402	-0.184098	-0.202682	-0.242991	-0.123553	-0.276079	-0.310792	-0.208946	-0.208486	-0.292647	-0.216298	-0.291598	-0.216234	-0.230838	-0.278366	-0.215625	-0.143291	-0.228273	-0.252363	-0.135874
QC13	quality_control	QC	-0.212994	-0.224271	-0.220738	-0.217882	-0.193179	-0.211293	-0.193322	-0.166716	-0.202334	-0.246495	-0.211263	-0.246032	-0.363943	-0.249228	-0.183221	-0.212476	-0.220917	-0.212657	-0.273342	-0.188303	-0.225854	-0.197101	-0.236102	-0.206224	-0.216881	-0.273074	-0.210364	-0.207721	-0.185731	-0.214245	-0.180944	-0.329	-0.140458	-0.15425	-0.231603	-0.202811	-0.142539	-0.201409	-0.198822	-0.22186	-0.208055	-0.192902	-0.183583	-0.244429	-0.174982	-0.201493	-0.339477
QC14	quality_control	QC	-0.2085	-0.213851	-0.204444	-0.200131	-0.236932	-0.157252	-0.212309	-0.25926	-0.218601	-0.222611	-0.19964	-0.139735	-0.147091	-0.160719	-0.269267	-0.197215	-0.18835	-0.18933	-0.267576	-0.248684	-0.197003	-0.227795	-0.216079	-0.221051	-0.221915	-0.157778	-0.197697	-0.232144	-0.241069	-0.234436	-0.202219	-0.209271	-0.235281	-0.19778	-0.19014	-0.245993	-0.231846	-0.193458	-0.186957	-0.206209	-0.213685	-0.152088	-0.214291	-0.272639	-0.224827	-0.154793	-0.149917
QC15	quality_control	QC	-0.152472	-0.211583	-0.0553854	-0.212206	-0.20797	-0.255286	-0.216309	-0.30918	-0.21819	-0.17823	-0.231865	-0.223061	-0.186747	-0.218391	-0.184006	-0.257766	-0.220917	-0.283258	-0.10003	-0.225966	-0.178726	-0.223698	-0.178738	-0.192869	-0.191395	-0.208597	-0.228779	-0.222957	-0.209426	-0.192402	-0.208904	-0.0727325	-0.242617	-0.26056	-0.199983	-0.184461	-0.227005	-0.261927	-0.263113	-0.209476	-0.196287	-0.275136	-0.241777	-0.13288	-0.218711	-0.325952	-0.209177
QC16	quality_control	QC	-0.276124	-0.180868	-0.555628	-0.215524	-0.202419	-0.184798	-0.190738	-0.0461223	-0.179648	-0.235276	-0.172214	-0.228604	-0.179309	-0.286902	-0.192292	-0.14842	-0.194088	-0.143237	-0.368897	-0.178819	-0.192873	-0.173551	-0.240064	-0.213888	-0.215311	-0.24942	-0.173886	-0.149993	-0.186159	-0.157317	-0.247743	-0.345704	-0.176204	-0.175735	-0.231704	-0.211226	-0.155907	-0.217937	-0.122849	-0.144531	-0.188674	-0.226984	-0.17216	-0.0308365	-0.202308	-0.100793	-0.164371
QC17	quality_control	QC	-0.245546	-0.209188	-0.133467	-0.187054	-0.196869	-0.239881	-0.233668	-0.0837775	-0.220608	-0.187138	-0.235185	-0.153762	-0.21183	-0.103449	-0.170272	-0.216201	-0.201176	-0.225475	-0.101648	-0.202831	-0.275271	-0.197236	-0.205136	-0.203801	-0.18364	-0.182264	-0.224721	-0.166451	-0.238609	-0.244677	-0.251208	-0.159723	-0.222266	-0.210279	-0.193074	-0.18358	-0.286722	-0.142315	-0.218293	-0.335187	-0.259301	-0.231746	-0.237085	-0.466744	-0.206237	-0.277984	-0.282895
QC18	quality_control	QC	-0.176104	-0.21174	-0.175193	-0.215453	-0.213109	-0.190331	-0.195008	-0.329641	-0.205056	-0.213056	-0.197729	-0.233999	-0.213624	-0.247123	-0.233784	-0.213078	-0.212333	-0.207536	-0.239848	-0.214315	-0.173275	-0.219743	-0.20155	-0.207479	-0.219237	-0.210134	-0.20353	-0.245447	-0.194145	-0.199775	-0.166799	-0.211481	-0.202687	-0.208482	-0.208881	-0.220473	-0.174399	-0.237305	-0.218117	-0.15804	-0.182921	-0.180195	-0.196132	-0.127121	-0.206974	-0.187477	-0.178089
QC6	quality_control	QC	-0.225666	-0.225749	-0.240355	-0.221287	-0.190201	-0.207761	-0.220027	-0.237791	-0.203496	-0.214641	-0.228654	-0.181749	-0.202167	-0.133044	-0.205476	-0.225437	-0.189856	-0.159001	-0.25487	-0.233656	-0.236731	-0.212879	-0.243166	-0.238019	-0.207746	-0.181183	-0.223428	-0.200533	-0.208166	-0.196687	-0.23406	-0.146668	-0.267626	-0.212582	-0.239134	-0.217475	-0.214262	-0.232687	-0.164437	-0.380796	-0.160518	-0.262033	-0.25303	-0.106038	-0.207955	-0.20999	-0.160186
QC7	quality_control	QC	-0.0572611	-0.169694	-0.200408	-0.189891	-0.253934	-0.194743	-0.20253	-0.166535	-0.201742	-0.193331	-0.157722	-0.218153	-0.20088	-0.305468	-0.206589	-0.179794	-0.227509	-0.271862	-0.0666318	-0.167399	-0.164239	-0.203074	-0.166229	-0.127887	-0.188653	-0.231805	-0.161536	-0.214794	-0.184472	-0.199272	-0.165378	-0.301372	-0.102737	-0.177128	-0.145035	-0.181446	-0.206972	-0.149131	-0.244302	0.00638738	-0.255619	-0.113704	-0.120252	-0.259322	-0.203068	-0.232314	-0.294677
QC8	quality_control	QC	-0.444192	-0.20598	-0.0687419	-0.191493	-0.170249	-0.216968	-0.17919	-0.18273	-0.219056	-0.219853	-0.249907	-0.306472	-0.226815	-0.328735	-0.203187	-0.198908	-0.218086	-0.258163	-0.387465	-0.232903	-0.160637	-0.194881	-0.184121	-0.254066	-0.239558	-0.255143	-0.229302	-0.20196	-0.255212	-0.267589	-0.210091	-0.280895	-0.250879	-0.238996	-0.213246	-0.22353	-0.155997	-0.22381	-0.295142	-0.20163	-0.306345	-0.221174	-0.178377	-0.574736	-0.216331	-0.169944	-0.207529
QC9	quality_control	QC	-0.374421	-0.240534	-0.312967	-0.199855	-0.21607	-0.242453	-0.160399	-0.16809	-0.238999	-0.164194	-0.156921	-0.130901	-0.230316	-0.105549	-0.229011	-0.202768	-0.226742	-0.217233	-0.111471	-0.0898668	-0.320787	-0.194743	-0.143717	-0.240086	-0.209247	-0.229253	-0.244564	-0.235642	-0.187751	-0.194396	-0.208294	-0.109464	-0.119713	-0.231921	-0.247143	-0.194538	-0.289778	-0.235833	-0.154006	-0.235731	-0.183851	-0.205499	-0.270273	0.021989	-0.185535	-0.119056	-0.177791
[truncated: 53 more columns]

## Sheet: MET_Brain
			adenosine triphosphate	nicotineamide adenine dinucleotide	adenosine diphosphate	uridine diphosphate	flavin adenine dinucleotide	adenosylmethionine	adenosine monophosphate	S-adenosylhomocysteine	acetyl coenzyme A	glutamic acid	glucose / fructose / galactose / mannose	guanosine diphosphate	glycine	alanine	succinic acid / methylmalonic acid	uridine diphosphate N-acetylglucosamine	aspartic acid	glutathione (reduced form)	cytidine monophosphate	arginine	glutamine	serine	methionine	phosphoenolpyruvic acid	tryptophan	phenylalanine	tyrosine	glycerol-3-phosphate	guanosine diphoshate mannose	beta-alanine	glucose phosphate / fructose phosphate / galactose phosphate	uridine monophosphate	uracil	glyceron-3-phosphate (dihydroxyaceton-3-phosphate)	cytidine diphosphate	choline	ribose-5-phosphate / xylulose-5-phosphate	leucine / isoleucine / alloisoleucine / norleucine / 4-hydroxyproline	glutathione disulfide (oxidized form)	cytidine monophosphate sialic acid	inosine monophosphate	histidine	myo-inositol	guanosine monophosphate	proline	malic acid	asparagine
		Polarity (+ or -)	-	-	-	-	+	+	+	+	+	+	-	-	+	+	-	-	-	+	+	-	+	+	+	-	+	+	+	-	-	+	-	-	-	-	-	+	-	+	+	+	+	+	-	+	+	-	+
		Q1 (m/z)	506.1	662.7	425.8	402.9	785.8	399.014	348	384.9	809.7	147.8	178.9	441.8	75.9	89.9	116.8	605.7	131.953	307.9	323.8	173.044	146.9	105.8	149.9	166.8	204.9	165.9	181.9	170.9	603.7	89.9	258.9	322.8	110.952	168.9	401.8	104.3	228.8	132	612.9	615.1	349	155.9	178.9	364	115.9	132.9	132.943
		Q3 (m/z)	159	540.9	133.9	158.8	347.9	250.1	135.9	135.9	303	83.9	88.9	158.8	29.9	44.1	73	384.9	88.1	178.9	111.9	131.1	83.9	60	104	78.9	145.8	119.9	136	78.9	423.9	71.9	96.8	210.9	42.1	79	158.9	60	96.8	85.9	484	323.9	136.9	110	124.9	152	69.9	71.1	74.1
		Rt (min)	9	6.1	8	8	7.5	4.3	7.7	4.7	9.8	6.2	3.5	9	4.4	3.9	7.6	7.5	6.2	6.8	7.5	4.3	4.4	4.6	4.1	8.9	4.1	4	4.4	7.5	7.8	4.2	7.5	7.6	2.4	7.5	8.8	4.2	7.5	3.8	7.7	7.5	8.3	4.7	3.8	8.1	4	7.5	4.6
Sample ID	Group	Group ID (with symbols)
HFY_57435	homozygote_female_young	–/–♀Y	0.472269	-0.242645	0.44887	0.769594	-0.142079	-0.162066	-0.354081	-0.505739	0.0371297	0.0257147	-0.12238	0.125354	0.179092	0.0045758	-0.376487	0.0475598	-0.118747	0.12764	0.136668	0.175936	0.174077	0.369998	0.0510744	-0.363847	-0.086748	0.0390387	0.334274	-0.162751	-0.205522	0.142547	0.208484	-0.0322543	-0.606658	-0.185912	0.442473	0.745496	0.212562	0.147121	0.114328	-0.246131	-1.06917	-0.411802	-0.0705314	-0.726456	0.159282	0.21701	0.150567
HFY_57463	homozygote_female_young	–/–♀Y	-1.64399	0.166685	-0.673071	-1.40006	-0.203373	0.118057	0.0225142	-0.0454338	-0.285471	0.0685945	-2.10252	-0.96496	-0.00254829	-0.0670177	0.289794	0.0172372	-0.0934026	-0.00466265	-0.33239	-0.26151	-0.0198208	0.160421	4.69656e-07	-0.420362	-0.0668917	0.0996067	0.24746	0.387955	0.3615	-0.157253	-0.0762156	-0.324308	0.376187	-0.0245008	-1.94644	0.422408	-0.0733624	0.22563	-0.0176697	-0.445386	-0.0533263	-0.359683	0.0269762	0.107508	0.057501	-0.0704522	0.0716336
HFY_57471	homozygote_female_young	–/–♀Y	-1.30177	-0.091438	-0.397573	-0.702368	-0.790846	0.0753472	0.0589274	-0.134378	-0.0967898	-0.0484165	0.183569	-0.590861	0.216003	-0.0170842	0.194939	-0.0994047	-0.206038	-0.0371188	-0.393205	0.139167	0.0347608	0.188878	0.0238072	-0.137409	0.0351201	0.14189	0.171684	0.205345	-0.122438	0.0581194	0.346622	-0.0599783	0.0459581	-0.0264447	-1.6508	0.490807	0.180927	0.258573	0.142971	-0.218933	-0.634801	-0.245407	0.0654142	0.0408703	0.205628	-0.0183267	0.00578346
HFY_57472	homozygote_female_young	–/–♀Y	-0.661307	0.102511	-0.0328014	0.143438	-0.0463642	0.0706711	0.0677827	-0.620845	-0.0355927	0.0489338	0.0727919	-0.231127	0.266127	-0.0194566	-0.030947	0.0480465	-0.0766032	0.12621	0.0254093	-0.120066	0.0626522	0.187713	-0.163167	-0.523363	-0.315631	0.0255522	-0.160745	0.187379	0.19187	-0.0417916	0.196761	0.152312	-0.364867	-0.158703	-0.414928	0.508451	-0.164228	-0.0135933	0.0402646	-0.34253	-0.540362	-0.24079	0.0503186	-0.0679716	0.0757794	0.279145	0.0769443
HFY_59022	homozygote_female_young	–/–♀Y	0.447112	0.282518	0.455395	0.465304	-0.0760252	0.0303382	-0.167757	-0.45548	0.217888	0.0349718	0.197867	0.0887295	0.166867	-0.05343	-0.110161	0.170262	0.000512613	0.00743211	0.0568962	0.0321441	0.0307829	0.291484	-0.00996157	0.351008	-0.0886494	-0.0364146	0.0130957	0.0337396	0.413118	-0.409604	0.226157	0.155704	-0.709595	-0.246496	0.560052	-0.54115	-0.00973505	-0.208735	0.190459	0.172406	-0.375484	-0.289348	0.0106537	-0.201951	-0.0891384	0.0910338	-0.00140437
HFY_59023	homozygote_female_young	–/–♀Y	-0.476642	0.140543	-0.0137708	-0.444	-0.0118228	-0.145409	-0.0575242	-0.328893	0.0121387	0.0573491	0.146326	-0.401148	0.0848019	-0.0262159	0.143585	0.0400957	-0.115655	0.0240505	-0.0849919	-0.0557101	-0.00889379	0.265336	-0.172077	0.070129	-0.079615	-0.146296	0.0691319	0.172623	-0.0265001	-0.18676	0.20522	-0.0438941	-0.289536	-0.138458	-0.157	-0.0147231	0.0354502	-0.19789	0.245462	-0.0473869	-0.197836	-0.282069	-0.066529	0.0247115	0.056819	0.195276	0.0863638
HMY_45552	homozygote_male_young	–/–♂Y	-0.42502	-0.866356	-0.526275	-1.43629	0.189187	-0.135926	-0.20807	0.470174	-0.186677	-0.205052	-0.137768	0.175771	0.18606	-0.0145374	0.264559	-0.219761	-0.344697	0.0284454	-0.400735	0.045767	-0.0155323	-0.00147492	-0.0266785	0.269287	-0.396462	-0.0277542	0.139069	-0.323222	0.863851	0.0588851	0.0475963	-1.11725	0.609837	0.20724	-1.44735	1.06326	0.435159	0.425048	0.0526276	-1.02123	-0.407238	-0.118362	-0.047223	-0.0758151	0.27701	0.00629496	0.0397344
HMY_57474	homozygote_male_young	–/–♂Y	-1.06544	-0.34765	-0.167337	-1.13471	0.583042	-0.118465	-0.209788	0.760125	-0.202304	-0.239139	-0.122635	0.632241	-0.168587	0.0219351	0.184592	-0.130276	-0.429969	0.0105258	-0.220811	-0.236692	-0.101353	-0.00785573	0.171008	0.997676	-0.0814818	0.0597934	-0.13352	-0.41091	0.333824	0.322309	0.248558	-0.916605	0.908724	0.158628	-1.05145	0.349042	0.468536	0.0733424	-0.544578	-0.0300033	0.132595	1.86499	-0.0682222	0.160203	0.146612	0.0458638	0.00806184
HMY_59004	homozygote_male_young	–/–♂Y	0.862929	-0.864977	0.636533	0.803508	0.307906	-0.434137	-0.132274	-0.156314	-0.279624	-0.10222	-0.117291	0.657159	0.254475	0.0346483	-0.637144	-0.0684946	-0.221387	0.0730918	0.43773	0.0249369	0.0575949	0.082668	-0.0868844	0.863465	-0.369435	-0.15948	0.070551	-1.14914	0.285856	-0.219011	-0.0909853	0.431745	-0.630138	0.0361457	0.634935	0.946944	0.0653777	-0.0210875	0.122298	-0.328361	0.450641	-0.117545	-0.0753598	-0.471033	0.0997503	0.42916	-0.0401119
HMY_59006	homozygote_male_young	–/–♂Y	0.0152415	-0.393494	0.0457666	-0.545875	0.126214	-0.186005	0.0523392	0.0419107	-0.4172	0.0978843	0.124215	0.2531	-0.187151	-0.0762026	0.00818073	-0.091788	0.0199811	0.092897	0.103688	-0.0216493	-0.0899718	-0.0898926	-0.0939738	0.351336	-0.0303209	-0.0550664	0.0991197	-0.222907	0.698892	-0.0277207	0.0647727	0.0357615	-0.245241	0.154965	-0.441331	1.00394	-0.0564863	-0.195239	0.216189	-0.169806	-0.163506	-0.381631	-0.00581372	0.221622	-0.104189	-0.109909	0.0279495
WFY_55097	wildtype_female_young	+/+♀Y	-0.783188	0.470059	-0.451206	-0.150738	-0.00904955	0.208396	0.116349	0.137828	0.0311493	0.00416856	0.130621	-0.299067	-0.249663	-0.0764107	-0.216448	-0.0129661	0.234521	-0.088874	0.108088	0.0860147	0.0285821	-0.261363	-0.306814	-0.344765	-0.0401496	-0.0889916	-0.205888	0.117651	-0.515998	0.160474	-0.22805	0.0123769	0.0765653	0.122952	-0.466474	-0.00562067	-0.206222	-0.305741	-0.0321244	-0.0061282	0.289453	-0.66095	0.0260619	0.0810406	-0.217466	-0.353494	0.0434657
WFY_55098	wildtype_female_young	+/+♀Y	-0.510564	-0.114164	-0.220866	0.132943	0.18885	0.169825	0.0380036	-0.434942	-0.282066	0.0492526	0.0634882	-0.32992	0.108202	-0.0111897	-0.409271	0.0183992	0.266622	-0.00118838	0.10827	0.0777243	0.220359	-0.22349	0.0432462	0.285006	0.169277	0.00290293	0.0334242	0.0812527	-0.183506	0.213995	-0.476201	0.228507	-0.464867	-0.186516	-0.171909	0.0765311	-0.249731	-0.187295	0.123818	0.240791	0.130737	-0.48712	-0.00122487	-0.0530879	-0.0661661	-0.292754	0.125559
WFY_57461	wildtype_female_young	+/+♀Y	-0.197352	-0.134187	-0.631067	-0.55366	-0.547776	-0.386865	-0.451517	0.397855	1.43515	-0.409458	-0.269732	0.0298785	0.0217567	0.248984	0.474071	-0.243693	-0.646006	-0.731894	-0.47064	0.0212246	-0.351323	-0.146103	-0.101542	0.974567	0.023825	-0.0776301	-0.176905	0.228219	0.477481	0.524969	-0.451476	-0.797586	0.436735	0.0396471	-0.509021	0.129368	0.278704	0.139751	0.160832	-0.635148	-0.0872472	-0.721134	-0.307063	-0.311759	-0.00933855	0.533813	-0.00394755
WFY_57479	wildtype_female_young	+/+♀Y	-0.639355	0.179217	-0.410986	-0.378265	-0.574983	0.139518	-0.0827152	-0.002497	-0.0418004	0.023608	0.128162	-0.773213	-0.0154478	-0.00345941	0.137319	0.0522202	-0.160491	-0.0401299	-0.197074	-0.0967526	0.0176477	0.212582	0.0483868	0.0212144	0.23445	0.0757238	0.211885	0.241587	-0.075527	0.0260698	0.193894	-0.210273	-0.0973793	0.268478	-0.209976	-0.31824	0.0665891	0.0350453	-0.0240607	-0.178985	-0.173724	1.65546	-0.0627919	0.0409215	0.12771	0.0745722	0.105014
WFY_57480	wildtype_female_young	+/+♀Y	1.25051	0.00424681	0.33567	0.724458	-0.806447	-0.0206869	-0.699218	-0.031045	0.0415422	0.0627814	0.300451	-0.0722685	0.349522	0.157666	-0.741608	0.150843	0.112369	-0.00577978	-0.097936	-0.0453549	0.281792	0.323663	-0.0981915	0.0122754	-0.254074	-0.102491	-0.219307	-0.0667285	-0.121863	0.190617	0.201764	-0.0675416	-0.869696	0.524912	0.758897	0.123059	-0.0159952	-0.1241	0.54249	0.614942	-0.104038	-0.220098	0.0820016	-0.882658	0.181702	-0.0460699	0.206352
WFY_59080	wildtype_female_young	+/+♀Y	-0.778801	0.638989	-0.547082	-0.426157	-0.0109133	0.152845	0.0421633	-0.069968	-0.210876	-0.0268566	-1.73863	-0.331006	-0.095332	-0.0385716	0.0781115	0.120075	-0.167797	-0.00732759	-0.216794	0.0232842	0.076641	0.189767	0.091983	-0.391505	0.201703	0.00279205	-0.053429	0.286284	0.115099	-0.285685	0.262456	-0.04387	-0.0732705	0.269534	-1.09841	-0.134057	0.17851	-0.282169	-0.149777	0.0846391	-0.0521794	-0.301567	0.0226068	0.164944	0.052634	-0.0346155	0.241168
WMY_45582	wildtype_male_young	+/+♂Y	-0.427439	-0.88297	-0.608999	-0.963227	0.323691	-0.081191	0.0175868	0.403435	-0.0514626	-0.137596	0.1747	-0.122909	0.364204	0.0756441	-0.00285883	-0.0293332	-0.0884571	0.0124047	-0.120699	0.0967739	-0.00941744	-0.241342	0.0894807	-0.302207	-0.0707478	-0.00837672	0.00245461	-0.475635	0.227332	0.597118	-0.713056	-0.52518	0.640944	-0.704914	-1.44903	0.906751	0.224975	0.135791	0.0346493	0.0842197	0.179299	-0.495568	0.194027	0.058766	-0.054239	-0.0889197	-0.10359
WMY_54974	wildtype_male_young	+/+♂Y	0.8427	0.258404	0.631812	0.771418	0.833156	0.0192043	0.0725251	-0.537611	0.155318	-0.0564891	0.219832	0.966805	0.396735	0.0576958	-0.471995	-0.0916098	0.0454012	0.098456	0.543388	0.167219	0.0987938	-0.325898	0.250963	0.436901	-0.0170457	-0.0644473	0.346891	-1.06784	0.212279	0.497123	-0.615199	0.528261	-0.543358	-0.221637	0.698058	0.345809	-0.476201	0.0596795	0.11859	-0.35332	0.30393	-0.377396	0.132044	-0.238469	-0.0878399	0.358597	-0.169239
WMY_59015	wildtype_male_young	+/+♂Y	-1.11698	-1.3584	-0.429539	-1.09839	0.387501	-0.294081	-0.0104012	0.116075	0.291095	-0.220338	-0.0543811	0.337731	0.0099464	0.0539384	0.0593356	0.060687	-0.528966	-0.161374	-0.45597	-0.0378506	-0.215192	-0.0887984	-0.321341	-0.273882	0.152833	-0.044287	-0.034066	0.0623936	-0.0629071	-0.23819	0.0256694	-0.440838	0.149713	0.0301471	-1.73324	-0.305529	0.0435766	-0.0987311	-0.439834	-0.0703096	-0.0328616	-0.324183	-0.13013	0.174119	0.0217542	-0.0826249	-0.184269
WMY_59028	wildtype_male_young	+/+♂Y	-0.449073	-0.693746	-0.263969	-1.24005	0.735227	-0.166053	-2.53191	0.0607931	0.476409	-0.191398	-0.116615	0.719749	-0.0692802	0.0182166	0.0986194	0.375927	-0.367664	-0.0647374	-0.210007	0.0532109	-0.201917	-0.135483	-0.336945	-0.227877	0.0684494	-0.0687138	-0.0904842	0.0635018	-1.85144	0.12427	0.085161	-0.288962	0.178788	0.0635262	-0.684919	-0.177576	0.373326	-0.0771066	-0.24634	0.160586	-0.219236	-0.28848	-0.0113654	0.301326	0.0202187	0.00157988	-0.134802
QC1a	quality_control	QC	-0.0188403	0.0434462	-0.0188202	-0.0217372	-0.0261641	-3.28887e-05	-0.00420574	-0.00873227	-0.0237582	-0.0372564	0.00121197	-0.0143593	-0.0157003	-0.0145987	0.0110651	0.0228994	-0.0540957	-0.00296264	-0.014595	0.00626431	-0.0163077	0.000168361	-0.00241573	0.00772551	0.0215546	-0.00786806	0.00110606	-0.0135349	0.00721882	0.00632707	-0.00814436	0.0165386	0.0320369	-0.0158354	-0.00853091	-0.0867338	-0.0148456	0.00207359	-0.0283845	0.0367122	-0.0114345	-0.00524369	0.00975672	0.0107409	0.00303682	0.00229516	-0.00968521
QC1b	quality_control	QC	0.0263712	-0.0277999	0.0277724	0.0262051	0.0284741	-0.00746474	-0.00170382	-0.0141942	0.0367818	0.0514728	-0.0320496	0.0162736	-0.0180569	0.0213662	-0.0275149	-0.0723641	0.0782188	0.00177837	0.0168962	-0.00156603	0.00928588	-0.0092643	-0.00327874	0.0225396	-0.0130211	0.00683603	-0.00775888	0.00289152	0.0413762	-0.0366104	-0.00717882	-0.0177692	-0.0567253	0.0187771	0.0130335	0.0540218	0.00301014	0.00702205	0.0394694	0.0124323	0.00375835	-0.00714421	-0.0344631	-0.0190261	-0.0132779	-0.0107853	0.0119546
QC2	quality_control	QC	-0.0486568	-0.0960219	-0.056239	-0.0322778	-0.017679	0.000165653	-0.00269209	0.0600485	-0.0742681	-0.0709538	0.0775176	-0.0268259	0.104639	-0.0473089	0.0230125	0.106385	-0.129891	-0.0209677	-0.0269949	-0.0480715	0.0120389	0.00595055	-0.00474227	-0.160715	-0.0670067	-0.0192896	-0.0035676	0.0233886	-0.250653	0.0687067	0.0350468	-0.0302077	0.0359926	-0.029854	-0.0430886	0.200391	0.0290938	-0.0641689	-0.0598193	-0.244317	0.0100257	0.0213618	0.0497958	-0.00338931	0.00787111	0.00220622	-0.0311215
QC3	quality_control	QC	0.0127989	0.0635749	0.0218615	0.000392923	-0.0124153	-0.00318369	0.00451865	-0.0273797	0.0303302	0.0175663	-0.0310488	0.00805268	-0.0514324	0.0113685	-0.00398401	-0.0436399	0.0326867	0.00208488	-0.00763014	0.0177376	-0.00733168	0.00501126	-0.00103396	0.0583714	0.0326907	0.010641	0.00563199	-0.0129975	0.0679893	-0.0296177	-0.0136743	0.017436	-0.00726008	0.00634041	0.030712	-0.0893678	-0.0184853	0.0248584	0.0217748	0.104421	-0.00653008	-0.0116979	-0.0178105	0.0128097	-0.0014767	-0.000760552	0.00360622
QC4	quality_control	QC	-0.00851552	-0.362561	-0.0518912	0.0628377	0.0958386	0.0249364	-0.0313205	0.0239549	-0.0951849	-0.00755574	0.0563457	-0.0129698	0.0520258	-0.00799382	-0.0182826	0.0884054	-0.00735855	0.00816366	0.0806515	-0.0320644	0.00349549	-0.0486214	0.00205665	-0.184962	-0.0906729	-0.0437896	-0.0397213	0.0378945	-0.120473	0.0616081	0.00299558	-0.0634586	-0.00311539	-0.0143133	-0.170127	0.0865418	0.0565924	-0.0669361	-0.0487422	-0.620246	0.0249347	0.0249099	0.0262163	-0.0871514	-0.00204034	0.00195485	0.0429053
QC5	quality_control	QC	-0.00120782	0.0280603	0.000757632	-0.0157574	-0.0233012	-0.0120544	0.000103906	0.0116091	0.010584	-0.00595786	-0.0214789	0.00410334	0.0160815	0.00223652	0.0029734	-0.0149102	-0.00143122	0.00141419	-0.0107368	-0.00587944	0.00610385	0.00429602	0.00604407	0.0252818	-0.00835366	0.00815766	0.00393859	-0.0106055	-0.0130879	-0.0176649	0.00531158	0.00632879	-0.000708965	0.012159	0.0471987	-0.00324348	-0.00934559	-0.000865462	-0.0134375	0.0287972	-0.00488476	0.00132109	-0.00246205	0.0138387	-0.00192319	-0.000746046	-0.0158193
QC6	quality_control	QC	-0.00349367	-0.12625	-0.0133577	0.0611586	0.0941447	0.0476028	-0.0105755	-0.0799314	-0.072301	0.0201726	0.0875651	-0.031828	-0.11176	-0.0220334	-0.0256321	0.0567689	-0.00278864	-0.0171958	0.0408025	0.0196994	-0.0430935	-0.0321294	-0.0448593	-0.179396	0.0305316	-0.0565914	-0.0306154	0.0409174	0.0451346	0.0784821	-0.0405306	-0.0471799	-0.00622811	-0.0855019	-0.336435	0.00619929	0.0360407	-0.00611994	0.0524578	-0.181846	0.0146372	-0.0163158	0.0029117	-0.0893651	9.03229e-05	-0.00584147	0.0621457
QC7a	quality_control	QC	0.000846609	0.0587104	-0.00175856	0.0104164	-0.0141693	-0.0189702	-0.0125831	0.0151229	-0.00257505	-0.0188029	-0.0370974	0.0117956	0.0290232	0.00401847	-0.00172222	0.00538243	-0.0151076	0.00474464	0.0153485	-0.0208466	0.0110383	-0.000506772	0.00970474	0.0298101	-0.0220883	0.00963249	-0.00451213	-0.0107518	-0.00912695	-0.0546178	0.000607351	-0.0028042	-0.000404545	0.018141	0.0801914	-0.0243799	-0.00434614	-0.0344086	-0.0554178	0.0183061	0.00528795	0.00906933	0.00114063	0.0144	-0.0024183	0.00236405	-0.000918398
QC7b	quality_control	QC	-0.00389138	-0.029564	0.000750038	-0.0262762	-0.0174377	-0.00175666	0.00912625	0.00310788	0.0174857	0.00564157	0.000194485	-0.00595975	-0.00216486	-0.00180322	0.00394866	-0.0216901	0.00909054	-0.00365148	-0.0253552	0.00742233	-0.00258006	0.00455234	-0.000834043	0.0129632	0.00541168	0.00210492	0.00764711	-0.0061595	-0.00806991	0.0151267	0.00599229	0.0108545	-0.00216502	0.00184715	-0.015599	0.0142575	-0.00980275	0.0265833	0.0251397	0.0243213	-0.0118744	-0.00746129	-0.00574221	0.00576632	-0.00215148	-0.00453594	-0.0185757
[truncated: 99 more columns]

## Sheet: LIP_Plasma
			Cer(34:2)_(d18:1/16:1)	Cer(35:3)_(d18:1/17:2)	Cer(38:5)_(d18:1/20:4)	Cer(40:6)_(d18:1/22:5)	FA(14:1)	FA(16:1)	FA(16:2)	FA(17:1)	FA(17:2)	FA(18:1)	FA(18:2)	FA(18:3)	FA(18:4)	FA(19:1)	FA(20:1)	FA(20:2)	FA(20:3)	FA(20:4)	FA(22:1)	FA(22:2)	FA(22:3)	FA(22:4)	FA(22:5)	FA(22:6)	FA(24:1)	HexCer(33:1)_(d18:1/15:0)	HexCer(34:2)_(d18:1/16:1)	LPC(14:0)	LPC(14:1)	LPC(15:0)	LPC(15:1_1)	LPC(15:1_2)	LPC(16:0)	LPC(16:1)	LPC(16:2)	LPC(17:0)	LPC(17:1)	LPC(17:2)	LPC(18:0)	LPC(18:1)	LPC(18:2)	LPC(18:3)	LPC(18:4)	LPC(19:0)	LPC(20:0)	LPC(20:1)	LPC(20:2)
		Polarity (+ or -)	+	+	+	+	-	-	-	-	-	-	-	-	-	-	-	-	-	-	-	-	-	-	-	-	-	+	+	+	+	+	+	+	+	+	+	+	+	+	+	+	+	+	+	+	+	+	+
		Q1 (m/z)	536.5	548.5	586.5	612.5	225.2	253.2	251.2	267.2	265.2	281.2	279.2	277.2	275.2	295.3	309.3	307.3	305.2	303.2	337.3	335.3	333.3	331.3	329.2	327.2	365.3	686.6	698.6	468.3	466.3	482.3	480.3	480.3	496.3	494.3	492.3	510.4	508.3	506.3	524.4	522.4	520.3	518.3	516.3	538.4	552.4	550.4	548.4
		Q3 (m/z)	264.3	264.3	264.3	264.3	225.2	253.2	251.2	267.2	265.2	281.2	279.2	277.2	275.2	295.3	309.3	307.3	305.2	303.2	337.3	335.3	333.3	331.3	329.2	327.2	365.3	264.3	264.3	184.1	184.1	184.1	184.1	184.1	184.1	184.1	184.1	184.1	184.1	184.1	184.1	184.1	184.1	184.1	184.1	184.1	184.1	184.1	184.1
		Rt (min)	6.5	6.4	6.7	6.8	1.4	1.7	1.4	1.9	1.6	2.1	1.8	1.6	1.4	2.4	2.7	2.2	1.9	1.7	3.5	2.9	2.5	2.1	1.8	1.6	4.4	6.2	5.9	1.4	1.2	1.5	1.3	1.8	1.7	1.5	1.3	1.8	1.6	1.4	2.1	1.8	1.6	1.4	1.3	2.4	2.7	2.3	1.8
Sample ID	Group	Group ID (with symbols)
HFA107	homozygote_female_aged	–/–♀A	-0.0253333	0.698461	-0.0559925	0.12921	0.0502103	-0.0535796	-0.340732	-0.0500959	-0.290633	0.0595489	-0.321033	-1.01616	0.181841	0.0869991	-0.393322	-0.0861781	-0.194296	0.0550293	-0.445953	-0.0930752	-0.310756	-0.290025	-0.530481	-0.203897	-0.0453645	-0.0258231	0.318275	0.295468	-0.0722939	-0.0225939	0.504282	-0.0327276	-0.0479642	0.2928	0.406103	-0.126936	0.325554	0.196273	-0.0997433	0.32384	0.000698523	-0.0412605	-0.00211587	-0.624391	-1.15278	-0.406332	0.259234
HFA108	homozygote_female_aged	–/–♀A	-0.466932	0.364926	-0.187129	0.0528379	-0.0274425	-0.88639	-1.00854	-0.471272	-0.888961	-0.493909	-0.459813	-0.920092	-0.214484	-0.265232	-0.754357	-0.725148	-1.0875	-0.942604	-0.618732	-0.720306	-0.517711	-0.93071	-1.00493	-0.492947	-0.42065	0.0776113	0.229618	0.157315	0.137004	0.204577	0.323248	0.0272942	-0.0242517	0.0587145	-0.122376	0.169245	0.287321	-0.136129	-0.0702189	0.0756405	0.0211586	-0.366739	-0.512603	-0.205735	-0.871262	-0.174786	0.333315
HFA112	homozygote_female_aged	–/–♀A	-0.158155	0.437767	-0.320017	-0.418968	-0.0323187	0.175396	0.0406952	0.105192	0.32854	0.118663	0.0643606	-0.472443	0.419149	0.0820271	-0.588401	0.0660418	0.127092	0.538053	-0.666448	-0.113544	-0.167765	0.256568	-0.250138	0.0793149	-0.250786	0.180747	0.125622	-0.0641547	-0.140104	-0.225049	0.229195	0.146725	-0.011515	-0.402833	0.152537	-0.0637118	-0.152944	0.113762	0.0817567	0.0350368	0.200074	0.0730669	-0.175334	-0.689977	-1.28512	-0.800941	-0.215868
HFA114	homozygote_female_aged	–/–♀A	0.609403	0.763345	0.512592	0.316943	-0.848876	-1.39991	-0.853834	-0.373374	0.192079	-0.678826	-0.0331975	-0.351668	0.664939	-0.16261	0.197122	-0.533631	-0.754375	0.139516	-0.171046	-0.416287	-0.696256	-0.359654	-0.843456	-0.214502	-0.0341797	0.232498	0.0917108	0.330909	0.336588	0.385987	0.729312	0.11199	0.128903	-0.0153458	0.156059	0.0281574	0.09321	0.231176	-0.293888	-0.0217463	0.137912	0.0212263	-0.124854	-0.273289	-0.894971	-0.70561	-0.164874
HFA116	homozygote_female_aged	–/–♀A	-0.375814	-0.0820452	-0.550906	-0.444759	0.686639	0.678311	0.529973	0.263999	0.378042	0.330396	0.296642	0.128532	-0.0205758	0.189127	0.179732	0.159589	0.218775	0.152137	-0.102342	0.0462792	-0.0617046	0.0399472	-0.307592	-0.105122	0.653483	0.143757	-0.257069	0.176081	-0.0462237	-0.305916	0.512023	0.061727	0.0021893	0.151628	0.174394	-0.190129	0.195971	0.353517	0.134333	0.484449	0.327773	0.394294	0.3234	-0.485298	-0.951248	-0.450654	0.40064
HFA132	homozygote_female_aged	–/–♀A	0.194635	0.665035	1.03177	0.718857	-0.187031	-0.282111	-0.283582	0.0669053	-1.69205	0.0247243	0.0538794	-0.458636	0.702824	0.225439	0.384414	-0.110159	-0.513048	0.281841	0.269217	-0.225098	-0.473638	0.133404	-0.0607885	0.373083	0.519598	0.373781	0.543412	0.152986	0.485258	0.384424	0.452609	0.409347	0.271865	-0.360326	0.297552	0.346496	-0.0996699	0.106153	0.367053	-0.0697279	0.393799	0.132286	-0.0736432	-0.360017	-1.06012	-0.761994	-0.321947
HFA134	homozygote_female_aged	–/–♀A	-0.0552883	-0.175909	0.516311	0.67294	0.134447	-0.394552	-0.717715	-0.245096	-0.746496	-0.415472	-0.593222	-1.24207	0.151402	-0.197725	-0.934278	-0.386708	-0.52621	-0.143951	-0.734602	-0.811337	-0.63953	-0.615214	-0.640569	-0.0211797	-0.157348	0.0592863	0.221997	0.528794	0.11966	0.385547	0.96028	0.24743	0.2338	0.387523	0.445239	0.403005	0.631478	0.451993	0.178573	0.490328	0.517766	0.351488	0.160671	-0.0547355	-0.783165	-0.057399	0.531253
HFA138	homozygote_female_aged	–/–♀A	-0.604829	-0.00828498	0.169627	0.161022	0.368827	-0.179154	-0.0162624	0.114557	0.238655	0.0212311	0.073998	-0.279239	0.49783	0.135428	0.160935	-0.115325	-0.071169	0.0351709	-0.0614682	-0.84021	0.254229	0.159692	-0.209466	-0.179089	0.287656	0.191556	-0.102471	0.281178	0.245464	0.03013	0.636783	0.0216445	0.145142	0.217983	0.135419	-0.0245986	0.209514	0.251831	0.192856	0.291944	0.169796	0.25598	0.178822	-0.468247	-0.960312	-0.574113	0.104061
HFA141	homozygote_female_aged	–/–♀A	-0.490982	0.792571	0.395792	0.303384	1.37304	1.06105	0.320326	0.470051	-0.178217	0.669563	0.553732	0.139279	0.414328	0.372512	0.0448332	0.106358	-0.199632	-0.0333093	-0.293741	-0.280434	-0.121891	0.128906	-0.439365	-0.453655	-0.222397	0.343004	0.0774774	0.0914555	0.354415	-0.096862	0.0702694	0.00894139	-0.0592956	-0.496668	-0.225849	-0.118642	-0.498444	-0.262267	0.205626	-0.458473	-0.0412873	-0.336521	-0.608608	-0.544279	-1.07185	-0.860149	-0.77328
HFA147	homozygote_female_aged	–/–♀A	0.119588	0.80393	-0.268605	-0.172449	0.400727	0.0667381	0.20794	0.458461	-0.178727	0.0798083	0.110158	-0.343451	0.633329	0.506457	-0.684365	0.105255	-0.0404191	0.597831	-0.132989	-0.384066	-0.27635	0.12072	0.0203961	0.286556	0.130008	0.42004	0.777015	-0.0753451	0.260514	-0.00379865	0.221998	0.345993	0.190195	-0.540274	0.0326867	0.268179	-0.190068	0.19181	0.432978	0.043351	0.561639	0.284318	-0.0638472	-0.358906	-1.10897	-0.697289	-0.00473746
HFA149	homozygote_female_aged	–/–♀A	-0.159598	0.509782	-0.0932175	0.0619806	0.363304	-0.207329	0.608561	0.277398	0.832049	0.464619	0.88493	0.92126	0.32025	0.363153	0.52527	-0.108922	-0.290384	0.232812	0.44169	0.0718215	-0.439875	-0.0770478	-0.525652	0.0865781	0.831556	0.136861	0.621404	0.142197	0.318327	0.064654	0.211837	0.102449	0.137606	-0.16295	0.179332	0.116747	-0.0600373	0.259297	0.176107	-0.115314	0.288027	0.177216	0.105589	-0.595224	-1.27479	-1.05901	-0.379563
HFA15	homozygote_female_aged	–/–♀A	0.3284	0.39173	-0.539351	-0.211829	1.01368	1.06309	0.697204	0.470984	0.489233	0.55638	0.502335	0.297432	-0.122906	0.376252	0.352943	0.365565	0.232692	0.19767	-0.0640074	-0.00655062	0.0130707	0.426678	-0.211557	-0.0449068	0.277261	0.062791	-0.182812	0.0932158	-0.0126348	-0.26635	0.532758	-0.123299	-0.112605	0.169418	0.110679	-0.336128	0.0586219	0.370859	-0.105733	0.160652	0.186033	0.208216	0.184699	-0.682091	-1.19342	-0.661232	0.185244
HFA22	homozygote_female_aged	–/–♀A	-0.542703	0.71235	-0.0899299	0.00183963	-0.0796718	-0.0267084	-0.234413	-0.0436732	0.226226	-0.0820431	-0.17552	-0.545155	0.608356	-0.0240887	-1.00676	-0.481308	-0.542082	-0.114504	-0.750443	-0.823053	-0.921399	-0.11794	-0.510861	-0.0725824	-0.254233	0.204419	0.632705	0.17745	0.305051	-0.0883963	0.163196	0.0436226	0.0207192	-0.15516	0.178057	0.0601946	-0.106021	0.276169	0.0632175	-0.0410491	0.341596	0.199712	-0.0696274	-0.372893	-1.12786	-0.664776	-0.0710337
HFA23	homozygote_female_aged	–/–♀A	-0.0547552	0.914313	0.545921	0.483761	0.70344	-0.462492	0.121963	0.248959	0.483377	0.279308	0.722671	0.582315	0.689051	0.241774	0.0641868	-0.265096	-0.43686	-0.163019	-0.0197691	-0.511239	-0.469403	-0.592273	-0.729289	-0.0152797	0.478876	-0.033578	0.271854	0.633915	0.838165	0.350004	0.789023	0.0312603	0.21663	0.335865	0.57043	0.000712913	0.409059	0.492279	-0.118276	0.312972	0.501062	0.230148	0.20059	-0.508967	-0.963465	-0.522769	0.047215
HFA3	homozygote_female_aged	–/–♀A	-0.171747	0.927397	-0.20262	-0.00624339	0.775018	0.419077	0.243838	0.0959873	0.2103	0.209501	0.195267	-0.221421	0.286479	0.124333	-0.233722	-0.115285	-0.412249	0.269903	-0.376379	-0.391715	-0.683289	0.174433	-0.347913	0.0622097	0.093131	0.449124	0.392592	0.0235987	0.199473	-0.00903458	0.0611155	0.21574	0.0848759	-0.200929	0.171222	0.16323	-0.223169	-0.00650009	0.161631	-0.0809066	0.253538	-0.11631	-0.257698	-0.538789	-1.27121	-0.883089	-0.346253
HFA44	homozygote_female_aged	–/–♀A	0.72099	0.640337	1.02597	1.62161	-0.138614	-0.682528	-0.628172	-0.0568104	-0.275512	-0.326962	-0.608468	-1.67596	0.746924	0.0805622	-0.54631	-0.0920414	0.0934486	0.44835	-0.351922	-0.425774	0.0427191	0.468371	-0.0363681	-0.0265043	-0.0712869	0.071829	0.396156	0.44782	-0.0341012	0.309221	-0.246715	0.170478	0.249178	0.0759244	0.471987	0.0837355	0.0933189	-0.227044	0.0392744	0.304739	0.0425485	-0.104546	-0.144032	-0.386723	-1.21062	-0.338769	0.123456
HFA47	homozygote_female_aged	–/–♀A	-1.0514	0.935635	0.846648	0.707274	0.454051	-0.489315	0.226186	0.0597825	0.441186	-0.0111586	0.471404	0.41804	0.760711	0.138967	-0.0339304	-0.296264	-0.52404	-0.117122	-0.126123	-0.216121	-0.454477	-0.136058	-0.755419	-0.340896	0.190714	0.122468	0.0409972	0.141152	0.131064	-0.0137858	0.460992	-0.0481805	0.0421934	-0.109548	0.269299	-0.156802	-0.0395022	0.166874	-0.106614	-0.105693	0.147547	0.0194878	0.0260276	-0.69589	-1.29543	-1.04599	-0.510092
HFA55	homozygote_female_aged	–/–♀A	-0.768186	0.311579	-0.0189348	0.106285	0.927354	0.868199	1.09096	0.442455	0.533589	0.350705	0.380144	0.198453	-0.0456574	0.142247	-1.01639	0.0303929	0.0916609	0.275317	-0.687965	-0.523811	-0.784355	0.211723	0.0889609	0.273678	-0.408199	-0.009442	-0.07971	0.403415	0.129007	0.267768	0.441636	0.291737	0.138562	0.190123	0.431679	0.0678067	-0.00723946	0.0171467	0.129744	-0.0867681	-0.0900627	-0.21376	-0.20731	-0.549431	-1.19209	-0.615189	-0.349803
HFA65	homozygote_female_aged	–/–♀A	-0.537513	-0.0549141	0.000327436	0.211073	-0.0437145	0.0135644	0.131604	0.342035	0.49022	0.158798	0.429528	0.210428	0.442673	0.266788	0.124274	-0.169844	-0.373538	0.0995481	0.0875556	-0.876683	-0.766578	-0.104556	-0.324624	0.0431769	0.375253	-0.103681	0.43244	0.0651243	0.198097	0.147867	0.147622	-0.101557	-0.0348912	-0.295955	0.0787823	0.0972077	-0.135656	0.0416696	-0.0346536	-0.24931	0.0585057	-0.175476	-0.403708	-0.220362	-0.988642	-0.61402	-0.309761
HFA66	homozygote_female_aged	–/–♀A	-1.70364	0.291831	-0.239785	0.108782	1.66776	1.11315	1.1534	0.780209	0.701267	0.672505	0.660451	0.501426	0.613247	0.507728	-0.381909	0.491977	0.0942444	-0.0541472	-0.630494	-0.0335855	-0.497339	0.424649	-0.22727	0.0388823	-0.0983369	-0.16797	0.139843	0.325292	0.384007	0.392468	0.621227	-0.0529067	-0.1315	0.0687711	0.19466	-0.00298377	-0.0119267	0.098883	-0.386913	-0.312935	-0.0867476	-0.191312	-0.0956376	-0.364197	-0.929086	-0.626573	-0.46035
HFA72	homozygote_female_aged	–/–♀A	-0.0954854	-0.0620424	-0.030708	0.352062	0.149358	0.538026	0.0796187	0.291549	0.240334	0.215324	0.016108	-0.283604	-0.0491583	0.258324	-0.69215	0.0180384	-0.122679	0.141065	-0.313384	-1.04563	-0.656097	-0.16661	-0.329331	0.125508	-0.145361	-0.163152	0.505692	0.379857	0.202456	0.118687	0.585165	0.0431913	0.0600481	0.226229	0.295817	0.104963	0.318406	0.492261	-0.136034	0.180265	0.418829	0.32953	0.196734	-0.304726	-1.07913	-0.315932	0.186546
HFA89	homozygote_female_aged	–/–♀A	0.0905875	0.470592	0.23147	0.312403	-0.424542	-0.992328	-0.329026	-0.178778	0.375972	-0.234501	0.0699513	-0.374503	0.808361	-0.173972	-0.438062	-0.383821	-0.374426	-0.162221	-0.558881	-0.524991	-0.572873	0.0688799	-0.0815277	0.123736	-0.0912317	0.354885	0.412149	0.121186	0.516431	0.340747	0.290437	0.225103	0.307207	-0.207638	0.201113	0.387084	-0.077548	-0.116456	0.291545	-0.228791	0.112475	-0.240865	-0.485462	-0.425655	-1.14315	-1.01735	-0.554845
HFA9	homozygote_female_aged	–/–♀A	-0.981018	-0.180504	-0.304705	-0.0384891	0.693591	0.345264	0.383395	0.345693	-0.193748	0.0190286	-0.117018	-0.479962	-0.216599	0.217922	-0.838895	-0.0555647	-0.158874	0.250863	-0.50833	-0.474142	-0.315579	0.230527	-0.0590677	0.013669	-0.244703	0.0551126	0.0582344	0.235655	-0.0563176	0.0382191	0.559289	0.0267006	0.0510079	0.173717	0.402136	0.025981	0.153538	0.186977	0.0570647	0.0770764	-0.0624869	-0.0976926	-0.0594768	-0.488867	-1.03645	-0.527978	-0.0644934
HFA92	homozygote_female_aged	–/–♀A	-0.86768	0.490021	0.38896	0.471457	-0.289117	-1.57189	-0.300471	-0.251537	-2.44637	-1.49248	-1.73878	-2.23825	0.444172	-0.191219	-1.88164	-1.41451	-1.39273	-1.23247	-0.736863	-0.991675	-1.24398	-0.821813	-0.87732	-0.552112	-0.384736	0.119094	0.316973	0.135211	0.399033	0.19465	0.319942	0.154725	0.130574	-0.190342	0.103858	0.173985	-0.127773	0.106323	0.150621	-0.165176	0.100328	-0.271961	-0.501078	-0.282069	-0.852305	-0.672693	-0.380313
HFA94	homozygote_female_aged	–/–♀A	0.109813	-0.114219	-1.86991	-1.5667	0.992467	0.345339	0.210115	0.0680268	-0.489354	0.0679461	-0.113281	-0.457116	-0.768687	0.0136286	-0.333142	0.0573017	-0.180514	0.0707633	-0.464965	-0.352385	-0.41475	-0.216381	-0.533319	-0.186898	0.0966661	0.0352052	0.215803	-0.451327	-0.257617	-0.594479	-0.271028	-0.478386	-0.351138	-0.362494	-0.37634	-0.460124	-0.105193	-0.291563	-0.256896	0.0697305	-0.208069	-0.421548	-0.419854	-0.8416	-1.28351	-0.608175	0.0480695
HFA97	homozygote_female_aged	–/–♀A	0.0831838	0.257501	0.600602	0.448534	-0.596191	-0.700449	-0.790888	-0.227581	-0.734386	-0.380028	-0.421207	-1.01983	0.661513	-0.0449611	-0.486549	-0.463744	-0.558795	-0.365606	-0.289191	-0.551008	-0.269684	-0.163218	-0.490738	-0.352644	0.0805277	0.351875	0.24571	0.0811515	0.16075	-0.0681724	0.697093	0.159524	0.111315	-0.318888	0.180855	0.0428514	-0.090949	0.427667	0.296326	0.110112	0.40015	0.341089	0.184451	-0.359319	-0.921429	-0.787781	-0.0313354
HFY100	homozygote_female_young	–/–♀Y	-0.194821	0.306365	0.976132	1.28484	-0.201419	-1.62262	-0.6225	-0.322963	-0.502997	-0.890513	-0.743992	0.757819	0.565724	-0.171316	-1.14648	-1.25815	-1.08224	-1.28782	-0.855026	-1.22385	-1.25418	-1.43679	-0.314742	-0.0873355	-0.129141	-0.142491	0.646769	0.717107	0.668786	0.60969	0.420102	0.00979295	0.221936	0.277409	0.197582	-0.0569643	0.0478546	0.326985	-0.0776216	-0.014081	0.292397	0.7574	0.741184	-0.317258	-0.9643	-0.655497	-0.400973
HFY117	homozygote_female_young	–/–♀Y	0.418757	0.164791	1.1614	1.56164	-0.381508	-1.6719	-1.04252	-0.102066	-0.393761	-1.02539	-0.765463	0.0950731	1.39736	0.0398215	0.027844	-0.954693	-0.716269	-0.945885	-0.0507835	-0.753514	-0.636479	-1.48962	0.0594807	0.235924	0.653529	-0.131172	0.414595	0.387459	0.782583	0.430928	-0.310335	-0.0768655	0.239584	-0.348851	0.048435	-0.073644	-0.375198	-0.124899	0.0894234	-0.316699	0.150502	0.476365	0.954963	-0.34067	-0.95211	-1.01702	-0.587468
HFY25	homozygote_female_young	–/–♀Y	1.4861	0.255901	0.937039	1.28848	-0.140751	-0.771176	-0.376819	0.100624	-0.285941	-0.55223	-0.456551	0.13667	0.795425	0.265888	0.113083	-0.684306	-0.217999	-0.590623	0.0766507	-0.453921	-0.586481	-1.35102	0.0559239	0.120575	0.555319	0.0699429	-0.0541345	0.536462	0.475024	0.176828	-0.0668784	-0.0901598	0.0588845	0.152512	-0.0354012	-0.277603	-0.172181	0.0485514	-0.0460103	0.081062	0.0655944	0.490663	0.79118	-0.53535	-1.06235	-0.522442	-0.203864
HFY36	homozygote_female_young	–/–♀Y	1.04864	0.707548	0.703382	1.2789	-0.324536	-0.654607	-0.60451	-0.213513	-0.384754	-0.197293	-0.330577	0.745061	0.543467	-0.16125	-0.110324	-0.330182	-0.0151025	-0.379239	-0.501693	-0.582511	-0.607911	-0.676018	0.287261	0.209026	-0.0785736	0.09909	0.462773	0.311799	0.358564	0.198361	-0.200269	-0.083443	0.0623967	-0.096216	-0.194664	-0.162071	-0.134855	-0.0530472	-0.112959	0.0209385	0.178056	0.546732	0.427581	-0.567705	-1.28924	-0.798691	-0.079126
HFY4	homozygote_female_young	–/–♀Y	0.241863	0.446715	1.00293	1.56242	-0.0840917	-0.519576	-0.234497	0.140291	-0.194989	0.0411053	-0.117996	0.932263	0.717876	0.400829	-0.134885	-0.435439	-0.0162507	0.0706399	-0.031844	-0.437821	-0.349736	-0.463235	0.539685	0.337918	0.508154	0.289147	0.402744	0.665338	0.393539	0.573599	0.1067	0.268172	0.369826	0.116585	0.0927072	0.244825	0.0597205	0.190667	0.297616	0.116483	0.162002	0.679684	0.785654	-0.12341	-0.801435	-0.437694	-0.12689
HFY51	homozygote_female_young	–/–♀Y	0.00721121	-0.0285994	-0.0926882	0.596928	-0.061824	-0.737391	-0.464102	-0.0941501	-0.821201	-0.456996	-0.332781	0.730125	0.884846	0.0679426	0.480632	-0.645553	-0.393884	-0.524467	0.108278	-0.548538	-1.16964	-1.1007	-0.0595641	0.109116	0.582448	0.18386	0.106387	0.147574	0.145521	0.0036093	-0.56183	-0.119956	0.0193342	-0.200476	-0.207128	-0.170195	-0.175494	-0.157551	0.0394129	0.0741897	0.118034	0.381768	0.540947	-0.451461	-0.973338	-0.680725	-0.106718
HFY62	homozygote_female_young	–/–♀Y	0.727771	1.02116	1.18189	1.48637	-0.0985358	-1.47805	-0.999435	-0.213603	-0.221328	-0.652829	-0.317321	0.914971	0.939963	-0.0322914	0.20565	-0.977712	-0.645203	-0.794524	0.0669679	-0.718713	-0.807952	-1.31884	-0.277806	0.0602407	0.528273	0.048984	-0.0108073	0.432046	0.27345	0.239962	-0.0870084	-0.0253149	0.210175	0.0206846	0.0110761	-0.0412261	-0.0396077	0.00759003	0.105022	0.0736576	0.221847	0.485197	0.506097	-0.374372	-0.94787	-0.640103	-0.0902139
HFY69	homozygote_female_young	–/–♀Y	0.27049	0.481188	1.00297	1.16273	0.339592	-1.25253	-0.817224	0.0312035	-0.22326	-0.899374	-0.737206	0.0386793	1.19525	0.102337	-0.743858	-1.01534	-0.626609	-0.891693	-0.433409	-0.658123	-1.08649	-1.06437	-0.290464	0.16049	0.137688	0.123462	0.710813	0.417989	0.424444	0.463956	-0.215755	0.0966983	0.134317	-0.0280481	0.00454231	-0.0984527	-0.0653471	0.0280501	-0.0957471	-0.0778253	0.0861416	0.335731	0.309467	-0.307475	-0.92899	-0.703163	-0.346707
HFY7	homozygote_female_young	–/–♀Y	-0.251226	0.442269	1.11436	1.30171	-0.226008	-1.62049	-0.986282	-0.198342	-1.5464	-1.25087	-1.20839	-0.226759	1.0491	0.0800909	-1.25948	-1.32686	-1.05073	-1.38481	-0.409366	-0.964335	-1.3175	-1.80441	-0.375839	0.0295895	0.0226284	0.346051	0.433251	0.698804	0.865813	0.563376	0.386711	0.265567	0.441842	0.241282	0.203761	0.118242	0.0517027	0.51236	0.145849	0.264365	0.378091	0.742385	0.701022	-0.234508	-0.848168	-0.542502	-0.147495
HFY79	homozygote_female_young	–/–♀Y	-0.714194	0.165776	1.02299	1.3357	-0.347553	-1.921	-0.746994	-0.430676	-0.927674	-1.91612	-2.32057	-1.35303	0.429814	-0.338233	-2.02004	-1.70872	-1.60722	-1.57777	-0.876139	-1.44429	-1.85111	-2.26888	-0.522117	-0.423339	-0.583104	0.101838	0.097002	0.389056	0.229294	0.328359	0.0734115	-0.1533	0.0965192	0.19378	-0.106945	-0.121954	0.0683117	-0.216315	-0.262561	-0.0577278	-0.208521	0.160558	0.186822	-0.294481	-0.850745	-0.567182	-0.290705
HFY84	homozygote_female_young	–/–♀Y	-0.137315	0.255876	0.659024	1.04666	-0.382478	-1.5307	0.0564138	-0.160959	-0.370897	-0.502919	-0.0533895	1.12722	0.491862	0.0394405	0.432872	-0.61207	-0.272878	-0.505013	0.117115	-0.752834	-0.824179	-1.37458	-0.431242	0.214446	0.758987	-0.0614974	0.443029	0.278288	0.411858	0.384953	0.0538995	0.027153	0.152439	-0.106947	0.145216	-0.0231306	0.011761	0.124101	0.0385967	0.0486033	0.234222	0.638689	0.657033	-0.216579	-0.854023	-0.445581	-0.224978
HMA105	homozygote_male_aged	–/–♂A	-1.31668	-0.517666	-0.586932	-1.14364	-0.687347	-1.17223	-0.723106	-0.412098	-0.845594	-1.07663	-1.18203	-1.7038	-0.281013	-0.298712	-0.978698	-0.710159	-0.865159	-0.757095	-0.531414	-0.731973	-0.447083	-0.495108	-0.630988	-0.633286	-0.451757	-0.0725069	-0.352993	-0.446659	-0.176924	-0.131118	-0.346224	-0.0374483	-0.0890126	-0.540867	-0.485447	0.160449	-0.296744	-0.41303	-0.0143845	-0.429968	-0.343216	-0.864203	-1.15701	0.608375	0.612403	0.176505	-0.233594
HMA11	homozygote_male_aged	–/–♂A	-0.702849	-0.661955	-0.566838	-1.37121	-0.914819	-0.0443177	-0.224113	-0.076572	-0.207588	0.0168644	-0.165779	-0.356015	-0.474781	-0.0534924	0.198226	0.0866179	0.541312	0.528618	-0.109208	-0.181259	0.316335	0.45863	0.171902	0.0180118	0.187431	-0.201219	-0.134395	-0.384138	-0.0445543	-0.333229	-0.148719	-0.121588	0.0084425	-0.0667601	-0.393042	-0.154692	-0.216166	-0.386597	0.0342238	-0.0544775	-0.282859	-0.468355	-0.428157	-0.11601	0.0382282	0.111834	-0.0768778
HMA110	homozygote_male_aged	–/–♂A	-0.792278	-1.41478	-1.14295	-1.88237	-1.01667	-0.489218	-0.724733	-0.438794	-0.145475	-0.467077	-0.476956	-0.981491	-1.23182	-0.361007	-0.176446	-0.340815	-0.589451	-0.62443	-0.203298	-0.223832	-0.306814	-0.566319	-0.813755	-0.797989	-0.335657	-0.272637	-0.25978	-0.387359	-0.260519	-0.461106	-0.0924959	-0.229017	-0.188217	-0.00763495	-0.273961	-0.218377	-0.0165543	-0.14458	-0.179778	0.0264662	-0.157614	-0.339718	-0.252944	0.0390893	0.447107	0.181669	0.207392
HMA113	homozygote_male_aged	–/–♂A	-0.878516	-1.16106	-0.805999	-1.06658	-0.392805	0.11223	-0.110519	0.143502	0.133739	0.136962	-0.0723622	-0.599346	-0.259752	0.128989	0.326633	0.440797	0.417118	0.185013	0.0873764	0.364314	0.541602	0.235426	-0.195304	-0.332985	-0.194768	-0.328218	-0.300029	-0.150355	-0.391168	-0.299219	0.0165031	0.0139657	-0.0638231	0.345126	0.0515337	-0.0227871	0.344715	0.110422	-0.213452	0.29568	0.0531603	-0.172296	0.0655291	0.281621	0.240276	0.63447	0.536244
HMA119	homozygote_male_aged	–/–♂A	-0.194566	0.0264796	-0.600413	-0.314483	0.0960703	-1.03074	-0.753722	0.200473	-1.09213	0.0700809	-0.526946	-1.53513	0.375778	0.398415	-0.559618	-0.387693	-0.268039	0.0816732	-0.191373	-0.502774	-0.504624	0.00529471	-0.399849	-0.0260005	0.0708994	0.0238144	-0.454177	-1.05378	0.535738	-0.0443059	-1.13646	0.048544	0.0239469	-0.586416	-0.445114	0.394446	-0.233884	-0.867938	0.194243	-0.0669902	-0.136444	-0.728027	-1.14738	0.561452	0.0754294	0.164503	-0.277968
HMA124	homozygote_male_aged	–/–♂A	0.0613165	-0.869812	-0.772344	-1.42207	-1.06195	-0.218232	-0.405125	-0.195549	0.222352	0.191166	0.259215	0.0279579	-0.662361	-0.110662	0.0941566	-0.0855135	-0.173984	-0.13813	-0.0798437	-0.282175	-0.112762	-0.211041	-0.620122	-0.454316	-0.35816	-0.190308	-0.176371	-0.351618	-0.131364	-0.444029	-0.213345	-0.0214599	-0.0694361	-0.24446	-0.198646	-0.0842867	-0.231616	-0.276958	0.0216569	-0.0241775	-0.126496	-0.634321	-0.3849	0.139519	0.387616	0.25565	0.075579
HMA137	homozygote_male_aged	–/–♂A	-0.418115	-0.304042	-0.774868	-1.20266	-1.29896	-0.609635	-0.818342	-0.164251	-1.03365	-0.241912	-0.752234	-1.25519	-0.277199	-0.0165096	-0.0957859	-0.259377	-0.0232156	-0.239579	-0.199205	-0.236369	0.140145	-0.0853489	-0.289981	-0.478766	-0.196396	-0.0821817	-0.318209	-0.221945	-0.0372492	-0.377153	-0.0236294	-0.018994	-0.0304568	0.230515	-0.0779585	-0.217659	0.0758618	-0.183038	-0.0620044	0.330086	-0.0783246	-0.348884	-0.0254564	-0.182165	-0.0204236	0.321031	0.382106
HMA150	homozygote_male_aged	–/–♂A	-0.760934	-0.58502	-0.0492005	-0.646769	-0.294279	-0.155664	-0.046047	-0.121422	-0.681192	-0.383277	-0.530952	-0.933382	-0.599931	-0.266585	-0.833166	-0.221494	-0.0192338	-0.17808	-0.697804	-0.767285	-0.344909	0.102197	-0.0679308	-0.243798	-0.654088	-0.266442	-0.536047	-0.180011	-0.0761097	-0.119297	-0.206663	0.0297265	-0.0151854	0.194542	0.150943	-0.00125168	0.0661838	-0.110148	-0.0829885	-0.020904	-0.178124	-0.408763	-0.182088	0.0878112	0.00669817	0.246871	-0.0115215
HMA17	homozygote_male_aged	–/–♂A	-1.71443	-0.917245	-1.08479	-0.850348	-1.41494	-0.212975	0.28116	0.0389932	0.106897	0.0821018	0.442536	0.13232	-0.46701	0.117343	0.382473	0.549436	0.202819	0.0886975	0.0598346	0.336862	0.537589	0.543935	-0.167435	0.0289184	0.23564	-0.207774	0.0661461	0.140717	-0.0111748	0.397807	0.0269759	0.148263	0.0337318	0.481688	0.21856	0.380875	0.674338	0.235555	-0.254579	0.416121	0.113311	-0.140453	-0.227399	0.544998	0.00755649	0.600261	0.452201
HMA26	homozygote_male_aged	–/–♂A	-0.566562	-0.955267	0.0155687	-0.871711	-0.743782	-0.0544814	-0.0332044	-0.0155305	-0.188039	-0.0300013	0.00215401	-0.601119	-0.487807	-0.0839048	-0.269743	0.203749	0.181175	-0.103256	0.0466306	0.37465	0.115104	0.181337	-0.0425053	0.0134312	-0.491861	-0.186698	-0.327247	-0.452986	-0.238029	-0.319854	-0.512322	-0.127117	-0.115129	-0.110354	-0.0809149	-0.168576	-0.0432044	-0.185156	-0.0781158	-0.0354085	-0.169481	-0.384109	-0.555115	0.156813	0.623059	0.198805	0.0854586
HMA31	homozygote_male_aged	–/–♂A	-0.444645	-0.45498	-0.894559	-1.3971	-0.744277	-0.443023	-0.81536	-0.336295	-1.03619	-0.492178	-0.633421	-1.22299	-0.524781	-0.327374	-0.245547	-0.277276	-0.195519	-0.507338	-0.249404	-0.0296588	-0.00670309	-0.342493	-0.685402	-0.760739	-0.554151	-0.418931	-0.121638	-0.397449	-0.435161	-0.458001	-0.438329	-0.213717	-0.135685	0.0801684	-0.390248	-0.213375	0.03748	-0.284045	-0.300747	0.11555	-0.225681	-0.557761	-0.344993	0.145987	0.425889	0.497845	0.337174
HMA37	homozygote_male_aged	–/–♂A	0.235061	0.172099	-0.301256	-1.129	-0.389986	0.478205	0.688197	0.3293	0.273524	0.651381	0.526324	0.367585	0.128813	0.316429	0.790955	0.752191	0.889326	0.243858	0.64099	0.960218	1.14117	0.906303	0.568153	0.303913	0.210717	-0.188783	-0.258784	-0.363764	0.307129	-0.432304	-0.491088	-0.168411	-0.139629	0.122826	-0.225387	-0.440912	-0.0731351	-0.220532	-0.249587	0.0394033	-0.0780188	-0.343639	-0.31164	-0.393109	0.0378708	0.104894	-0.0257184
HMA42	homozygote_male_aged	–/–♂A	-1.11705	-0.109821	0.949889	0.964877	-0.80944	-0.794401	-0.568932	-0.304728	-0.506852	-0.725402	-0.893796	-1.31753	-0.564374	-0.322529	-0.559572	-0.501572	-0.502783	-0.737852	-0.334421	-0.148501	-0.209191	-0.168068	-0.573563	-0.380214	-0.362238	-0.542523	0.0785383	0.503746	0.0774875	0.56198	0.621376	0.172603	0.24858	0.58656	0.512035	0.295586	0.406361	0.248975	-0.0569169	0.157134	-0.127293	-0.151791	0.092141	0.438806	0.298119	0.544704	0.0638837
HMA60	homozygote_male_aged	–/–♂A	1.21331	-0.371329	-0.166686	-0.365174	-1.067	-0.546339	-0.774048	-0.281754	-1.25349	-0.285385	-0.41397	-0.989628	0.184667	-0.127652	0.156349	0.242455	0.350432	0.0906321	0.0872337	0.349089	0.684311	0.727749	0.268853	0.104748	0.164728	-0.105309	-0.161886	-0.400454	0.142358	-0.199372	-1.15887	-0.0989959	0.085157	0.0420497	-0.36154	0.0155532	0.00835504	-0.379135	-0.0182623	0.125018	-0.167553	-0.753099	-0.242904	0.188985	0.0433128	0.389936	0.130177
HMA73	homozygote_male_aged	–/–♂A	-0.747913	-0.958973	-0.695633	-1.23933	-1.17228	-0.853172	-1.33233	-0.344969	-1.36959	-0.869076	-0.984192	-1.60535	-0.675483	0.0801298	-0.727449	-0.420433	-0.609131	-0.566809	0.352018	-0.114431	-0.452619	-0.959595	-0.50897	-0.189458	-0.581461	-0.38869	-0.263216	-0.275363	-0.526198	-0.364845	-0.150994	-0.0457347	-0.112883	0.19906	-0.0305687	-0.103212	0.257913	0.0614124	-0.172782	0.266456	0.00351533	-0.251209	-0.0272209	0.148644	0.2512	0.460518	0.533055
HMA77	homozygote_male_aged	–/–♂A	-0.414696	-0.903265	-0.911238	-1.53099	-0.680445	-0.0858942	-0.0891111	-0.181218	-0.0868524	0.00498307	0.0332548	-0.104772	-0.876115	-0.186033	0.523335	0.22026	0.291012	-0.0821247	0.345988	0.563708	0.719273	0.525526	-0.114587	-0.296819	-0.0232312	-0.32836	-0.146325	-0.539679	-0.474795	-0.510217	-0.516776	-0.205156	-0.25095	-0.250877	-0.287817	-0.23491	-0.235803	-0.454298	-0.285531	-0.112513	-0.329779	-0.669246	-0.613972	0.0126298	0.145912	0.216582	0.0543993
HMA78	homozygote_male_aged	–/–♂A	-0.354248	-0.715756	-0.351292	-1.0873	-0.291148	-0.204365	-0.114581	-0.145446	-0.899309	-0.315859	-0.179574	-0.678766	-0.499628	-0.265425	0.186998	-0.0121985	-0.0446672	-0.199673	-0.0447496	0.00159921	-0.0473512	0.0452761	-0.327959	-0.338561	0.0920822	-0.316192	-0.097322	-0.336247	0.0631822	-0.220122	0.00286506	-0.33237	-0.20591	0.024022	-0.00447091	-0.289355	0.0671794	0.117969	-0.54335	-0.11045	0.0214758	-0.206205	-0.485833	-0.252948	0.0838318	0.0837473	0.181435
HMA95	homozygote_male_aged	–/–♂A	-0.556403	-1.08078	-0.306897	-0.811784	0.800697	1.02713	1.08851	0.493645	0.483526	0.605991	0.428002	-0.0888443	-0.477034	0.329647	0.987393	1.02452	1.05453	0.406651	0.501046	1.01358	1.43448	1.14222	0.577018	0.118795	0.23688	-0.347812	-0.458466	-0.342666	-0.162223	-0.343355	-0.25469	-0.306439	-0.229959	0.12882	-0.10275	-0.167226	0.128968	-0.17339	-0.274785	0.116876	-0.138924	-0.474128	-0.357996	0.0616348	0.0183118	0.3421	0.303426
HMY106	homozygote_male_young	–/–♂Y	-0.879104	-0.582953	0.296512	-0.982479	0.725938	-0.355998	-0.242075	-0.202298	-0.0462161	-0.869007	-0.669856	0.127159	0.265536	-0.215616	-0.0279224	-0.32379	-0.191468	-0.525304	0.528812	0.119605	-0.0647818	-1.06243	0.508986	0.156061	0.224158	-0.517312	-0.166929	-0.411224	-0.665448	-0.0870711	-0.17984	-0.0497913	-0.181247	-0.0418052	-0.197892	-0.263701	0.216032	0.389126	-0.454185	0.287942	0.350101	0.924414	0.924611	0.108642	0.419381	-0.164013	0.174122
HMY121	homozygote_male_young	–/–♂Y	-0.0958359	-0.562893	-0.484007	-0.636665	-0.929916	-0.246667	-0.223265	-0.145083	0.139544	-0.143413	-0.124027	0.830418	-0.244713	-0.0396844	0.332511	0.269217	0.577052	0.0442365	0.342688	0.442956	0.758176	-0.200937	1.09108	0.667708	0.371513	-0.412615	-0.236424	-0.00372429	-0.0340533	0.119014	-0.103294	-0.0464261	-0.0227342	0.162183	-0.0869546	-0.191386	0.153655	0.293967	-0.283114	0.0859646	0.195311	0.814576	0.964773	0.246284	0.460996	0.259173	0.22969
HMY133	homozygote_male_young	–/–♂Y	-0.0252566	-0.859997	1.03877	0.00315941	-1.22087	-1.0718	-1.17688	-0.246067	-1.07916	-0.821216	-1.46891	-0.51935	0.130827	-0.116069	-0.499675	-0.722234	-0.57447	-1.04379	0.0165167	-0.443217	-0.125379	-0.890133	0.268959	0.0159077	-0.0196062	-0.539075	-0.349771	0.306689	0.340917	0.214208	-0.0837138	-0.173276	0.175246	0.51916	-0.111716	-0.275505	0.170182	0.27234	-0.33654	0.198469	0.133083	0.650492	0.774182	0.0586422	0.436122	-0.000954332	-0.084647
HMY152	homozygote_male_young	–/–♂Y	1.61311	-0.324137	-0.136332	-1.12512	-1.58924	-1.30522	-1.21592	-0.331031	-1.27506	-0.892692	-1.09845	-0.191124	-0.213648	-0.230228	-0.224588	-0.557801	-0.37067	-0.90139	0.0994761	-0.0820745	-0.0367101	-0.877391	0.441597	-0.0223795	0.299918	-0.224877	-0.0830715	-0.152656	0.398924	0.196654	-0.37636	-0.0955915	0.0753853	0.0848711	-0.306036	-0.190363	0.0600746	0.121759	-0.333489	-0.0408888	0.0805207	0.490874	0.652942	0.217888	0.57623	-0.181289	-0.152536
HMY2	homozygote_male_young	–/–♂Y	-0.381298	-0.92774	-0.837171	-1.23136	-0.572377	0.526175	0.767363	0.412745	0.300783	0.461361	0.27019	1.47095	0.94115	0.433529	0.947178	1.04245	1.395	0.592454	0.884023	1.65664	1.83227	0.696648	1.96111	1.31961	0.683993	-0.410762	-0.290991	-0.2761	0.18194	0.145538	-0.376923	-0.242895	-0.115687	-0.018777	-0.25383	-0.136774	-0.00259247	0.23238	-0.240832	-0.126432	0.00634593	0.535206	0.707318	0.173717	0.400412	-0.104842	-0.246758
HMY21	homozygote_male_young	–/–♂Y	-0.543952	-0.459495	-1.56655	-2.01326	-1.00364	0.158836	-0.135888	-0.066561	-0.167026	0.156302	-0.139735	1.1039	0.23074	-0.0697169	0.621356	0.579489	0.867987	-0.0503752	0.445988	0.744298	1.10915	0.262338	1.51611	0.670903	0.0803145	-0.287304	-0.390762	-0.0765441	-0.0151995	-0.00120923	-0.722016	-0.221158	-0.168779	0.130185	-0.428214	-0.38185	-0.0654413	-0.148128	-0.535838	-0.090195	-0.221928	0.0714873	-0.00479686	0.113916	0.402328	0.187338	-0.073228
HMY32	homozygote_male_young	–/–♂Y	1.53587	0.146541	-0.132259	-1.22148	-1.59917	-0.653799	-1.24734	-0.243122	-0.653173	-0.282683	-0.409145	0.553056	-0.047342	0.014946	0.432128	-0.349066	-0.176145	-0.659054	0.336445	-0.0689806	-0.355406	-1.04464	0.135189	-0.0613465	0.221592	-0.339647	-0.317318	-0.0386926	0.162368	0.073621	-0.379319	-0.21191	-0.0709982	0.155358	-0.297246	-0.358456	-0.0478046	0.114441	-0.396518	-0.0280492	-0.00698438	0.443657	0.472504	0.0268591	0.478436	-0.196699	-0.15642
HMY53	homozygote_male_young	–/–♂Y	0.135373	0.257506	0.514968	-0.955367	-1.05744	-0.587565	-0.527253	-0.403618	-0.401979	-0.260589	-0.258487	0.657954	0.224591	-0.229618	0.044196	0.100392	0.339981	-0.24911	0.272195	0.521542	0.594879	-0.175744	1.06595	0.776439	0.130038	-0.297529	-0.129658	-0.0466732	0.211504	0.291558	-0.349439	-0.0981404	-0.0169201	-0.0669188	-0.147753	-0.216021	-0.0446303	0.227641	-0.379241	-0.110779	0.0508448	0.469111	0.543108	0.127185	0.491653	-0.3177	-0.311205
HMY68	homozygote_male_young	–/–♂Y	-0.137851	-0.340042	-0.156495	-0.108017	-0.579338	-0.82055	-1.2833	-0.260445	-0.330843	-0.729048	-0.944039	0.0883013	-0.104125	-0.211366	-0.286492	-0.610467	-0.42966	-0.855815	-0.163137	-0.143391	-0.297792	-1.20123	-0.0756607	-0.278628	-0.0767536	-0.415386	-0.162184	0.239594	-0.062908	0.213792	-0.0565304	-0.0416743	0.0671181	0.427952	0.0467062	-0.125954	0.164552	0.143659	-0.132384	0.159169	-0.0036611	0.384683	0.565471	0.225779	0.455789	0.539407	0.146517
HMY74	homozygote_male_young	–/–♂Y	-0.24252	-0.865326	-1.31572	-1.82549	-0.841877	-0.540563	-0.81429	-0.0573723	-0.828449	-0.555855	-0.766841	0.314764	-0.154516	0.0480722	-0.333172	-0.572518	-0.274651	-0.606337	-0.129012	-0.0683108	-0.471564	-1.15992	0.263551	0.0975107	-0.103371	-0.369774	-0.477756	-0.237498	0.230434	-0.0195278	-0.736047	-0.141276	-0.0522841	0.117482	-0.399848	-0.347757	0.00974968	-0.161207	-0.358355	-0.0385481	-0.186894	0.124569	0.0585721	-0.0177039	0.377897	0.100805	-0.0274244
HMY98	homozygote_male_young	–/–♂Y	-0.443152	-0.490822	-0.454557	-1.47155	-1.54952	-0.565401	-0.677616	-0.569521	-0.451324	-0.370706	-0.638526	0.349117	0.0444824	-0.38798	-0.122133	-0.194616	0.0942978	-0.502355	0.0161403	0.392005	0.339363	-0.462334	0.861822	0.319964	-0.206843	-0.19772	-0.402482	0.0931877	-0.118579	0.303865	-0.375687	0.0114301	0.214566	0.301495	-0.204951	-0.0300348	0.120529	0.0838299	-0.121443	0.144444	0.0071749	0.553923	0.628454	0.299123	0.781609	0.048639	-0.0502228
WFA1	wildtype_female_aged	+/+♀A	-0.0908248	0.243236	-0.0304978	0.161485	0.350055	0.642662	0.297058	0.251031	0.123752	0.551711	0.448302	0.0783762	0.155174	0.298176	-0.0418782	0.375955	0.20907	0.657131	-0.556674	-0.0491054	-0.0751991	0.346267	-0.14157	0.142325	-0.208965	0.180984	0.068343	0.0785663	-0.0881725	-0.118755	0.496257	0.154289	-0.00101221	-0.293633	0.077272	-0.0711736	-0.226251	0.0499902	0.0946133	-0.0770896	0.149112	-0.015758	-0.230839	-0.53787	-1.13218	-0.584927	-0.0897105
WFA101	wildtype_female_aged	+/+♀A	-0.112582	0.347097	-0.412253	-0.269498	0.442783	0.341876	0.830662	0.266754	0.490839	0.352345	0.501253	0.172567	0.3575	0.171168	-0.441213	0.388921	0.323474	0.444142	-0.688742	-0.232174	-0.344339	0.426049	0.0873125	0.341598	-0.146539	0.203987	-0.0221481	0.0396629	0.178918	0.414028	0.305484	0.262967	0.175929	-0.367373	0.212587	0.537203	-0.0910156	-0.104564	0.344828	-0.299067	-0.0353506	-0.226618	-0.390552	-0.026854	-0.746657	-0.449846	-0.134907
WFA104	wildtype_female_aged	+/+♀A	-0.528276	0.22425	-0.188953	-0.0533663	0.805915	0.967285	1.36903	0.506733	0.871456	0.594452	0.681964	0.384745	0.113687	0.291433	-0.266525	0.400733	0.361327	0.446103	-0.633906	-0.289517	-0.272341	0.348117	-0.0491834	0.462978	-0.229194	0.189246	0.110457	-0.0324654	0.105879	0.0678216	-0.0586211	0.0900528	-0.00347422	-0.295271	0.201362	0.0598173	-0.207994	-0.111835	0.0346182	-0.308871	-0.0114975	-0.316178	-0.449398	-0.35344	-1.14129	-0.597049	-0.389213
WFA111	wildtype_female_aged	+/+♀A	0.430739	0.915202	0.443508	0.943982	-0.45701	-1.10581	-1.23441	-0.361448	-0.74742	-0.678264	-1.07885	-2.14553	-0.315773	-0.233478	-0.729886	-0.313689	-0.127893	0.255091	-0.593462	-0.630652	0.0703757	0.139341	-0.291858	-0.474678	0.0982124	0.117361	0.456807	0.398551	-0.173704	0.274332	0.125038	0.369056	0.178572	-0.131143	0.364353	0.170678	0.103578	-0.10885	0.135947	0.25868	0.034972	-0.365085	-0.456024	-0.162314	-0.947738	-0.20459	0.108595
WFA12	wildtype_female_aged	+/+♀A	0.220745	0.316491	-1.21545	-1.14353	0.176417	0.218747	0.421141	0.0992923	0.337473	0.301061	0.477775	0.351091	-0.263717	0.14753	0.13245	0.138588	-0.00896185	0.32531	-0.127938	-0.0156547	-0.00299929	0.0582379	-0.293298	-0.0695881	0.208827	0.14258	0.422758	0.020062	-0.0366757	-0.293089	0.202064	0.162353	0.0132243	-0.272994	-0.166698	0.0184252	-0.124495	0.000554792	0.26682	0.0762487	0.105513	-0.126437	-0.356361	-0.221485	-0.757812	-0.300818	0.0569978
WFA120	wildtype_female_aged	+/+♀A	0.395532	0.305269	-0.697082	-0.471945	0.399624	0.260277	0.18349	0.104777	0.396894	0.186792	0.178896	-0.271608	-0.780163	0.125395	-0.287387	0.162964	-0.0676429	0.222157	-0.454854	-0.622177	-0.406152	0.0346859	-0.280488	-0.111642	-0.258943	0.309559	0.500907	-0.288351	-0.0962683	-0.201511	0.408385	-0.0730058	-0.290064	-0.55346	-0.136722	-0.211981	-0.144118	-0.0240884	-0.137363	-0.140897	-0.0541262	-0.206243	-0.408709	-0.630198	-1.19123	-0.727707	-0.268141
WFA125	wildtype_female_aged	+/+♀A	-0.397806	0.92171	0.886704	0.768144	-0.656762	-0.980695	-0.209791	0.0210457	0.572759	-0.106847	0.417264	0.187138	0.225596	0.135814	0.216556	-0.350294	-0.462442	0.215691	0.00491791	-0.575801	-0.422124	-0.0959567	-0.37418	0.0145831	0.100886	0.492487	0.429507	0.208764	0.308552	0.341644	0.502156	0.395013	0.329586	-0.331369	0.214202	0.507884	-0.0446338	0.0310389	0.418658	-0.209615	0.241391	0.036883	-0.273236	-0.140811	-0.936215	-0.643604	-0.510267
WFA127	wildtype_female_aged	+/+♀A	-0.134019	0.452296	0.872833	0.664789	0.204589	-0.11535	0.151151	-0.171389	0.356214	0.211971	0.536435	0.330932	-0.336396	-0.0445324	-0.0888678	-0.0362878	-0.153588	0.263455	-0.185416	-0.619526	-0.49502	0.0395393	-0.404228	0.0810454	0.129766	0.418567	0.290504	0.196293	0.056036	-0.115465	0.171825	-0.0287091	-0.0854949	-0.341455	0.163316	-0.113799	-0.413158	-0.168903	-0.0277885	-0.354082	0.0684217	-0.327051	-0.640575	-0.5745	-1.22166	-0.971841	-0.30533
WFA131	wildtype_female_aged	+/+♀A	-0.477572	-0.00126629	-0.597168	-0.706737	1.18394	0.90564	0.985946	0.355112	0.44667	0.223801	0.338444	0.318407	0.164852	0.0887042	-0.345855	0.00877067	0.0688622	0.249613	-0.288741	-0.567902	-0.579712	0.229424	0.00836106	0.0808273	-0.127184	0.134228	0.242375	-0.033691	-0.0789567	-0.0866061	-0.118016	-0.0895415	-0.0948563	-0.0849913	-0.217447	-0.116954	-0.236605	-0.307898	-0.0942868	-0.326181	-0.363597	-0.427225	-0.534105	-0.457945	-1.0998	-0.755659	-0.653616
WFA135	wildtype_female_aged	+/+♀A	-0.319409	-0.0432662	-0.115345	0.00349098	0.400267	-0.708149	-0.133601	-0.0749826	-0.24136	-0.404552	0.059586	-0.270177	-0.33414	0.00833283	-0.0151416	-0.160624	-0.46521	-0.270757	-0.108955	-0.536186	-0.337651	-0.0616785	-0.469112	-0.166353	0.0569505	0.17803	0.17648	-0.0972685	0.136692	-0.00505616	0.32228	0.0160509	-0.0192649	-0.625417	0.102556	0.147846	-0.364966	-0.205136	0.101579	-0.526011	0.0203783	-0.464112	-0.505694	-0.156118	-0.896256	-0.729607	-0.447871
WFA14	wildtype_female_aged	+/+♀A	0.135224	0.14448	-1.07742	-1.11843	-0.444465	-1.3207	-1.73454	-0.214847	-0.783369	-1.32694	-1.61567	-1.97264	-0.302864	-0.175745	-1.73651	-1.26292	-1.22958	-0.768241	-0.752734	-1.31976	-1.24619	-1.17166	-0.950682	-0.810545	-0.610993	0.110107	0.416567	0.153076	0.183843	-0.0283402	0.407481	0.0103947	-0.0207608	-0.0231895	-0.156821	-0.0899483	-0.222427	0.0251318	0.0313331	-0.271981	-0.143094	-0.149162	-0.157623	-0.423033	-0.973134	-0.64316	-0.415594
WFA143	wildtype_female_aged	+/+♀A	-0.665872	0.621948	-0.329808	-0.386034	1.2346	0.732388	0.0167186	0.207987	0.115139	0.344284	0.149181	-0.0335198	-0.153821	0.159599	-0.47913	-0.201556	-0.443	0.0271716	0.3505	-0.154392	-0.673354	-0.250532	-0.498462	-0.170102	-0.291162	0.454938	0.691261	-0.193208	0.0403835	-0.127445	0.289551	0.219843	-0.03617	-0.437617	-0.194474	0.00995403	-0.424501	-0.105338	0.102738	-0.222431	0.116102	0.0348607	-0.197525	-0.375841	-1.16176	-0.888983	-0.500515
WFA146	wildtype_female_aged	+/+♀A	-0.370011	0.392288	-0.466896	-0.538829	-0.233924	0.00924596	0.572769	0.363546	0.421101	0.559128	0.678102	0.495119	-0.020079	0.480156	0.538851	0.654215	0.763973	0.85218	0.355328	0.119447	0.981224	0.851821	0.204929	0.340028	0.628215	0.21403	0.447257	-0.0824623	0.17381	-0.119242	0.246739	0.169179	0.105395	-0.378857	0.0776502	0.164036	-0.0228997	0.169319	0.373145	0.0675173	0.250203	-0.00910175	-0.21086	-0.222264	-0.95917	-0.684012	-0.225425
WFA148	wildtype_female_aged	+/+♀A	-0.204281	0.388465	0.282999	0.17941	0.148481	0.4888	0.671433	0.257639	-0.0115461	0.172255	0.0860378	-0.175826	0.398807	0.165958	-0.10193	0.0597169	-0.0624487	0.372015	-0.0323191	-0.437718	-0.364426	0.142803	-0.0290679	0.129408	0.477993	0.204189	0.346883	0.248558	0.0494228	-0.0220649	0.147311	-0.00604804	0.0764393	0.120361	0.117142	0.0831873	0.0405278	-0.0200891	0.273496	0.195431	-0.0104362	-0.178431	-0.139617	0.0175862	-0.77789	-0.223533	0.0322264
WFA151	wildtype_female_aged	+/+♀A	0.249283	0.526538	-0.460194	-0.225797	0.869047	1.01437	0.514836	0.537899	0.338153	0.685541	0.518416	0.168158	-0.318909	0.474007	-0.184418	0.312604	0.246676	0.587495	-0.18638	-0.374386	-0.198677	0.26433	0.0140996	0.130357	0.212484	0.270754	0.587653	0.124487	0.0419551	0.00322881	0.131822	0.25511	0.188457	-0.0154431	0.118691	0.148484	-0.123698	0.166213	0.278989	0.0950435	0.257189	0.169383	-0.0330833	-0.26263	-0.906797	-0.471247	-0.145216
WFA28	wildtype_female_aged	+/+♀A	0.526962	0.279835	-0.195077	-0.266016	-0.0329517	-0.63889	-0.38211	-0.203316	-0.39227	-0.398619	-0.176774	-0.528588	0.171701	-0.141798	0.0371434	-0.583446	-0.379879	0.096024	-0.156278	-0.829977	-0.834323	-0.277527	-0.519151	-0.104947	-0.123155	0.419864	0.197909	0.135138	0.142284	0.0326638	-0.281929	-0.0432364	0.0905326	0.100906	0.0278716	0.0273963	-0.0731388	-0.248135	0.099252	-0.0565873	-0.12613	-0.516491	-0.555755	-0.305195	-0.875351	-0.315707	-0.112523
WFA30	wildtype_female_aged	+/+♀A	0.436107	0.246309	-1.35131	-1.28929	1.33193	0.882306	1.03429	0.255066	0.328643	0.333804	0.430619	0.394606	0.0561543	0.0875419	-0.377915	0.196833	0.362393	0.416445	-0.693863	-0.213586	0.0516761	0.344798	-0.0540663	0.113375	-0.393298	0.296491	0.110288	-0.000146464	-0.200761	-0.339715	0.0654627	-0.0250157	-0.223208	-0.328413	-0.255584	-0.278575	-0.348904	-0.133993	-0.00379667	-0.378345	-0.27471	-0.285873	-0.44077	-0.787568	-1.3165	-1.10663	-0.654839
WFA34	wildtype_female_aged	+/+♀A	-0.46405	0.297248	-1.03833	-0.988781	-0.106982	-0.44187	-0.0838751	0.132188	0.053674	-0.0553414	0.200254	-0.00475448	0.409727	0.170833	0.0720592	0.135398	-0.269022	-0.121212	-0.0418276	0.0452909	-0.0316967	0.00947403	-0.301169	-0.183563	0.252606	-0.00837278	0.713086	0.254715	0.616272	0.487635	0.640727	0.170696	0.0896708	-0.189476	-0.0637588	0.285032	0.0363241	0.108111	0.0257858	-0.195108	0.220769	-0.254397	-0.4279	0.00963874	-0.520347	-0.175538	0.00434242
WFA38	wildtype_female_aged	+/+♀A	-1.12485	0.0428548	-0.101878	-0.151591	0.626125	0.686941	0.948621	0.180743	0.319606	0.222236	0.261909	0.0693182	-0.807461	0.039115	-0.166314	0.267573	0.209476	0.407129	-0.530667	-0.310838	-0.20088	0.214242	-0.113648	0.155971	-0.106839	0.138532	0.350236	0.0334	-0.308667	-0.169666	0.170695	0.0889667	-0.000305005	0.00443137	0.0328006	-0.0119696	0.00689559	0.0213535	0.0511917	-0.0016649	-0.100317	-0.164508	-0.337021	-0.161775	-0.776294	-0.346036	-0.11398
WFA43	wildtype_female_aged	+/+♀A	-0.781697	1.1623	1.6279	1.60453	-0.235548	-0.338188	-0.372867	-0.290897	-0.863	-0.329253	-0.411684	-0.816877	1.43108	-0.133244	-0.797098	-0.411173	-0.588709	-0.107373	-0.762302	-0.920852	-0.648532	-0.253467	-0.585991	-0.149822	-0.189119	0.443681	0.499105	0.385527	0.0147976	0.163609	0.514367	0.162915	0.295709	-0.104632	0.388607	0.231834	-0.00826155	0.200912	0.438517	0.265362	0.3768	0.377709	0.138564	-0.324314	-0.980357	-0.553889	0.0891093
WFA48	wildtype_female_aged	+/+♀A	-0.0990057	0.229062	-0.258819	0.388619	-0.692453	-1.648	-1.15216	-0.412174	-0.276281	-1.13789	-1.16346	-2.43303	0.571839	-0.239749	-1.1566	-1.0484	-0.846313	-0.575621	-0.659918	-0.718781	-0.775891	-0.568915	-0.817353	-0.460109	-0.176167	0.23018	0.200003	0.0970943	0.00522272	0.0700466	-0.402057	0.0299642	0.0937306	-0.224365	0.248602	-0.0759367	-0.102606	-0.260041	0.0625573	0.208992	-0.0315882	-0.185882	-0.462591	-0.436576	-1.03283	-0.565591	-0.215961
WFA58	wildtype_female_aged	+/+♀A	-0.290553	0.393101	-0.179965	-0.158295	-0.344988	-0.825301	-0.411952	-0.431168	-0.4427	-0.802823	-0.658862	-1.08766	-0.106125	-0.45095	-0.514206	-0.770744	-0.589323	-0.106301	-0.61929	-0.987179	-0.749184	-0.0677969	-0.347507	-0.179053	-0.194824	0.291891	0.321598	-0.0250944	-0.0592643	0.00220808	0.0174533	0.164018	0.0607782	-0.17552	-0.030184	0.123451	-0.206011	-0.365859	0.28115	-0.249243	-0.379851	-0.544523	-0.499603	-0.350596	-0.830896	-0.557142	-0.356624
WFA61	wildtype_female_aged	+/+♀A	0.429253	0.311655	0.0737648	0.031575	0.973527	1.16556	1.52544	0.883232	1.20533	0.952124	1.06509	0.95046	0.215042	0.557855	0.406931	1.3648	1.62515	1.14083	-0.344763	0.377623	0.812307	1.06728	0.649662	0.92123	-0.205473	0.0479755	0.263977	0.113725	0.11642	0.0768439	0.111279	0.296442	0.0488953	-0.180718	0.142294	0.212556	-0.100246	-0.0409229	0.212386	-0.180437	0.130212	-0.180318	-0.389835	-0.105184	-0.957212	-0.467331	-0.206739
WFA75	wildtype_female_aged	+/+♀A	-0.903166	0.136729	-0.341669	-0.341871	-0.363561	-0.194799	0.048207	0.106245	0.532467	0.208203	0.214243	-0.0345288	-0.582864	-0.0524652	-0.477029	0.280587	0.43576	0.157329	-0.636823	-0.0102694	0.392219	0.787021	0.317993	0.108757	-0.491893	0.184561	0.572524	-0.0669781	0.0723066	0.00213047	0.0842938	-0.0681606	-0.0227342	-0.543905	-0.0587504	0.0779249	-0.34621	-0.16868	0.105592	-0.451895	-0.0947785	-0.52774	-0.849449	-0.346101	-0.892149	-0.819228	-0.517002
WFA76	wildtype_female_aged	+/+♀A	-0.29292	0.0898497	-0.829914	-0.785249	0.620091	0.552268	0.433168	0.0387201	-0.155015	0.11558	-0.0428473	-0.349711	-0.118561	-0.0600711	-0.635841	-0.0732521	0.0199084	0.101577	-0.795148	-0.637379	-0.417822	0.0148673	-0.241955	-0.115844	-0.532924	0.150724	-0.121994	-0.248734	-0.387398	-0.558591	-0.32666	0.044831	-0.077827	-0.0979762	-0.114686	-0.197681	-0.260119	-0.213843	0.0536366	0.136557	-0.106875	-0.291504	-0.168997	-0.487868	-1.12316	-0.448574	0.108294
WFA8	wildtype_female_aged	+/+♀A	-0.100163	0.425378	0.49723	0.322583	-0.162123	-0.478805	0.336177	0.0356786	0.653919	0.177287	0.620922	0.714222	0.331622	0.0806629	0.581275	-0.300653	-0.314919	-0.101218	0.244798	-0.133217	-0.726969	-0.452893	-0.506037	-0.109298	0.501746	0.354272	0.354415	0.0673408	0.0469155	-0.235778	0.347818	-0.119517	-0.129721	-0.206777	0.0690952	-0.166712	-0.228374	-0.0637997	-0.0013451	-0.15415	-0.0375043	-0.330952	-0.435995	-0.479731	-0.980018	-0.640729	-0.364193
WFA81	wildtype_female_aged	+/+♀A	-0.0878138	-0.178273	-1.29992	-1.1877	0.21695	-0.247409	-0.0766132	-0.226841	-0.0987526	-0.229191	-0.353256	-0.678497	-0.745002	-0.0939396	-0.288782	-0.585691	-0.712527	-0.229617	-0.28598	-0.833788	-0.98381	-0.459477	-0.63974	-0.0126221	0.157812	0.221848	0.109642	-0.269906	0.0711146	-0.457133	0.136762	-0.00655957	-0.104448	-0.487636	-0.219982	-0.153345	-0.335983	-0.205138	0.179789	0.00908721	0.0197345	-0.0844771	-0.309061	-0.555923	-1.12717	-0.734043	-0.242839
WFA85	wildtype_female_aged	+/+♀A	-0.422727	-0.532072	-0.713279	-0.585133	0.633989	-0.30379	0.152819	0.0780702	0.384579	-0.00396562	0.219734	-0.0610871	-0.126946	0.116891	0.968511	-0.369504	-0.400104	0.229611	0.529451	-0.642502	-0.981379	-0.537747	-0.658766	-0.129627	1.05848	0.180726	0.274472	-0.20191	-0.0148047	-0.319187	-0.237706	0.0713647	-0.123821	-0.60552	-0.473381	0.14481	-0.237209	-0.428004	0.271633	-0.161114	-0.274542	-0.534708	-0.825938	0.104333	-0.941941	-0.728552	-0.406188
WFA87	wildtype_female_aged	+/+♀A	-0.684042	-0.162856	-1.84044	-1.69907	0.468794	0.815121	0.887348	0.369413	0.690342	0.274447	0.520173	0.62007	0.173338	0.151186	-0.548757	0.00507295	0.0844913	0.358291	-0.333386	-0.916829	-0.419964	0.169635	-0.0124818	0.181462	-0.323183	0.191749	0.0873596	-0.53296	-0.058689	-0.315925	-0.341534	0.0243393	-0.131048	-0.780827	-0.606633	0.0878251	-0.600783	-0.554635	0.224156	-0.555583	-0.266787	-0.801622	-0.855152	-0.318368	-1.01766	-0.867529	-0.752939
WFY103	wildtype_female_young	+/+♀Y	0.113195	0.0363782	0.350312	0.86503	-0.241659	-0.983511	-0.548394	0.0336994	-1.00233	-1.00088	-1.23512	-0.254519	0.523123	0.143564	-1.64027	-1.03206	-0.699578	-0.467043	-0.422366	-0.884186	-0.997319	-1.04311	0.180215	0.0638983	-0.205268	0.335281	0.141485	0.335709	0.278698	0.29869	-0.107303	0.124774	0.191307	-0.186443	-0.14436	-0.0661917	-0.378944	-0.39081	0.19808	-0.203128	-0.124267	0.208693	0.288631	-0.285772	-0.841319	-0.776598	-0.577701
WFY129	wildtype_female_young	+/+♀Y	0.423356	0.470546	-0.0254078	0.549384	0.0526932	-0.510695	-0.0554556	0.208602	-0.970882	-0.386176	-0.188148	0.267242	0.633881	0.318486	-0.664236	-0.42125	0.139961	0.0564047	-0.282595	-0.427185	-0.365046	-0.624422	0.495477	0.550977	0.0250012	0.0696296	0.149156	0.329486	0.311954	0.224165	-0.140138	-0.0517173	0.082788	-0.00871947	-0.0248575	-0.269145	-0.146904	-0.124609	-0.0320173	0.00111825	0.0046268	0.292986	0.597225	-0.451633	-0.925985	-0.524242	-0.134259
WFY139	wildtype_female_young	+/+♀Y	-0.21745	0.371329	0.845556	1.13761	-0.430015	-0.670426	-0.852577	-0.359457	-0.506559	-0.552715	-0.644208	0.385007	-0.408908	-0.262844	-0.445025	-0.829902	-0.627907	-0.981667	-0.477562	-1.00894	-1.2249	-1.60031	-0.289118	-0.330628	0.0120631	0.111021	0.376145	0.431558	0.12758	0.127562	0.0642415	-0.0325567	0.0140938	0.00851244	0.0130447	-0.154936	-0.0653213	0.150669	-0.0563647	0.0663803	0.306133	0.560101	0.630009	-0.323872	-0.970962	-0.487587	-0.0158427
WFY18	wildtype_female_young	+/+♀Y	-0.272075	0.203345	-0.432888	0.150342	-0.137409	-0.730796	-0.557906	-0.136374	-0.234761	-0.510902	-0.74916	0.291596	0.266733	-0.0813188	-0.911096	-0.642153	-0.209193	-0.401014	-0.69497	-0.796981	-0.907193	-0.988297	0.275223	0.206856	-0.0936314	0.0673134	0.00345981	0.217864	0.11366	0.151214	-0.505513	0.17881	0.0568622	-0.207376	-0.229723	-0.0336563	-0.154613	-0.144969	0.103114	0.00869015	-0.0157618	0.282052	0.257877	-0.401138	-0.977972	-0.515434	-0.0252213
WFY29	wildtype_female_young	+/+♀Y	0.669336	0.847481	0.371488	0.770788	0.0265095	-0.359507	-1.01549	-0.346622	-0.698172	-0.266185	-0.701925	-0.183261	0.572589	-0.0864692	-0.612792	-0.602389	-0.231609	-0.272834	-0.596819	-0.491154	-0.671485	-0.915043	0.119451	0.101756	-0.0649277	0.232091	0.177513	0.305206	0.146194	-0.00562071	-0.402071	0.0905	0.0952077	-0.0275787	-0.105466	-0.260289	-0.255173	-0.110832	0.0856301	0.109228	0.226621	0.474235	0.742162	-0.58136	-1.16818	-0.737404	-0.13969
WFY33	wildtype_female_young	+/+♀Y	0.0240149	0.393972	0.374595	0.638985	-0.338896	-1.4399	-0.980796	-0.0175832	-0.644174	-0.760928	-0.775362	0.40957	0.714124	-0.00574441	-0.825933	-1.2012	-0.742697	-0.974032	-0.59611	-1.14862	-1.10782	-1.39584	0.000529808	-0.0460794	-0.240379	0.0358045	0.549745	0.372505	0.43104	0.402987	-0.0431788	0.120433	0.0619116	-0.278018	-0.095887	-0.140684	-0.235769	0.286125	-0.0913803	-0.162297	0.2017	0.635849	0.465653	-0.440895	-0.982569	-0.759342	-0.343587
WFY52	wildtype_female_young	+/+♀Y	-0.468783	0.652806	1.24557	1.79991	-0.148402	-1.07485	-1.14732	-0.116318	-0.60714	-0.806981	-1.10896	-0.591685	0.670614	0.02654	-0.884906	-0.590684	-0.196582	-0.323461	-0.370771	-0.586643	-0.403092	-0.924599	0.0309842	0.31796	0.115574	0.114479	0.389453	0.376876	0.182287	0.0121795	-0.317787	0.0798551	0.195931	0.0749245	0.0683698	-0.0646574	0.0342008	0.183702	0.409479	0.612127	0.503279	0.929333	1.35057	-0.453311	-0.99094	-0.459673	0.373483
WFY71	wildtype_female_young	+/+♀Y	-0.695088	0.319678	-0.202963	0.0690619	-0.302475	-1.0576	-0.855327	-0.0637058	-2.196	-1.06404	-1.45361	-0.726648	0.347842	-0.00837098	-1.59698	-1.24305	-0.816355	-0.898996	-0.542505	-0.77128	-1.00303	-1.3155	-0.0129219	-0.0842453	-0.443157	0.17165	0.283558	0.256634	0.130806	0.16462	-0.279575	-0.0512069	0.059893	-0.0914839	-0.221455	-0.151623	-0.143724	-0.0839238	-0.0423885	-0.0294318	-0.0560294	0.249514	0.27873	-0.318658	-0.919442	-0.541396	-0.290672
WFY82	wildtype_female_young	+/+♀Y	0.423697	0.634486	0.563071	1.07732	-0.257684	-1.46187	-1.36349	-0.33326	-1.46401	-1.05282	-1.24671	-0.428101	0.166706	-0.203469	-1.41826	-1.08742	-0.920905	-1.06325	-0.755577	-0.7884	-1.12186	-1.60605	-0.227946	-0.146628	-0.357052	0.109462	0.484881	0.263127	0.10477	0.0687228	-0.135095	0.0587093	0.0337864	-0.214667	-0.0146666	-0.169083	-0.203448	0.0158136	0.0408551	0.122785	0.301775	0.65275	0.641314	-0.474258	-1.01094	-0.637842	0.00815586
WFY93	wildtype_female_young	+/+♀Y	1.89874	0.79403	0.326698	0.924903	0.35895	-0.149409	0.258546	0.361921	0.353636	0.387072	0.516686	1.79806	1.45514	0.379199	0.278019	0.015026	0.25748	-0.00730956	0.135858	0.107911	-0.0130712	-0.383932	0.572687	0.459564	0.395172	-0.167196	0.27497	0.413422	0.596766	0.129334	-0.289383	-0.0460615	0.00670649	0.0437046	-0.10169	-0.436821	-0.209448	-0.0349407	-0.204315	0.0238949	0.173563	0.423711	0.348414	-0.805887	-1.38035	-0.757922	-0.274225
WMA10	wildtype_male_aged	+/+♂A	-0.981295	-1.79211	-1.65947	-2.06321	-0.264616	0.116477	-0.172821	-0.356461	-0.525251	-0.309149	-0.407164	-0.796137	-1.00759	-0.487977	0.0291436	0.0114073	-0.136013	-0.249087	-0.198907	-0.180718	-0.0583866	-0.272055	-0.631475	-0.730551	-0.213329	-0.424952	0.00113552	-0.412116	-0.64702	-0.364672	-0.49551	-0.245258	-0.354858	0.0131067	-0.344101	-0.274234	-0.024321	-0.167205	-0.40459	-0.125445	-0.314494	-0.50699	-0.713137	-0.0404753	0.32946	0.490338	0.220559
WMA102	wildtype_male_aged	+/+♂A	-0.514566	-0.384335	-0.585329	-0.989957	-1.69947	-0.89407	-0.517804	-0.113615	-0.356057	-0.305199	-0.159982	-0.784581	-1.07563	0.0262538	0.0577898	0.311341	0.0928046	0.261037	0.199158	0.666519	0.346469	0.232167	-0.225616	0.012065	-0.0132354	0.106053	-0.125021	-0.624759	0.0602436	-0.135182	-0.542925	0.0883632	0.039955	-0.441206	-0.221869	0.274217	-0.208349	-0.388272	0.315442	-0.248998	-0.0102666	-0.338329	-0.690616	0.591843	0.902565	0.352737	0.0713964
WMA109	wildtype_male_aged	+/+♂A	-1.73936	-0.683146	0.0591456	-0.40987	-0.353347	-0.171251	-0.0158911	-0.146903	0.130307	-0.149921	0.00890056	-0.403214	-1.02318	-0.171793	-0.15932	-0.141033	-0.392659	-0.0999893	-0.387627	-0.141135	-0.382475	-0.104304	-0.502398	-0.517074	-0.42287	0.000519356	-0.128696	-0.165056	-0.0427738	0.0462431	-0.0501782	-0.033487	-0.0248572	-0.0379016	0.209695	0.109294	-0.162847	-0.0922862	-0.0227941	-0.370808	-0.168111	-0.595335	-0.71871	0.354542	0.43184	0.190756	-0.202355
WMA118	wildtype_male_aged	+/+♂A	-0.351811	-1.08555	0.261414	-0.151286	-0.807814	0.148889	-0.181099	-0.2717	-0.449154	-0.184505	-0.467086	-0.873907	-1.12246	-0.351961	-0.238874	0.0852961	0.103688	0.048313	-0.440382	-0.0643505	0.204708	-0.0201452	-0.215468	-0.405251	-0.619604	-0.343773	-0.500469	0.27499	-0.350789	-0.153814	0.0562055	0.0953182	0.0750735	0.619199	0.241279	-0.0961457	0.130483	0.059999	0.0553618	0.222508	-0.17958	-0.173095	0.151917	0.0575041	0.306104	0.676665	0.238339
WMA122	wildtype_male_aged	+/+♂A	-0.452318	-0.329007	-0.0938949	0.144016	0.525037	-0.00210304	-0.458526	-0.0108878	-0.254716	-0.29973	-0.318923	-0.945183	-0.229019	-0.0643408	-0.00567676	0.328555	0.0672548	0.256564	-0.196562	0.103828	0.522612	-0.101819	-0.297921	-0.347536	-0.0102991	-0.0811345	-0.310044	0.365792	-0.401632	0.371537	0.64483	0.2272	0.0283916	0.717986	0.466647	0.38832	0.771019	0.510828	-0.108487	0.454997	0.0957496	0.13089	0.298889	0.615781	0.0252136	0.896271	0.648616
WMA128	wildtype_male_aged	+/+♂A	-0.107817	-0.156447	-0.444863	-0.866531	-0.825065	-0.222539	-0.699138	-0.212666	-0.205648	-0.0215681	-0.305617	-0.907299	-1.32047	-0.299646	-0.0267733	-0.0475012	0.124544	0.000573466	-0.27835	-0.0729129	0.131363	-0.183312	-0.559734	-0.502142	-0.420116	-0.100702	-0.611727	-0.186188	-0.533621	-0.449012	0.0360976	0.0152244	0.0130246	0.085665	0.0282996	0.00245758	0.0374599	-0.0955655	0.16406	0.346287	-0.0548726	-0.301864	0.325759	0.105475	0.0706365	0.351328	0.618995
WMA130	wildtype_male_aged	+/+♂A	-0.838013	-0.0425742	0.786719	-0.0249551	-0.83568	-1.1423	-0.823582	-0.268348	-0.521299	-0.560557	-0.305177	-0.664913	-0.691879	-0.239879	-0.336581	-0.627826	-0.957237	-0.325722	-0.35029	-0.765396	-0.965623	-0.694782	-0.777367	-0.421816	-0.276884	-0.0281328	0.0207367	-0.157603	-0.00100177	0.214341	-0.0280576	0.0491943	0.0158523	-0.221453	0.218255	0.324339	-0.203546	-0.234253	0.015586	-0.440551	-0.166643	-0.524346	-0.930567	0.365582	0.255601	-0.0807017	-0.428604
WMA136	wildtype_male_aged	+/+♂A	-1.00915	-0.499687	0.155221	-0.258273	0.915649	0.699385	0.691675	0.308255	0.277354	0.200805	0.242145	-0.187749	-1.05165	0.0645414	0.269475	0.605632	0.471278	0.479843	-0.0678145	0.429114	0.567498	0.312629	-0.0574174	0.00190267	-0.112813	-0.154818	-0.189157	-0.127748	-0.759594	0.0567399	-0.0325168	0.0348871	-0.133532	0.187543	0.190868	0.302393	0.276946	0.104079	-0.192178	-0.0948693	-0.209577	-0.299356	-0.412112	0.519467	0.348285	0.443207	0.273012
WMA140	wildtype_male_aged	+/+♂A	-1.18262	-0.677661	-0.57301	-1.48094	-1.82269	-0.823567	-1.25693	-0.69849	-1.20231	-0.886383	-1.37511	-2.03687	-1.44415	-0.766261	-0.821217	-0.695032	-0.495527	-0.467213	-0.848371	-0.690691	-0.389752	-0.483292	-0.549335	-0.915526	-0.62267	-0.122777	-0.435213	-0.434288	-0.59472	-0.292806	-0.550938	-0.0485573	-0.0360181	-0.129039	-0.367769	-0.00954407	-0.223352	-0.562512	0.0365242	-0.183268	-0.506411	-0.954675	-0.453824	0.204086	0.530448	0.251847	-0.146415
WMA142	wildtype_male_aged	+/+♂A	-1.269	-0.869902	0.058062	-0.335763	-2.2879	-0.302304	-1.07615	-0.483835	-0.533732	-0.236481	-0.479788	-1.3072	-1.7836	-0.440311	-0.0585973	0.0534781	-0.0103632	0.0894872	-0.701955	-0.366762	0.0121818	-0.32526	-0.632663	-0.678954	-0.527996	-0.0150691	-0.179454	-0.13033	-1.04286	-0.528025	-0.341152	0.0375387	-0.119335	0.0501728	-0.008309	0.0615071	-0.000164878	-0.00973206	0.0778142	0.243676	-0.10134	-0.261956	0.144667	0.218203	0.214133	0.609177	0.541595
WMA144	wildtype_male_aged	+/+♂A	-0.662423	-0.252122	0.308179	-0.404663	-0.35982	-0.196102	-0.14504	-0.273035	-0.251869	-0.36084	-0.416012	-1.01834	-0.719929	-0.307225	-0.2195	0.175921	-0.0896795	0.0311893	-0.211582	0.426421	0.303461	0.173408	-0.366174	-0.40235	-0.305811	-0.191571	-0.0256416	-0.117986	-0.470916	0.0128197	0.178233	-0.0938516	-0.154377	-0.131009	0.0925549	0.114873	0.05747	0.111673	-0.19473	-0.205263	-0.0359867	-0.0594085	-0.383679	0.236974	0.464337	0.0667343	0.110346
WMA19	wildtype_male_aged	+/+♂A	-0.745215	-0.62622	-0.341381	-1.19576	-1.14296	-0.759073	-0.940698	-0.509332	-1.30865	-0.663349	-1.02991	-1.66571	-1.05182	-0.460843	-0.286672	-0.277067	-0.337601	-0.471918	-0.301882	-0.199525	-0.17936	-0.415614	-0.737164	-0.803036	-0.245514	-0.0787394	-0.510176	-0.222083	-0.487415	-0.587446	0.117795	-0.222464	-0.120311	0.116483	-0.0868506	-0.230107	-0.0440676	0.0685853	-0.0282519	0.141024	-0.0825257	-0.111535	0.10019	0.0446717	0.468846	0.292947	0.294809
WMA20	wildtype_male_aged	+/+♂A	-0.328048	-1.31589	-0.735419	-0.984122	-0.405028	0.16391	-0.125333	-0.144228	0.0122582	-0.0738468	0.00284265	-0.329478	-1.09568	-0.171989	0.441441	0.0673557	-0.127536	-0.220665	0.0307958	-0.0476602	-0.0215208	-0.103094	-0.733436	-0.620384	-0.0568216	-0.198557	-0.608644	-0.225896	-0.64409	-0.511074	-0.101357	-0.174843	-0.159268	-0.00829673	-0.0927106	-0.284793	-0.162186	0.134217	-0.115025	0.0355983	-0.0367109	-0.209685	-0.180471	0.00117704	0.377906	0.353008	0.209493
WMA27	wildtype_male_aged	+/+♂A	-0.713743	0.0373294	0.571607	0.604297	0.711472	0.0974783	-0.0145873	0.221657	-0.311167	-0.00491606	-0.22995	-0.67401	1.22142	0.275362	-0.0711678	0.112433	-0.192698	-0.136026	-0.116432	-0.075063	-0.144595	-0.0933685	-0.247539	-0.225174	-0.304429	-0.40666	-0.569	0.28012	-0.13669	-0.222688	0.206504	-0.0942794	0.00575432	0.538182	0.284733	-0.148048	0.274926	0.234768	-0.0484022	0.296664	-0.128335	-0.178354	-0.0363666	0.0298488	0.224102	0.436208	0.376369
WMA39	wildtype_male_aged	+/+♂A	-0.55988	-0.317802	0.627014	-0.203356	-0.658963	-0.0138835	-0.0659365	-0.0772831	-0.143599	-0.308178	-0.158133	-0.678613	-1.16657	-0.276504	-0.311763	-0.0129463	-0.291728	0.155364	-0.419725	-0.318752	-0.545363	0.0050872	-0.440159	-0.214072	-0.382617	-0.0742552	0.0647593	-0.311753	-0.428668	-0.0474092	-0.516805	0.0835878	-0.00979112	-0.182606	0.0875209	0.246858	0.0445492	-0.241735	0.0103156	-0.121473	-0.0514772	-0.533714	-0.719994	0.242891	0.223795	0.268543	-0.00899143
WMA41	wildtype_male_aged	+/+♂A	-0.32697	0.274722	1.0639	0.663797	-0.839528	-0.791785	-0.758796	-0.331646	-0.402997	-0.717259	-0.66855	-1.24605	-0.435915	-0.413024	-0.7979	-0.295973	-0.150676	0.142084	-0.63778	-0.33222	-0.327165	0.179001	-0.280939	-0.205444	-0.492212	0.0566598	-0.419337	0.230969	0.0102814	0.423108	0.31133	0.189012	0.301039	0.0815129	0.241127	0.441444	0.084287	-0.0114642	0.17621	-0.131907	-0.0438185	-0.404055	-0.313259	0.400361	0.139553	0.220842	0.100227
WMA46	wildtype_male_aged	+/+♂A	-0.691448	-0.823823	0.635417	-0.180763	0.0133803	0.289768	0.437387	0.00972674	0.23575	0.0178825	0.201317	-0.141838	-1.11998	-0.174609	-0.202119	-0.00728261	-0.0748133	-0.0526623	-0.491147	-0.328523	-0.349519	-0.129003	-0.43774	-0.382365	-0.463682	-0.0416507	-0.0303202	-0.107668	-0.362755	-0.114374	0.0650036	-0.07958	-0.0371194	0.0286367	0.24305	0.14759	0.000116265	0.0425435	0.0270676	-0.125272	-0.0756919	-0.306571	-0.512383	0.376864	0.459443	0.22009	0.054041
WMA49	wildtype_male_aged	+/+♂A	-0.271483	0.324151	0.309448	-0.57001	-1.00793	0.116824	0.553232	-0.013356	0.620161	0.0754407	0.153914	-0.304118	-0.730664	-0.22883	0.38363	0.476284	0.411946	-0.346504	-0.0481815	0.525463	0.460804	0.698917	0.289714	-0.0845528	-0.429489	0.0480577	-0.366813	-0.287532	-0.165615	0.0653857	-0.432872	-0.135379	-0.0316968	-0.096704	0.0374363	0.130125	-0.0366025	-0.247454	-0.0703551	-0.393032	-0.380403	-0.702902	-0.758653	0.23675	0.690715	0.122919	-0.200967
WMA54	wildtype_male_aged	+/+♂A	-0.473705	-0.50808	-0.760258	-1.28234	-1.09311	-0.552209	-0.471584	-0.22514	-0.200805	-0.5618	-0.538868	-1.31	-0.733845	-0.275201	-0.512738	-0.254701	-0.475065	-0.430213	-0.447757	-0.180718	-0.645694	-0.416696	-0.684357	-0.433502	-0.589389	0.0487938	-0.352958	-0.466106	-0.369079	-0.051943	-0.406013	0.00464828	-0.084734	-0.274944	-0.0875521	0.233285	-0.0857855	-0.257472	-0.0443361	-0.340898	-0.318507	-0.630243	-0.889391	0.371013	0.474641	0.0948168	-0.146488
WMA56	wildtype_male_aged	+/+♂A	-0.235893	0.366889	0.320452	-0.414838	1.22163	0.359892	1.02427	0.0170195	0.90708	0.209841	0.717935	0.628312	-0.173328	0.0438446	1.39237	0.347613	-0.01324	0.15086	0.910668	0.0326725	-0.309815	-0.123712	-0.66964	-0.160997	1.04921	-0.267734	-0.122799	-0.0410331	-0.352027	0.154442	0.0507462	-0.0531776	-0.0654109	0.0214543	0.384846	0.11167	0.0623459	-0.0160227	-0.168104	-0.236143	-0.0851019	-0.410614	-0.606608	0.35114	0.368116	0.232149	-0.0215103
WMA59	wildtype_male_aged	+/+♂A	-0.366271	-0.663916	0.0514442	0.11124	-0.881696	-0.535225	-1.11386	-0.38146	-0.302933	-0.514518	-0.802911	-1.33013	-0.994936	-0.336214	-0.111227	0.0825716	-0.366958	-0.180978	-0.183353	0.0098815	0.203869	-0.107871	-0.766931	-0.838091	-0.379446	-0.435644	0.262008	0.431244	-0.16828	0.424048	0.583286	0.219847	0.13192	0.696956	0.472212	0.301572	0.422948	0.365359	-0.0277885	0.289454	0.0266321	0.116902	0.18301	0.397339	0.226778	0.804977	0.418644
WMA6	wildtype_male_aged	+/+♂A	-0.741862	-0.779261	-1.91282	-2.26532	-0.196632	0.379092	0.2768	0.0107732	0.0161994	0.0435327	0.0497209	-0.287895	-1.50882	-0.00519885	0.355242	0.424426	-0.0607681	0.138285	-0.244242	0.13901	-0.168261	0.0640027	-0.582058	-0.326783	-0.439805	-0.278619	0.116909	-0.698248	-0.769479	-0.477996	-0.659021	-0.314693	-0.537508	-0.694324	-0.688614	-0.0978788	-0.3928	-0.411169	-0.403073	-0.549187	-0.374361	-0.790523	-1.24339	0.338516	0.307717	0.242656	-0.130725
WMA64	wildtype_male_aged	+/+♂A	-1.66915	-0.666418	0.342298	-0.508646	-0.72395	0.205882	0.395085	-0.043017	0.153096	-0.0376758	0.0682754	-0.375704	-1.39303	-0.14566	0.0613003	0.403143	-0.0265668	-0.0179388	-0.443065	0.489936	-0.00446973	0.184537	-0.377589	-0.217094	-0.307578	-0.046816	-0.435396	-0.325342	-0.629385	-0.112558	-0.38986	-0.148221	-0.225461	-0.302048	-0.0730743	0.0140939	-0.174109	-0.0920642	-0.287217	-0.379279	-0.206552	-0.345429	-0.737825	0.433434	0.61388	0.216455	-0.0163125
WMA67	wildtype_male_aged	+/+♂A	-0.936951	-1.13605	-1.01376	-1.34879	-0.420727	-0.0208164	-0.321631	-0.285275	-0.488067	-0.243504	-0.691724	-1.29731	-1.07855	-0.391728	-0.114732	-0.0975094	-0.16334	-0.328243	-0.380584	0.172795	0.168817	-0.143457	-0.442227	-0.677751	-0.560981	-0.292853	-0.527727	-0.140754	-0.452886	-0.271624	-0.122773	-0.11127	-0.152011	0.180953	-0.224481	-0.0628193	0.0591283	-0.269201	-0.170164	-0.00788239	-0.386323	-0.634828	-0.337395	0.134383	0.2674	0.469922	0.16709
WMA70	wildtype_male_aged	+/+♂A	0.0239802	-0.0241636	0.322674	-0.22903	-0.626906	-0.865397	-0.937146	-0.463579	-0.476532	-0.606029	-0.499379	-1.07703	-0.432333	-0.439225	-0.321043	-0.492031	-0.605067	-0.605113	-0.237941	-0.554473	-0.55514	-0.564044	-0.834921	-0.5897	-0.0404346	-0.232638	-0.452415	-0.0188749	-0.0369715	-0.137401	-0.018494	0.179881	0.137274	0.472066	0.222335	-0.0552963	0.300268	0.314219	-0.113901	0.249248	0.0859668	0.117139	0.0625921	0.0627422	0.306048	0.294896	0.212986
WMA80	wildtype_male_aged	+/+♂A	-0.501091	-0.132013	-0.191528	-0.914503	-0.708726	0.285347	0.31323	0.0161505	-0.184636	-0.122045	-0.0590701	-0.300449	-0.747056	-0.177082	-0.652296	-0.271186	-0.183813	-0.0957527	-0.675094	-0.605743	-0.597818	-0.142327	-0.200214	-0.214455	-0.647697	-0.256847	-0.339403	-0.177933	-0.135345	-0.142445	-0.341401	0.0162513	-0.152799	-0.0428663	-0.119784	-0.0161283	-0.288931	-0.203736	-0.145861	-0.444323	-0.384866	-0.628976	-0.820677	0.214053	0.190496	-0.182675	-0.649749
WMA83	wildtype_male_aged	+/+♂A	-0.41142	-1.24336	-0.228577	-0.944597	-0.202864	0.172222	0.0555129	-0.0524864	0.175814	-0.0108086	0.0467963	-0.417609	-1.60158	-0.171093	0.0580425	0.23279	-0.278287	-0.0196368	-0.308772	0.053435	-0.228311	-0.0759841	-0.518461	-0.21458	-0.455388	-0.0973878	-0.271304	-0.281973	-0.628545	0.0630593	-0.130005	-0.0967716	-0.198321	-0.0922411	0.123269	0.131921	-0.0303934	-0.0222646	-0.239805	-0.413271	-0.31984	-0.41597	-0.593279	0.25128	0.5399	0.145447	-0.055605
WMA86	wildtype_male_aged	+/+♂A	-1.06486	-0.237547	-0.593605	-1.11716	-0.484541	-0.00292926	0.273065	-0.109024	-0.149781	0.0461294	0.00198773	-0.477947	-1.03136	-0.164282	0.133849	0.329863	0.253649	0.294428	0.412343	0.37602	0.503854	0.559357	-0.0194326	0.0198358	-0.153056	-0.0853582	-0.419949	-0.182862	-0.374754	-0.0451742	-0.424656	-0.0703733	-0.0581848	-0.0720648	-0.0270994	0.0454423	-0.125578	-0.430781	-0.0113576	-0.221506	-0.401751	-0.64928	-0.612344	0.272091	0.705492	0.54677	-0.0312434
WMA90	wildtype_male_aged	+/+♂A	-0.338699	-0.224112	0.963596	-0.132865	-0.480414	-0.000449204	-0.271092	-0.283252	-0.531806	-0.0506632	-0.110854	-0.809609	-1.39731	-0.34719	-0.170288	0.106192	0.0153267	0.14964	-0.535619	-0.164183	-0.125933	-0.0821089	-0.327866	-0.514507	-0.408308	-0.213287	0.253732	-0.0373593	-0.314607	-0.115634	0.00511555	-0.194186	0.0145211	0.168556	0.162095	-0.0216764	0.04485	0.231848	-0.202793	-0.0277204	0.0631719	-0.00336597	-0.170825	0.137347	0.507354	0.0749844	0.084184
WMA96	wildtype_male_aged	+/+♂A	-0.500898	-0.582394	-0.684365	-1.15356	0.013898	0.4359	0.135443	-0.096427	0.183175	0.0547442	-0.0221244	-0.51075	-1.33278	-0.237995	0.0679766	0.369749	0.125836	0.0138718	-0.574655	0.00326706	-0.277715	-0.185237	-0.414603	-0.301142	-0.528532	-0.374487	-0.433649	-0.272433	-0.527605	-0.225793	-0.21025	-0.0642273	-0.243943	0.00315611	-0.123546	-0.0384871	0.142755	-0.0114963	-0.264352	-0.0274883	-0.118051	-0.402395	-0.534666	0.17004	0.345169	0.515094	0.374449
WMA99	wildtype_male_aged	+/+♂A	-0.794145	-0.249213	-0.476676	-0.579032	-0.465252	-0.0535709	-0.052797	0.0373962	-0.441189	-0.223749	-0.324295	-0.909305	-0.377406	0.0684115	-0.0656206	0.26367	-0.0578779	0.0876294	-0.127384	0.588137	0.334866	0.096818	-0.349749	-0.463682	-0.367062	-0.282664	0.0355597	0.168161	-0.132511	0.044581	0.469251	-0.0254549	-0.0432521	0.31491	0.269038	0.104288	0.403556	0.313208	-0.251321	0.172958	0.133187	0.143201	0.223361	0.365999	0.10987	0.281871	0.110213
WMY115	wildtype_male_young	+/+♂Y	-0.495324	-0.748077	-0.426189	-0.610398	-1.38552	-0.776526	-0.777262	-0.159506	0.28475	-0.357421	-0.596435	0.261546	-0.226417	-0.0624856	0.109861	-0.00334662	0.225603	-0.205636	0.355795	0.645921	0.616956	-0.202196	0.881689	0.499485	0.233372	-0.548493	0.0664453	0.062999	0.429427	0.43164	-0.41307	0.130553	0.298538	0.283042	-0.00171608	-0.0482127	0.144301	0.138525	0.0587822	0.115657	0.249291	0.425877	0.410658	0.271727	0.7228	0.520286	0.0422345
WMY126	wildtype_male_young	+/+♂Y	0.0930591	-1.87672	-0.298188	-1.35006	-1.00341	-1.08685	-1.00395	-0.621143	-2.17333	-1.01751	-1.04883	-0.00594741	-0.143485	-0.459606	-0.510013	-0.862853	-0.511152	-0.921646	-0.268447	-0.37267	-0.342707	-1.106	0.273535	0.0337018	-0.13969	-0.406843	-0.208717	-0.255335	0.162262	0.0289916	-0.631338	-0.153123	-0.000991025	-0.000566189	-0.476002	-0.224084	-0.030262	0.13583	-0.297402	0.123501	0.143165	0.469501	0.495389	0.159226	0.562393	-0.15959	-0.0796328
WMY145	wildtype_male_young	+/+♂Y	0.354747	-0.392258	-0.789454	-1.54819	-1.17312	-1.0411	-0.348139	0.137053	-0.798533	-0.661545	-0.47211	0.836191	0.743473	0.224163	-0.695701	-0.579127	-0.362748	-0.52779	0.0358265	-0.0447138	-0.111176	-1.21817	0.4227	0.167537	-0.127978	-0.0459003	0.403158	-0.503312	0.638047	0.299516	-0.511297	0.00818265	0.134909	-0.406918	-0.523198	-0.0699896	-0.291297	-0.317658	-0.0452598	-0.419116	-0.148145	0.0784106	0.0655402	0.455098	0.700302	-0.155358	-0.625769
WMY16	wildtype_male_young	+/+♂Y	-1.03757	-0.581935	-0.971499	-1.35717	-1.42091	-1.03485	-1.18134	-0.282921	-0.0441955	-0.677968	-0.921725	-0.123727	-0.412113	-0.141503	-0.322974	-0.516004	-0.321451	-0.791912	-0.0830322	-0.128156	-0.18842	-0.952819	0.277301	-0.0850078	-0.105092	-0.184289	-0.446575	-0.134508	-0.0367274	0.069271	-0.449658	-0.15067	-0.0793564	0.0396287	-0.398851	-0.259826	-0.0427394	-0.108071	-0.28198	-0.021148	-0.202421	0.173454	0.121246	0.188518	0.666307	0.224281	-0.131139
WMY24	wildtype_male_young	+/+♂Y	0.762499	-0.530521	-0.714642	-2.10086	-1.11477	-1.15833	-0.626246	-0.223996	-0.363516	-0.696187	-0.485645	0.497001	0.0150418	-0.147644	0.0600946	-0.415705	-0.129066	-0.655388	0.174849	0.219259	0.087007	-0.538501	0.820036	0.283678	0.114254	-0.237423	-0.289273	-0.52146	0.293296	0.0468581	-0.968383	-0.283713	-0.0734907	-0.340649	-0.532888	-0.383893	-0.252543	-0.265495	-0.359994	-0.272365	-0.174781	0.16812	0.216832	-0.051087	0.614594	-0.426909	-0.541987
WMY35	wildtype_male_young	+/+♂Y	-0.190351	-0.124552	-0.675648	-1.74646	-1.7744	-1.97416	-2.01386	-0.750564	-0.909385	-1.33902	-1.54685	-0.695873	-0.734471	-0.485645	-0.874629	-0.895694	-0.829649	-1.28474	-0.541441	-0.319564	-0.535093	-1.40616	0.0508213	-0.211685	-0.347886	-0.257572	-0.0779153	-0.471834	0.0370237	0.229023	-0.676266	-0.0906009	0.0322046	-0.358411	-0.451785	-0.0939472	-0.0762836	-0.12005	-0.379597	-0.215838	-0.119638	0.268922	0.382036	0.249284	0.574433	-0.378773	-0.39458
WMY45	wildtype_male_young	+/+♂Y	-0.436792	-0.147784	-0.409844	-1.17893	-1.29859	-0.659614	-1.12214	-0.131998	-0.52191	-0.53546	-0.918904	0.0214574	-0.163798	0.00633334	-0.281979	-0.393221	-0.126921	-0.637689	-0.135255	-0.360481	-0.169175	-0.782819	0.445658	0.183639	-0.0465374	-0.348811	-0.648678	-0.0252567	0.161006	0.0217612	-0.917671	-0.0609064	0.0704946	0.445244	-0.363079	-0.359704	0.158668	0.0163557	-0.298038	0.304704	0.109751	0.390686	0.381093	0.0122365	0.563638	0.268867	0.17871
WMY5	wildtype_male_young	+/+♂Y	1.73268	-0.642551	-1.12463	-1.54037	-0.139106	-0.272521	-0.0134869	-0.00760334	-0.199815	-0.000605613	-0.0168004	1.1202	0.379555	0.0510564	0.635233	-0.0582828	0.126821	-0.428344	0.453227	0.506525	0.54456	-0.244896	1.10083	0.476459	0.356759	-0.509786	-0.207397	-0.378476	0.560407	0.0500772	-0.747506	-0.307086	-0.151276	-0.0310489	-0.498635	-0.464918	-0.116068	-0.0800019	-0.550001	-0.240503	-0.213554	0.159528	0.0522096	-0.0904472	0.337233	-0.369074	-0.550666
WMY63	wildtype_male_young	+/+♂Y	-0.061027	-0.15494	-0.509031	-1.36708	-0.675552	-0.401254	0.00429409	0.0466936	-0.0604844	0.0225936	-0.0582376	0.87785	0.772341	0.152099	0.176546	0.243039	0.571112	-0.153934	0.195894	0.556723	0.569677	-0.067051	1.30972	0.89438	0.046711	-0.311069	0.0246181	-0.559312	0.343878	-0.0855008	-1.01542	-0.449794	-0.151376	-0.402965	-0.583683	-0.462259	-0.278863	-0.030321	-0.281513	-0.196415	-0.101912	0.342732	0.430638	0.00821307	0.452343	-0.50657	-0.522279
WMY88	wildtype_male_young	+/+♂Y	-0.921075	0.202167	-0.873587	-1.76061	-0.90822	-1.51594	-1.34598	-0.586837	-1.91849	-1.0679	-1.00219	-0.0428878	0.044074	-0.399106	-0.683198	-0.825381	-0.592377	-0.892137	-0.378007	-0.684355	-0.248461	-1.13142	0.38597	0.167345	-0.160465	-0.143472	-0.412015	-0.316329	0.298902	0.0600933	-0.608188	-0.17707	-0.04945	-0.266886	-0.325713	-0.282395	-0.0827692	-0.00899037	-0.397084	-0.116202	0.0212774	0.32619	0.449777	0.0784618	0.546808	-0.251234	-0.214059
WMY91	wildtype_male_young	+/+♂Y	-0.863843	-0.679734	-1.53207	-2.44358	-1.31284	-0.50194	-0.10241	-0.293141	-0.144592	-0.266416	-0.207538	0.709796	0.431508	-0.196459	0.274825	-0.032746	0.25323	-0.312923	0.227632	0.278512	0.107261	-0.555812	0.94671	0.522974	0.0781726	-0.324079	-0.337159	-0.402541	0.0316226	-0.0888981	-0.690088	-0.260229	-0.134148	-0.141931	-0.519625	-0.401517	-0.184272	-0.101043	-0.435492	-0.15901	-0.214862	0.169329	0.187961	0.0297424	0.492784	-0.213172	-0.275033
QC1	quality_control	QC	-0.0821497	-0.369079	-0.0174988	-0.116026	0.0631255	-0.0153001	0.0488357	0.00300374	0.0114935	0.0268297	-0.00612035	0.00854409	0.0668744	-0.00835191	0.000777074	0.0109593	-0.000719405	-0.00870279	0.00364426	0.0480831	-0.0118982	0.00258715	-0.00728182	0.0332129	-0.0229778	-0.0559566	0.023785	-0.0394777	-0.0443881	-0.0365006	-0.0136986	-0.0279406	-0.027702	-0.049464	-0.0219248	-0.0482127	-0.0196342	-0.061546	-0.0531732	-0.0479609	-0.0231229	-0.0484684	-0.0468952	-0.0525758	-0.044266	-0.0769602	-0.0335256
QC10	quality_control	QC	0.218431	-0.0544871	-0.103588	-0.0970235	0.0457048	-0.0218404	-0.0516856	-0.0578692	-0.08259	-0.0529661	-0.0630987	-0.0620682	-0.183253	-0.0466581	-0.06477	-0.0183186	-0.112099	-0.0673291	-0.0118079	-0.158854	-0.00890629	-0.0519596	-0.0203307	-0.0104268	-0.123246	-0.178263	0.160046	-0.0482835	-0.0598143	-0.0454764	-0.0213861	-0.0731556	-0.0674703	-0.0498979	-0.102599	-0.0348186	-0.0484847	-0.0771575	-0.0655587	-0.0616467	-0.0518033	-0.0834628	-0.106923	-0.0651894	-0.0789698	-0.0530084	0.0154511
QC11	quality_control	QC	-0.592456	-0.0286768	-0.164098	0.00886933	0.0244862	-0.0793632	-0.140301	-0.0382216	0.198039	-0.101104	-0.0584795	-0.0350596	-0.0346367	-0.00516857	-0.102217	-0.0711517	-0.0589803	-0.055114	-0.039315	0.125324	-0.0293102	-0.0490295	-0.0681784	-0.0431217	-0.109283	-0.0534139	-0.094472	-0.0692968	-0.0279065	-0.0620986	-0.117798	-0.0369802	-0.0591332	-0.0745939	-0.047955	-0.0669236	-0.0290201	-0.0884157	-0.0546948	-0.03818	-0.0544949	-0.0665231	-0.0392464	-0.0524561	-0.0539793	-0.0425563	-0.0524307
QC12	quality_control	QC	0.102481	-0.563482	-0.0347621	-0.083442	-0.210371	-0.0437524	-0.151722	-0.0998261	-0.207636	-0.0613053	-0.0627925	-0.0773146	-0.0724821	-0.0423881	-0.0421553	-0.0683074	-0.0712505	-0.01217	-0.0690394	0.138175	-0.111817	-0.0733357	-0.0475418	-0.0700661	0.0772378	-0.0645767	-0.0599147	-0.0947392	-0.0540581	-0.072064	0.0534481	-0.0819023	-0.0546046	-0.078034	-0.0779419	-0.067135	-0.114669	0.00389201	-0.0460582	-0.110514	-0.0638579	-0.0640685	-0.0413827	-0.0702943	-0.0691298	-0.0886568	-0.0735679
QC13	quality_control	QC	-0.303002	0.120065	0.010529	-0.0588962	-0.211583	-0.0616276	0.0339387	-0.0782687	0.221896	-0.0447621	-0.0436394	-0.0553939	0.164514	-0.0907859	-0.0679667	-0.0998953	-0.0151541	-0.0340576	-0.0838298	-0.207522	-0.202678	-0.0920188	-0.173335	-0.0709224	-0.117926	-0.0970163	-0.207598	-0.0522263	-0.0627807	-0.0526415	-0.0962709	-0.0604006	-0.0702428	-0.0560234	-0.0469411	-0.0663108	-0.0529222	-0.064842	-0.0482609	-0.056639	-0.0515777	-0.0551268	-0.0220534	-0.0584475	-0.0600069	-0.0604286	-0.0684028
QC14	quality_control	QC	0.165396	0.0130352	-0.00176749	-0.0845589	-0.0786156	-0.103461	-0.0703971	-0.069074	-0.37093	-0.0118225	-0.0665438	-0.0789605	-0.126067	-0.0916848	-0.039716	-0.0481086	-0.0305188	-0.0958599	-0.0528631	-0.105134	0.0100173	0.0616752	-0.00868086	-0.0577336	-0.0776914	-0.0113643	-0.288947	-0.0232586	-0.0474605	-0.0783549	-0.0685064	-0.0463893	-0.0630206	-0.0443515	-0.0438497	-0.0591661	-0.0478235	-0.0543845	-0.0473841	-0.0663651	-0.080767	-0.0356665	-0.126081	-0.0447178	-0.0516488	-0.0525119	-0.0898681
QC15	quality_control	QC	-0.0329835	-0.110854	-0.15676	-0.0638133	0.156576	-0.0545234	-0.0356187	-0.0143883	0.0264025	-0.0724704	-0.0678402	-0.03315	0.0881377	-0.0668228	-0.0414869	-0.041723	-0.0580172	-0.0737675	-0.0727144	-0.133127	-0.0165536	-0.0823154	-0.00861217	-0.0979211	-0.0398995	-0.0234813	0.183792	-0.069659	-0.072752	-0.0596461	0.0121206	-0.0743991	-0.0547797	-0.0307149	-0.0473733	-0.0646007	-0.0429745	-0.0807888	-0.0559494	-0.0332904	-0.0480904	-0.0660746	-0.104372	-0.0707176	-0.0652731	-0.0651806	-0.0279819
QC16	quality_control	QC	-0.364288	0.0720674	-0.0542612	-0.0402145	-0.279767	-0.05662	-0.0514002	-0.111051	-0.37356	-0.0903087	-0.0769026	-0.0637608	-0.138586	-0.0629597	-0.077439	-0.0626349	-0.0471453	-0.0791353	-0.0701179	-0.0967345	-0.0386515	-0.119556	-0.0837146	-0.00280664	-0.0370416	-0.0815916	-0.283443	-0.070835	-0.0658725	-0.0596197	-0.0492055	-0.038098	-0.0469122	-0.086009	-0.0939608	-0.0585262	-0.0803371	-0.115339	-0.0567216	-0.0699793	-0.0534375	-0.0587043	-0.036736	-0.0563674	-0.0674965	-0.0612178	-0.0955665
QC17	quality_control	QC	0.207147	-0.141133	-0.0193562	-0.0224503	0.0511972	-0.0270561	-0.0347842	-0.0211576	-0.0456403	-0.0495397	-0.0258007	-0.0402547	-0.184765	-0.0489956	-0.059192	-0.0527603	-0.0812785	-0.033017	-0.0596689	0.0908392	-0.128032	-0.0626067	-0.100672	-0.0844162	-0.0365072	-0.128541	0.0740982	-0.0587842	-0.0662638	-0.058362	-0.255343	-0.0639336	-0.052387	-0.0632659	-0.0595451	-0.0600758	-0.0582653	-0.0419414	-0.082757	-0.06117	-0.0572499	-0.0425188	-0.0166095	-0.0692697	-0.0625415	-0.0547792	-0.0343957
QC18	quality_control	QC	0.0344791	-0.0413854	-0.0943915	-0.0770532	-0.342596	-0.0790735	0.00544924	-0.085067	0.0322391	-0.0492772	-0.0641784	-0.0939028	-0.231575	-0.0119232	-0.0732233	-0.0918309	-0.0544572	-0.0531705	-0.0304734	-0.0141353	-0.0237703	-0.0243841	-0.048581	-0.0511089	-0.129559	-0.0828283	-0.0206793	-0.0606801	-0.0612242	-0.0430276	-0.104062	-0.0534891	-0.0852897	-0.0587923	-0.0476231	-0.0531801	-0.0992466	-0.0611146	-0.0797531	-0.0634623	-0.0816944	-0.0718942	-0.0920507	-0.0596315	-0.0597289	-0.0498236	-0.0780474
QC19	quality_control	QC	-0.207293	-0.0783717	0.0504574	-0.0963966	0.018162	-0.0608689	-0.140771	-0.0939694	0.19631	-0.0681507	-0.0516918	-0.0928634	0.0337147	-0.0719869	-0.0577066	-0.0189664	-0.0421081	-0.0724477	-0.0784293	-0.198852	-0.109127	-0.137509	-0.0101633	-0.0682547	-0.101825	0.00914155	-0.15385	-0.0658769	-0.0567502	-0.0694017	0.0970018	-0.0782006	-0.0528192	-0.0698726	-0.0521489	-0.0880511	-0.030872	-0.0437682	-0.026029	-0.054661	-0.0604781	-0.0751209	-0.0293004	-0.072633	-0.0644705	-0.0682517	-0.074677
QC2	quality_control	QC	0.0768667	0.296103	-0.0846084	-0.0515414	-0.086634	-0.0844949	-0.101583	-0.0934374	-0.0853599	-0.11476	-0.0896225	-0.103179	-0.409905	-0.0912307	-0.0970891	-0.0888111	-0.120596	-0.104304	-0.100768	-0.113639	-0.104478	-0.130247	-0.0653213	-0.117534	-0.0792741	-0.0231433	-0.0520655	-0.0731081	-0.0890672	-0.0639748	-0.147197	-0.074074	-0.0863753	-0.0737313	-0.0823168	-0.0606486	-0.0756847	-0.0630838	-0.0341189	-0.0737817	-0.0766226	-0.0725035	-0.0403653	-0.0690844	-0.0833883	-0.038034	-0.0788493
QC20	quality_control	QC	-0.077253	0.0666571	-0.139826	-0.061178	0.0792729	-0.0459445	-0.161465	-0.0496883	0.144276	-0.0664436	-0.0713558	-0.0421932	0.101342	-0.055204	-0.0308758	-0.073815	-0.128535	-0.0589868	-0.0302837	0.0370866	-0.0240226	-0.0476566	-0.11836	-0.0919882	-0.0359387	-0.0607639	0.116732	-0.0650733	-0.0601352	-0.0658977	-0.0227975	-0.0830905	-0.0582745	-0.0582798	-0.0530468	-0.061114	-0.0492491	-0.0342822	-0.0558851	-0.0557762	-0.0513651	-0.0628896	-0.0902344	-0.0397816	-0.0483566	-0.0858939	-0.0191568
QC21	quality_control	QC	0.0387164	0.0106787	-0.0199486	-0.00859606	0.166675	-0.0692882	0.00576922	0.000693113	-0.216034	-0.0449852	-0.0510937	-0.0125479	-0.180925	-0.06446	-0.0630368	-0.0445411	-0.0315813	-0.0477525	-0.0657908	-0.019645	0.0197051	0.0115261	-0.00252201	-0.0132272	-0.0080391	-0.0920178	-0.0991716	-0.0614308	-0.0625004	-0.0780964	0.0103038	-0.0591328	-0.0721989	-0.0376033	-0.0912616	-0.0323544	-0.0624216	-0.0721357	-0.0894593	-0.0778241	-0.0525282	-0.0688164	-0.0660724	-0.0559706	-0.0385736	-0.0523122	-0.0646654
QC22	quality_control	QC	-0.421073	-0.258167	-0.160718	-0.0457824	-0.108511	-0.0416864	-0.157436	-0.013953	-0.489863	-0.0319446	-0.0658778	-0.0633653	0.0643951	-0.054453	-0.0809835	-0.0303482	-0.0316287	-0.0525634	-0.0581648	-0.107983	-0.0609855	0.00538908	-0.0599459	-0.0438793	-0.0668167	-0.0646524	-0.160163	-0.0384766	-0.0519605	-0.0407984	-0.146058	-0.0232638	-0.0494101	-0.0676325	-0.0638267	-0.0363176	-0.0422068	-0.0213618	-0.0424812	-0.0513114	-0.0600441	-0.0394814	-0.0078753	-0.0542648	-0.0587267	-0.05872	-0.0425231
QC23	quality_control	QC	-0.0623534	-0.641458	-0.0576396	-0.077455	-0.275376	-0.0535764	0.00847125	-0.067456	-0.196497	-0.073592	-0.0377032	-0.0630934	-0.0809822	-0.0825321	-0.0595128	-0.096312	-0.0465344	-0.0282969	-0.0387825	-0.137216	-0.0584892	-0.151809	-0.0444211	-0.0623016	0.00755949	-0.00482582	-0.102737	-0.0528532	-0.0629055	-0.0532368	-0.129874	-0.0676549	-0.0527772	-0.0832466	-0.0458622	-0.0638256	-0.054518	-0.0520413	-0.0687363	-0.0464643	-0.053706	-0.0732386	-0.0864266	-0.0552642	-0.0648634	-0.0333389	-0.0771482
QC24	quality_control	QC	-0.470047	-0.118704	-0.0828191	-0.0643588	-0.104047	-0.0575978	0.0363243	-0.0663046	-0.112466	-0.0650739	-0.0575115	-0.0293754	-0.151935	-0.073214	-0.0437525	-0.0220974	-0.108474	-0.0593379	-0.0465904	0.134957	-0.179697	-0.0833529	-0.136406	-0.0450675	-0.0132268	0.004232	-0.238041	-0.07737	-0.0184338	-0.0426047	-0.159774	-0.026193	-0.0449091	-0.0392034	-0.0449416	-0.0575195	-0.0785259	-0.0657957	-0.0403892	-0.0624044	-0.0532882	-0.0537073	-0.0481254	-0.0532012	-0.0560415	-0.0351985	-0.0503246
QC25	quality_control	QC	-0.427584	0.348768	-0.0687608	-0.119142	-0.0429448	-0.0565653	0.0385813	-0.0691503	0.245499	-0.0669991	-0.0920406	-0.0631283	0.0860391	-0.0297087	-0.0183343	-0.0656277	-0.0330531	-0.042562	-0.0766668	-0.0486026	-0.122545	-0.0620179	-0.092755	-0.0783734	-0.0786975	-0.0820991	-0.0278658	-0.0585631	-0.0313193	-0.0517373	-0.0369655	-0.0839443	-0.0758793	-0.0600463	-0.0389276	-0.0978552	-0.0658995	-0.0752093	-0.0562735	-0.0616362	-0.0616179	-0.0543188	-0.10388	-0.0646141	-0.0564757	-0.0481824	-0.0685228
QC26	quality_control	QC	-0.0619091	-0.453326	-0.0478017	-0.0747078	0.00657588	-0.0722074	-0.113581	-0.0603521	-1.24441	-0.0352205	-0.0703957	-0.0525821	-0.277251	-0.0634779	-0.0456717	-0.0901785	-0.0503658	-0.065572	-0.0465219	-0.166337	0.0314817	-0.052752	-0.0273932	-0.040562	-0.073527	-0.111917	-0.0896131	-0.0892664	-0.0752107	-0.0634761	-0.0502826	-0.000428767	-0.0447371	-0.0778489	-0.103802	-0.0449911	-0.0345358	-0.107252	-0.0621485	-0.0661372	-0.0620005	-0.0598429	-0.0205399	-0.0386565	-0.0608232	-0.0537418	-0.0524027
QC27	quality_control	QC	0.300408	0.0971542	-0.0300477	-0.00816848	-0.0767978	-0.0576032	-0.143443	-0.0689689	0.335911	-0.0762272	-0.0366497	-0.0849175	0.0172494	-0.0612057	-0.105252	-0.0459429	-0.071968	-0.0822538	-0.075961	-0.0681663	-0.0523974	-0.0460267	-0.0380291	-0.0782764	-0.0968189	-0.0531651	0.0656401	-0.0325782	-0.0884976	-0.0732216	-0.0121692	-0.118582	-0.0713875	-0.0460425	-0.043611	-0.0548403	-0.0742439	-0.0205532	-0.0666436	-0.0546711	-0.0622342	-0.0624081	-0.0702805	-0.0822001	-0.0650732	-0.094439	-0.0638091
QC3	quality_control	QC	-0.0867749	-0.270792	-0.151399	-0.0506635	-0.250054	-0.0782906	-0.157219	-0.107178	0.0316927	-0.0935318	-0.0728703	-0.0768293	0.0599237	-0.0731848	-0.0639762	-0.100612	-0.0812785	-0.0588348	-0.0850773	-0.0876256	-0.0174142	-0.09868	-0.0941981	-0.0678153	-0.0639427	-0.024871	-0.135273	-0.0669371	-0.0308216	-0.0657305	-0.104495	-0.04109	-0.0525416	-0.0535657	-0.07235	-0.0597279	-0.0722948	-0.0808131	-0.100163	-0.0616658	-0.0866702	-0.0662762	-0.0551786	-0.0704545	-0.0281623	-0.0479767	-0.0610954
QC4	quality_control	QC	-0.118447	-0.0980985	-0.0864147	-0.0413801	-0.069309	-0.027713	-0.0734094	-0.00173372	-0.143358	-0.0893957	-0.052115	-0.0484345	-0.0078977	-0.0500034	-0.0771719	-0.0609383	-0.0129555	-0.0385265	-0.0297407	-0.193068	-0.0817423	-0.00249742	-0.0407601	-0.132671	-0.129757	-0.107264	-0.301624	-0.0641896	-0.0591602	-0.0665171	0.0399839	-0.127948	-0.0750005	-0.052627	-0.050347	-0.0667487	-0.07308	-0.034773	-0.0755805	-0.0511001	-0.0634208	-0.0590599	-0.10439	-0.0418912	-0.080098	-0.0802244	-0.0640884
QC5	quality_control	QC	-0.378711	-0.0599247	0.047487	-0.0254726	-0.0504409	-0.100739	-0.129373	-0.125974	-0.351909	-0.0786273	-0.105018	-0.110702	0.0547051	-0.0976344	-0.111356	-0.119106	-0.0516849	-0.0816833	-0.0954372	0.0142594	-0.138804	-0.0116169	-0.144756	-0.0562521	0.0275591	-0.127197	0.223312	-0.0468755	-0.0436852	-0.0732979	-0.0835467	-0.0456502	-0.0637211	-0.0643576	-0.085787	-0.0603852	-0.0831016	-0.0499425	-0.0444302	-0.0353719	-0.0539638	-0.0470059	-0.0626827	-0.0498175	-0.0578191	-0.0494768	-0.0534616
QC6	quality_control	QC	0.0590386	0.355232	-0.0424761	-0.00188032	-0.0994519	-0.0886618	-0.0881323	-0.104643	-0.0576308	-0.0770787	-0.0948398	-0.100245	0.00337502	-0.0607593	-0.0529631	-0.0472119	-0.110969	-0.0974485	-0.103432	-0.101923	-0.0984016	-0.129581	-0.0981918	-0.106486	-0.14958	-0.15457	-0.216974	-0.0599294	-0.0896376	-0.0772912	-0.0141229	-0.0666177	-0.0576444	-0.0651662	-0.0814574	-0.0737345	-0.057854	-0.0173448	-0.0189454	-0.0828283	-0.0488058	-0.037908	-0.0786379	-0.0553137	-0.078781	-0.0468545	-0.0468562
QC7	quality_control	QC	0.0272972	-1.0171	0.0414918	-0.0125708	0.0166561	-0.0972702	0.0245495	-0.0794692	-0.0700481	-0.033088	-0.0642252	-0.0701393	-0.222081	-0.091241	-0.0840322	-0.0969815	-0.101929	-0.0936688	-0.0954836	-0.279332	0.0209721	-0.061319	-0.059838	-0.0798898	-0.000681627	-0.0538028	-0.156455	-0.0824758	-0.0734182	-0.0578018	-0.103169	-0.0607887	-0.0701657	-0.0453693	-0.0487034	-0.0634519	-0.0541744	-0.069526	-0.0602143	-0.0751169	-0.0762284	-0.08589	-0.0574294	-0.0680466	-0.0467521	-0.0783246	-0.099687
QC8	quality_control	QC	-0.045518	0.00398888	-0.179791	-0.084867	-0.0369103	-0.0574135	-0.0538385	-0.0610276	-0.236713	-0.0561372	-0.027771	-0.0554375	-0.189776	-0.0670454	-0.0292923	-0.0667245	-0.0699774	-0.0806386	-0.0864998	-0.0647127	-0.111201	-0.142102	-0.0560721	-0.0646022	-0.0292777	0.0852373	-0.14147	-0.0546246	-0.0672561	-0.0593521	0.115206	-0.0287236	-0.0602259	-0.0765304	-0.0413874	-0.0494452	-0.0755821	-0.11334	-0.127265	-0.0771071	-0.0746439	-0.0356665	-0.0990189	-0.0668723	-0.0688549	-0.0720047	-0.0832848
QC9	quality_control	QC	-0.207796	0.120268	-0.0181679	-0.109889	-0.111113	-0.0446114	-0.0309169	-0.00176111	-0.114958	-0.069924	-0.0715789	-0.0461453	-0.0767549	-0.0786823	-0.046228	-0.0407241	-0.0398378	-0.0558695	-0.047271	-0.115839	-0.0338384	-0.0387861	-0.0413049	-0.0751387	-0.101726	-0.0118368	0.00402501	-0.0410522	-0.0780966	-0.0393584	-0.320411	-0.0719513	-0.0448702	-0.0498761	-0.034014	-0.0585288	-0.0452272	-0.0252712	-0.0647938	-0.0111797	-0.0508145	-0.0590003	0.0129262	-0.051791	-0.0276955	-0.0409584	-0.07953
[truncated: 334 more columns]

## Sheet: LIP_CSF
			CE(18:1)	CE(18:2)	CE(20:4)	CE(22:6)	Cer(34:2)_(d18:1/16:1)	Cer(38:3)_(d20:0/18:3)	Cer(40:2)_(d20:1/20:1)	Cer(40:3)_(d20:0/20:3)	HexCer(40:2)_(d18:1/22:1)	HexCer(42:2)_(d18:1/24:1)	LPC (15:0)	LPC(16:0)	LPC(16:1)	LPC(18:0)	LPC(18:1)	LPC(18:2)	LPC(20:3)	LPC(20:4)	LPC(22:4)	LPC(22:6)	LPE(16:0)	LPE(18:0)	LPE(18:1)	LPE(18:2)	LPE(20:4)	LPE(20:5)	LPE(22:6)	PC(30:0)	PC(30:1)	PC(34:0)	PC(34:1)	PC(34:2)	PC(34:3)	PC(36:1)	PC(36:2)	PC(36:3)	PC(36:4_1)	PC(36:4_2)	PC(36:5)	PC(38:1)	PC(38:2)	PC(38:3)	PC(38:4_1)	PC(38:4_2)	PC(38:6_1)	PC(38:6_2)	PC(40:1)
		Polarity (+ or -)	+	+	+	+	+	+	+	+	+	+	+	+	+	+	+	+	+	+	+	+	+	+	+	+	+	+	+	+	+	+	+	+	+	+	+	+	+	+	+	+	+	+	+	+	+	+	+
		Q1 (m/z)	668.6	666.6	690.6	714.6	536.5	590.6	620.6	618.6	782.7	810.7	482.324	496.3	494.3	524.4	522.4	520.3	546.4	544.3	572.4	568.3	454.3	482.3	480.3	478.3	502.3	500.3	526.3	706.5	704.5	762.6	760.6	758.6	756.6	788.6	786.6	784.6	782.6	782.6	780.6	816.6	814.6	812.6	810.6	810.6	806.6	806.6	844.7
		Q3 (m/z)	369.4	369.4	369.4	369.4	264.3	312.3	310.3	312.3	264.3	264.3	104.107	184.1	184.1	184.1	184.1	184.1	184.1	184.1	184.1	184.1	313.3	341.3	339.3	337.3	361.3	359.3	385.3	184.1	184.1	184.1	184.1	184.1	184.1	184.1	184.1	184.1	184.1	184.1	184.1	184.1	184.1	184.1	184.1	184.1	184.1	184.1	184.1
		Rt (min)	12.66	12.25	11.93	11.67	6.77	7.42	8.24	8.34	8.94	9.63	1.45	1.46	1.27	1.86	1.54	1.32	1.41	1.31	1.56	1.27	1.49	1.91	1.57	1.33	1.32	1.32	1.26	6.46	6.11	7.87	7.24	6.53	5.95	8.11	7.47	6.74	6.48	6.22	5.9	8.79	8.18	7.72	7.26	7.57	6.07	6.19	9.67
Sample ID	Group	Group ID (with symbols)
HEFY19	heterozygote_female_young	+/–♀Y	0.0871952	0.0811693	0.346528	0.590283	0.236487	1.02046	1.2112	1.15629	-0.303051	-1.06148	-0.487888	-0.379239	-0.908655	-0.164968	-0.398939	-0.783941	-1.03665	-0.880611	-0.531416	-0.678715	-0.361807	-0.317081	-1.06713	-1.16553	-1.19892	0.131476	-1.5629	0.271565	0.423415	0.0979641	1.1263	0.167864	-0.397199	1.10146	0.376776	-0.384402	-0.172157	-0.29972	-0.564297	0.771027	-0.0944813	0.286818	-0.41599	0.246564	-0.831736	0.239715	0.423879
HEFY21	heterozygote_female_young	+/–♀Y	0.591121	-0.335845	-0.978233	-0.380238	1.10513	1.33128	2.19044	1.53512	-1.02456	-0.480828	-0.0418959	-0.456323	-0.754689	-0.300581	0.00685049	-1.86195	-1.32435	-1.13953	-0.30611	-1.04862	-1.44764	-0.14905	-0.747857	-1.28946	0.0806181	1.0902	-1.82892	0.984174	0.524766	0.066913	1.36532	-0.68533	-0.779774	1.25305	-0.18264	-1.07588	-0.792212	-1.61016	-0.618585	0.884797	0.590249	-0.395628	-0.444865	-0.215288	-2.24881	-0.547518	0.687346
HEFY32	heterozygote_female_young	+/–♀Y	0.578167	-0.0867958	0.362024	0.333773	-0.354465	1.37972	2.16365	1.6517	-0.6931	-0.409944	-0.169297	-0.732087	-1.25316	-0.140328	-0.8099	-1.31668	-0.982485	-1.17615	-0.916848	-1.30679	-1.07519	-0.400205	-0.664666	-1.45768	-0.602618	0.731549	-0.855018	0.054982	0.919241	0.432605	1.10944	0.00928254	-0.775945	1.02234	0.377857	-0.408525	-0.182483	-0.534439	-0.483145	0.926874	0.143177	0.0976081	-0.227633	0.288601	-0.911171	-0.160007	0.512334
HEFY33	heterozygote_female_young	+/–♀Y	-0.0982686	-1.00204	-0.912829	-0.585182	-0.293629	1.0434	1.89211	1.25015	-0.996907	-0.426413	-1.19708	-1.10828	-1.16035	-0.5193	-1.22653	-1.81805	-1.7349	-1.57534	-0.828516	-1.46233	-1.00976	-0.114847	-1.41962	-1.63275	-0.64798	0.319714	-0.960752	0.520108	1.1087	0.182834	0.623869	-0.435448	-1.24209	0.743108	-0.0409334	-0.678434	-0.398207	-1.21574	-0.696472	0.712445	-0.0930682	-0.141043	-0.103797	0.156313	-1.02237	-0.509623	0.133272
HEFY35	heterozygote_female_young	+/–♀Y	-0.262809	-0.156258	-0.0289858	0.14865	-0.0977679	0.634406	0.872119	0.763475	-0.267549	-0.21483	-1.44023	-0.606461	-0.952277	-0.128033	-0.824204	-1.08486	-1.36072	-1.16353	-0.84801	-1.02828	-0.203655	0.0580102	-0.452961	-0.770904	-0.767902	-0.302236	-0.675961	0.360436	0.807207	0.155312	0.853998	-0.0702406	-0.401276	0.989849	0.250293	-0.424707	-0.0679768	-0.521579	-0.39591	0.719591	0.0294076	0.506936	0.0373861	0.176052	-0.438032	-0.156946	0.425599
HEFY40	heterozygote_female_young	+/–♀Y	0.804776	-0.0215496	-0.429364	-0.202424	1.37831	1.8025	2.46441	2.05889	-0.822292	-0.614447	-0.348003	-1.02959	-0.94709	-0.67475	-0.531864	-2.03913	-0.981084	-1.37953	-0.220799	-1.21394	-0.521362	-0.0433276	-0.693804	-2.04768	0.354489	0.90376	-0.00314526	-0.196933	0.578664	-0.126485	1.29016	-0.485884	-1.19855	1.13508	-0.0784304	-0.943113	-0.28268	-1.03759	-0.405781	0.871803	0.058537	0.161144	0.0997137	0.0011892	-0.671317	-0.290874	0.76739
HEFY42	heterozygote_female_young	+/–♀Y	0.776473	-0.106421	-0.539929	-0.342643	1.46509	1.34623	1.83579	1.68996	-1.23308	-0.464453	-1.64066	-1.29471	-1.32632	-1.14682	-1.24762	-2.01907	-1.55342	-1.83221	-1.90872	-1.55411	-0.430212	-0.375896	-1.13899	-1.20958	-0.101007	0.732465	-1.48893	0.852766	0.783276	0.00150497	0.817179	-1.10211	-0.774592	0.922223	-0.563067	-1.11967	-0.484213	-1.20699	-0.847524	0.526754	-0.070385	-0.664621	-0.443353	-0.0204297	-0.580331	-0.364785	0.465153
HEFY45	heterozygote_female_young	+/–♀Y	0.220204	0.279961	0.519509	0.439538	1.34029	0.234356	0.750458	0.446024	-0.780475	-0.757238	-1.58392	-0.40076	-0.962413	0.122095	-0.732886	-0.81999	-0.946516	-0.620668	-1.2454	-0.801375	-0.201652	-0.282698	-0.473038	-0.653417	-0.463545	-0.380504	-0.834003	0.457425	0.843892	0.437748	0.728695	0.214839	-0.272135	0.792919	0.620244	-0.0219164	0.150153	-0.397484	-0.108617	0.610466	0.121382	0.417946	-0.209525	0.710657	-0.17503	-0.00674999	-0.101567
HEFY53	heterozygote_female_young	+/–♀Y	0.928573	-0.161615	-0.436461	0.135811	2.31942	1.54934	2.27448	1.74653	-0.407688	-0.236057	-0.177762	-0.890683	-0.913979	-0.703934	-0.459074	-2.14084	-1.42966	-1.558	-1.76528	-1.50487	-1.15365	-0.185915	-0.878966	-2.2836	-0.0903977	0.736787	-0.0100729	0.780731	0.664357	0.51362	1.35817	-1.11151	-1.35492	1.21093	-0.232798	-1.11195	-0.743194	-1.46365	-0.632239	1.15088	0.537588	0.0689152	-0.131687	-0.25026	-2.11341	-0.712619	1.06136
HEFY64	heterozygote_female_young	+/–♀Y	0.150092	0.320799	0.676508	0.406736	-0.237171	0.744012	0.95301	1.01294	-3.53115	-1.83101	-0.435393	-0.233127	-1.11857	0.561983	-0.518035	-0.585364	-0.599381	-0.443406	-0.938761	-0.553185	-0.726115	-0.159407	-0.578059	-0.834714	-0.27443	0.0132893	-1.00222	-0.118819	0.573672	-1.40157	0.728695	0.418439	-0.336017	0.633417	0.883534	-0.0194261	0.316021	-0.320278	-0.0567855	0.544124	0.46201	0.729553	-0.195431	0.678527	-0.191827	0.00466914	0.115037
HEFY66	heterozygote_female_young	+/–♀Y	-0.458019	-0.362571	-0.436338	-0.243441	-1.8353	-0.0564278	0.601475	0.139549	0.582061	0.603401	-0.672859	-0.615066	-0.991007	-0.054809	-0.546831	-0.89894	-1.06142	-0.943714	-0.492184	-1.22987	-0.0679393	-0.0281591	-0.160007	-0.588684	-0.0514477	-0.984382	-0.744069	0.727064	0.88256	0.0145647	0.936379	0.138452	-0.666759	1.09895	0.556097	-0.110347	-0.0741796	-0.377093	-0.317985	1.00796	0.529247	0.165656	0.457973	0.353822	-0.56388	-0.25924	1.12263
HEMY11	heterozygote_male_young	+/–♂Y	-0.0520249	0.343055	-0.00487448	-0.0445423	0.702585	0.18227	0.904638	0.141032	-1.17679	-1.26942	0.186409	-0.221571	-0.433068	-0.110409	-0.798426	-0.766595	-0.751674	-1.38187	-0.921463	-1.27922	-0.296133	-0.594244	-0.571487	-0.278049	-0.537854	-0.413361	-1.22993	-0.236571	-0.0551619	0.698163	0.575394	0.559425	0.255861	0.510424	0.42724	0.244071	-0.172432	0.0985351	0.158004	0.137283	0.399812	0.425479	-0.399067	-0.17565	-0.588773	-0.112682	-0.0426822
HEMY13	heterozygote_male_young	+/–♂Y	0.732782	-0.309389	-0.739627	-0.372342	1.33207	1.97118	2.36152	2.15023	-0.39589	-0.140504	0.244605	-0.756362	-0.522955	-0.643185	-0.531771	-1.82785	-1.0151	-1.63375	-0.767012	-1.61284	-0.120648	-0.575765	-0.709799	-0.817156	-0.0672582	0.979697	-0.458736	0.655895	0.560756	0.240589	1.3094	-0.829773	-0.347375	1.27492	-0.312814	-0.865969	-0.722302	-1.56003	-0.452423	0.887875	0.323117	0.0476591	-0.232537	-0.30202	-1.89306	-0.737641	0.79435
HEMY46	heterozygote_male_young	+/–♂Y	0.299915	-0.0888493	-0.406754	0.12765	0.993643	1.31943	2.05644	1.62561	-0.274912	-0.63747	-0.34005	-0.859191	-1.29842	-0.54018	-0.810959	-2.3368	-1.45162	-1.59594	-1.36027	-1.62508	-2.06509	-0.311115	-0.977941	-2.18312	-0.624693	0.605121	-1.32857	0.507179	0.936204	0.522602	1.15914	-0.901725	-1.45483	1.13719	-0.265719	-1.30987	-0.646764	-1.5682	-1.13844	1.23544	0.362741	-0.340039	0.132215	-0.111084	-1.64089	-0.721424	0.807169
HEMY47	heterozygote_male_young	+/–♂Y	0.0144034	0.158535	0.383191	0.46098	0.496938	0.786343	1.71013	0.759246	-0.405916	-0.473201	-1.08007	-0.508352	-0.91631	-0.143354	-0.643013	-0.869485	-0.610129	-0.90334	-1.37009	-0.844206	-0.314857	-0.400026	-0.599703	-1.18489	-0.302011	0.0755819	-1.24151	-0.0272903	0.359624	0.285951	0.809409	0.338974	-0.192345	0.768737	0.484021	-0.214399	0.00242004	-0.532258	-0.248366	0.964867	0.48474	0.383868	-0.462651	0.261446	-0.791842	-0.0123601	0.293285
HEMY49	heterozygote_male_young	+/–♂Y	0.342366	0.885666	0.944426	0.853704	1.61111	0.606422	0.947661	0.742846	-1.96305	-0.787702	-0.00757987	0.125536	-0.358178	0.501276	-0.794059	-0.343662	-0.281813	-0.344225	-0.978844	-0.304042	-0.320286	-0.261914	-0.901166	-1.08446	-0.630191	-0.181919	-1.26552	0.10762	0.574243	0.474335	0.412561	0.833123	0.35924	0.578374	0.895934	0.33025	0.498237	0.107375	0.149326	0.912939	0.848427	0.91533	0.183645	0.849769	0.32081	0.544285	0.160687
HEMY50	heterozygote_male_young	+/–♂Y	0.361471	-0.0734661	-0.043634	0.275865	1.31485	0.676985	1.60157	1.10819	-0.511353	-0.0232132	-0.913857	-0.885168	-0.812593	-0.726588	-0.5056	-1.56621	-0.951676	-1.02408	-0.497996	-1.47345	-1.16665	-0.14945	-0.833491	-1.4737	0.110303	-0.169229	-0.499379	0.53798	0.727495	0.386574	0.853618	-0.595282	-0.917985	0.92612	-0.157546	-0.983211	-0.49399	-1.13732	-0.853758	0.914475	0.253675	0.178526	0.20213	0.0467066	-0.950337	-0.49364	0.558928
HEMY56	heterozygote_male_young	+/–♂Y	-0.388024	1.05377	1.36135	1.05512	0.175269	-0.29445	0.216963	-0.139734	-2.103	-1.44302	0.253578	0.404751	0.335312	0.686228	-0.351647	0.28633	0.456151	0.284084	-0.73118	0.197698	-0.211765	-0.399748	-0.840975	-0.796223	-0.820067	-1.09054	-0.865127	-0.0838129	0.495296	-0.0669692	0.34698	0.927075	0.936825	0.498812	1.02294	0.726369	0.797897	0.101342	0.669351	0.834435	0.959911	1.30401	-0.268006	1.10849	0.651308	0.821802	0.0151512
HEMY69	heterozygote_male_young	+/–♂Y	-0.9823	-0.0583474	0.000446205	0.064778	-1.77029	-0.431095	0.603665	-0.158271	-1.40046	-1.3332	-0.0764276	-0.383613	-0.797084	-0.0211448	-0.849203	-0.807531	-0.618176	-0.746245	-0.556468	-0.862592	-0.0596654	-0.0237953	-0.358081	-0.501472	-0.358782	-1.29458	-1.0596	0.429666	0.842059	0.95829	0.421618	0.226202	-0.377108	0.56732	0.30234	-0.370031	-0.0081844	-0.838734	-0.257679	0.771575	0.36139	0.344739	0.266478	0.153161	-0.376712	-0.0778995	0.134745
HEMY70	heterozygote_male_young	+/–♂Y	0.223943	0.31992	0.595179	0.551235	0.0273837	0.955913	1.08436	1.33194	-1.27283	-0.739383	-1.25125	-0.993617	-1.05851	-0.24326	-1.01144	-1.34616	-0.999443	-1.021	-0.562199	-0.967501	-0.8243	-0.567605	-1.08067	-1.73561	-0.820586	-0.0948863	-1.18017	-0.523333	0.510142	0.0896709	0.963838	0.14402	-0.131888	0.883388	0.412172	-0.281804	0.0596531	-0.559723	0.0688591	0.707827	0.673377	0.151171	0.204646	0.513	-0.305198	0.268972	0.849407
HEMY71	heterozygote_male_young	+/–♂Y	0.613684	-0.0786935	-0.1105	0.137225	0.0478223	1.30841	1.61214	1.56493	-1.32958	-1.36639	0.377804	-0.858891	-0.564738	-0.515595	-0.602967	-1.22712	-0.819915	-1.16946	-0.592377	-1.14611	-0.851337	-0.303235	-0.616908	-0.33894	0.164395	0.424454	-0.715109	0.191711	0.370012	-0.394697	0.923747	-0.0729242	-0.175043	0.875993	0.17598	-0.419104	0.0110859	-0.805666	0.110151	0.633957	0.580035	0.421777	0.148861	0.127955	-0.599658	-0.090917	1.02697
HEMY73	heterozygote_male_young	+/–♂Y	0.348478	0.278117	0.129593	-0.00332659	0.257155	1.16474	1.43633	1.31362	-2.45813	-1.61662	-0.231865	-0.577703	-0.487303	-0.305281	-0.426754	-0.876535	-0.515406	-0.739247	-0.747141	-0.719164	-0.174816	0.121356	-0.495062	-0.739294	-0.200564	0.323466	-0.722185	-0.411611	0.42972	-0.725443	0.707362	-0.0727016	-0.148067	0.683328	0.170267	-0.395272	-0.1909	-0.670655	-0.111619	0.596682	0.224417	0.0943804	0.0954724	0.0462492	-0.284161	-0.116693	0.53838
HEMY78	heterozygote_male_young	+/–♂Y	0.198646	0.101653	0.0785715	0.276234	-0.11739	0.912149	1.13972	1.31252	-1.07955	-0.956335	-0.378197	-0.48996	-0.797975	-0.180222	-0.317049	-0.688084	-0.592815	-0.662448	-0.370311	-0.766036	-0.41595	-0.090602	-0.400524	-0.750402	-0.27945	-0.02934	-0.787095	0.500575	0.636233	-0.349368	1.00196	0.233176	-0.327346	0.879152	0.392405	-0.204082	-0.0682086	-0.61145	-0.437512	0.881726	0.498055	0.535986	0.109743	0.224166	-0.677445	-0.0435284	0.499612
HEMY81	heterozygote_male_young	+/–♂Y	-0.220675	-0.72006	-0.754017	-0.59404	-0.857	0.246385	1.03784	0.449947	0.349194	0.207672	-1.24016	-1.28679	-1.54812	-0.650352	-1.39885	-1.81108	-1.64578	-1.21252	-0.561515	-1.50884	-0.285359	0.39314	-0.714742	-0.850443	-0.851171	-0.582006	-0.609816	0.914876	1.20118	-0.214398	0.616638	-0.41027	-0.494189	0.834625	0.0424284	-0.304376	0.121142	-0.590163	-0.316358	0.930188	0.248522	0.330897	0.987238	0.440179	0.0290237	-0.121037	1.06312
HEMY84	heterozygote_male_young	+/–♂Y	0.226261	0.376886	0.62495	0.92551	-0.471692	0.98047	1.57554	1.04478	-1.72005	-1.29407	-0.856013	-0.406965	-0.595803	0.126607	-0.448581	-0.216762	-0.998375	-0.862152	-0.669522	-0.785392	0.141383	-0.264312	-1.22528	-0.0666655	-0.549379	0.0578734	-1.14174	0.400757	0.613024	-0.921548	1.09041	0.380489	0.459298	0.948427	0.77142	-0.0166523	-0.0209931	0.350977	-0.394695	0.619973	0.611096	0.418979	0.0625972	0.570188	-0.612178	0.184043	0.905374
HFY17	homozygote_female_young	–/–♀Y	0.148399	-0.984325	-1.47853	-1.50637	0.0938065	0.618507	0.586547	0.782494	-0.972759	-2.27768	-0.636934	-0.272463	-0.517951	-0.0383294	-0.419033	-0.87672	-1.1359	-1.13766	-0.842665	-0.537658	-0.119276	-0.131819	-0.546916	-0.70626	-0.664665	-0.0833923	-0.497048	0.325007	0.640091	0.141328	1.19088	0.309984	-0.147312	1.05169	0.404202	-0.0157597	-0.185925	0.112674	0.0740186	0.275754	0.411967	0.220266	-0.187511	0.120397	-0.18985	0.295379	-0.00605353
HFY18	homozygote_female_young	–/–♀Y	0.480187	-0.491271	-0.385879	-0.211537	1.09871	1.44591	1.73617	1.651	-0.115122	-0.295005	-0.938733	-0.559496	-0.243249	-0.602991	-0.180764	-0.707759	-1.63359	-1.3944	-0.435731	-1.22517	-0.0525568	-0.366274	-0.676291	0.184339	-0.454219	0.722306	-0.996834	0.113294	0.523842	0.369197	1.33128	-0.537982	-0.152297	1.26764	-0.278013	-0.967126	-0.536963	-0.0826692	-0.833658	0.768502	0.446432	-0.0208981	-0.120963	-0.155473	-1.8142	-0.334552	0.724637
HFY26	homozygote_female_young	–/–♀Y	-0.228412	-0.671222	-0.589851	-0.562139	0.111969	0.575019	0.960318	0.775627	-0.0888848	-0.251034	-1.02256	-0.600059	-0.784036	-0.159923	-0.512939	-1.20475	-0.955357	-0.766802	-0.579424	-0.621371	-0.504892	0.185989	-0.352745	-0.79998	-0.513807	-0.365188	-0.443111	0.661646	0.748533	0.228973	0.960373	-0.184049	-0.693008	0.966591	0.118404	-0.457504	-0.092496	-0.628491	-0.293335	0.603463	0.219199	0.0990268	0.0445742	0.335621	-0.252468	0.0609028	0.0997422
HFY29	homozygote_female_young	–/–♀Y	-0.321508	-0.543812	0.185362	0.203803	0.363088	0.841282	1.04714	1.01763	-1.42004	-1.23259	-0.825115	-0.758079	-0.954455	-0.149581	-0.828719	-1.38747	-1.39332	-1.11498	-0.455179	-1.16714	-0.616939	-0.10708	-1.02337	-1.44268	-0.871988	-0.0243217	-1.20166	0.612476	0.95428	-0.0362283	0.795598	-0.259605	-1.04839	0.844662	0.294056	-0.516459	-0.182352	-0.622812	-0.755317	0.685283	0.291855	0.228275	0.0048387	0.352759	-0.595863	-0.340785	-0.00675466
HFY34	homozygote_female_young	–/–♀Y	0.0201208	-0.735899	-0.642702	-0.445763	1.19331	0.835431	1.02955	0.944245	0.0654906	-0.269829	-1.26927	-0.888423	-1.13805	-0.73091	-0.822313	-0.745548	-1.54399	-1.31113	-1.15119	-1.39691	0.147049	-0.0711651	-0.894641	0.017826	-0.366237	-0.0576154	-1.17417	0.501938	0.809173	-0.229333	0.891137	-0.586908	-0.0737175	0.809401	-0.26106	-0.827911	-0.35906	0.0198721	-0.858658	0.660668	-0.0657336	-0.295307	-0.152451	-0.0532826	-0.822068	-0.430124	0.32087
HFY54	homozygote_female_young	–/–♀Y	0.60546	0.313914	-0.021894	0.267549	0.679458	0.57819	1.73033	0.985327	-0.386986	-0.594863	-0.473309	-0.510857	-1.01366	-0.301654	-0.034745	-0.924904	-0.90087	-1.07943	-1.70917	-1.11936	-0.772227	-0.298235	-1.41437	-1.07213	-0.186323	0.313206	-1.24455	-0.261699	0.547258	0.451815	1.25399	-0.013235	-0.64007	1.12506	0.500685	-0.297878	-0.488014	-0.270348	-0.417544	1.1373	0.951266	0.139652	-0.0821431	-0.195297	-1.10809	-0.469049	0.86451
HFY55	homozygote_female_young	–/–♀Y	0.845412	-0.172326	-0.799214	0.139297	1.89546	1.73821	1.94489	1.89482	-1.0535	-0.852048	-0.0990134	-0.724817	-0.768321	-0.744403	-0.184969	-1.7682	-1.63142	-1.59676	-0.611387	-1.25671	-0.174033	0.155982	-0.307735	-0.561664	0.205855	0.958372	-0.621507	0.995853	0.613253	-0.178695	1.45613	-0.862396	-1.05355	1.13998	-0.22712	-1.07215	-0.620581	-1.23863	-0.965396	1.07641	0.573784	-0.972444	0.11376	-0.290053	-1.60423	-0.549867	0.882905
HFY77	homozygote_female_young	–/–♀Y	-1.62413	-0.735862	-0.725727	-1.1842	-2.47342	-2.37125	-1.80581	-2.27183	0.939536	0.719496	-0.462621	-0.613709	-0.981392	0.0835548	-0.951031	-0.576969	-0.720273	-0.378853	-0.536025	-0.334873	-0.228013	0.264372	-0.400476	-0.628604	-0.589694	-3.27218	-0.322282	0.210538	0.455004	-0.643344	0.110265	0.172115	-0.456374	0.743108	0.751249	-0.182366	0.198708	-0.263445	-0.387081	1.13032	0.500394	0.510344	0.35649	0.604243	-0.122424	0.222999	1.42332
HMY14	homozygote_male_young	–/–♂Y	0.427505	0.046616	-0.186501	-0.30249	0.801248	0.927723	1.30618	0.963823	-0.465381	-0.295794	-0.722705	-1.44209	-1.1557	-1.0735	-2.21709	-2.33304	-2.20563	-2.63982	-2.27522	-1.9837	-0.427245	-0.910661	-1.49381	-0.769114	-0.951009	0.32926	-1.03975	0.0708085	0.197135	0.0145647	0.38123	0.258455	0.436085	0.485703	0.257825	0.0343666	-0.0612099	0.0418443	0.23134	0.712702	0.526998	-0.0152701	-0.358197	-0.251997	-0.214098	0.0991312	0.435888
HMY22	homozygote_male_young	–/–♂Y	-0.071044	-0.341412	-0.327925	-0.086431	-0.361647	0.649464	1.02995	0.766465	0.343431	0.33717	-0.770034	-0.794893	-1.00995	-0.520975	-0.917472	-1.35424	-1.4896	-1.39784	-0.483452	-1.24017	-0.559932	-0.37167	-0.567262	-0.917797	-0.311525	-0.111464	-1.13291	0.251458	0.581914	0.492592	1.03284	0.0610012	-0.910391	1.04746	0.388966	-0.224281	-0.328289	-0.322571	-0.833961	0.832608	0.476016	-0.337641	-0.298132	-0.00321829	-0.639663	-0.135428	0.599232
HMY24	homozygote_male_young	–/–♂Y	0.731708	-0.529463	-0.497168	0.0690354	0.204972	1.70798	2.14612	1.95266	-0.373307	-0.529769	-0.528633	-0.788405	-0.722234	-0.445084	-0.731852	-2.10066	-1.90959	-1.73137	-1.16308	-1.3558	-0.667934	-0.500204	-0.779933	-1.37623	-0.0683946	1.20012	-0.814523	0.660547	0.423438	-0.116803	1.56707	-0.517392	-1.01042	1.34144	-0.149831	-0.936996	-0.209288	-1.19505	-0.744922	0.618978	0.371943	-0.76242	-0.295376	-0.0527575	-1.34622	-0.192372	0.32087
HMY25	homozygote_male_young	–/–♂Y	-0.226091	-0.612677	-0.60303	-0.147132	-1.89832	0.725848	0.907703	0.915695	-1.14833	-1.17139	-0.843396	-0.368334	-0.386997	-0.0198094	-0.366512	-1.21858	-1.03017	-0.982596	-1.06302	-0.65801	-0.52842	0.168132	-0.705027	-0.61534	-0.622409	0.0888592	-0.273078	-0.158159	0.861296	-0.127971	1.14458	-0.0760751	-0.0565072	0.977914	0.0932799	-0.401614	-0.0792981	-0.276817	-0.261603	0.659371	0.323117	-0.0794692	-0.136908	-0.0109269	-0.23182	0.108288	0.502586
HMY68	homozygote_male_young	–/–♂Y	0.0712193	-0.0950301	-0.0583982	0.145031	0.578065	0.851997	1.31707	1.13078	-0.221628	-0.476091	-0.642747	-0.65433	-0.924454	-0.245411	-0.62976	-1.05505	-1.07266	-1.03432	-0.789933	-0.962091	-0.432635	-0.169303	-0.734909	-1.32436	-0.238293	0.211277	-1.07274	-0.115674	0.480895	-0.86129	0.715512	0.123792	-0.496656	0.787495	0.326571	-0.297603	-0.120235	-0.488693	-0.289257	0.794328	0.465772	0.312861	0.40937	0.18425	-0.585241	-0.0292151	0.717238
WFY15	wildtype_female_young	+/+♀Y	0.331129	0.35253	0.348875	0.808418	0.0627257	0.739088	0.646201	0.820289	-1.22697	-1.4877	-0.5839	-0.568065	-0.940556	-0.343512	-0.603571	-0.532815	-0.90564	-1.07902	-0.673032	-0.736822	-0.393749	-0.557885	-0.530625	-0.18151	-0.457159	0.0139417	-0.986948	0.340652	0.362681	0.317707	1.0994	0.480831	-0.131046	1.04582	0.45888	-0.201489	0.0070743	0.208607	-0.51148	0.586264	0.192638	0.346393	-0.0915772	0.389178	-0.597148	0.32901	0.0521403
WFY20	wildtype_female_young	+/+♀Y	1.1789	-0.0266349	-0.987425	-0.342734	1.69088	1.94222	2.82999	2.36812	-0.360835	-0.362774	0.169201	-0.675244	-0.882803	-0.915591	-0.650966	-1.46574	-1.52276	-1.42577	-0.30009	-1.33828	-0.396755	0.114111	-0.786676	-0.259398	0.280947	1.33754	-0.893972	0.737754	0.636268	0.383828	0.98908	-0.705294	-0.0532216	0.891967	-0.406353	-1.28683	-0.941734	-0.83706	-0.334248	0.654966	0.268735	-0.120897	-0.334894	-0.541632	-2.77181	-0.812746	0.0728215
WFY31	wildtype_female_young	+/+♀Y	0.526112	-0.165081	-0.116711	0.0804374	1.28378	1.14506	1.66909	1.42774	-0.791049	-0.756285	-1.4025	-0.496778	-0.676029	-0.360512	-0.516086	-1.15989	-1.37141	-1.26276	-0.779084	-1.4287	0.388276	-0.598733	-1.02057	-1.28321	-0.83474	0.495008	-1.12456	0.797442	0.838085	0.180088	0.943099	-0.498603	-0.693544	1.04518	-0.0566567	-0.857881	-0.528986	-0.817703	-0.840395	0.678396	0.187519	-0.149118	-0.347328	0.0233104	-1.36757	-0.550342	0.678318
WFY36	wildtype_female_young	+/+♀Y	-0.363598	0.281913	0.324351	0.31324	-0.484086	-0.0194483	0.83635	0.129275	-1.02133	-0.728931	-1.19384	-0.369811	-0.749801	0.0871609	-0.84461	-0.778379	-0.65142	-0.956152	-0.873699	-0.657546	-0.299079	0.344495	-0.66317	-0.60129	-0.883231	-0.60658	-0.252688	0.243961	0.742337	-0.531698	0.494199	0.429193	-0.142573	0.60653	0.576391	-0.00757457	0.0689499	-0.193239	0.169429	0.255232	0.126197	0.882254	0.0365052	0.39866	-0.0836493	0.180405	-0.0984349
WFY38	wildtype_female_young	+/+♀Y	-0.118722	-0.269502	-0.0888805	0.407079	-0.460682	1.04873	1.55801	1.1231	-0.590446	-0.936641	-0.942467	-0.503692	-1.62115	-0.478287	-0.632024	-1.07943	-1.15699	-1.4075	-1.40874	-1.39647	-0.30529	-0.214762	-0.928637	-0.616489	-0.304691	0.0215356	-1.27718	-0.309475	0.792376	0.428724	1.16798	-0.248605	-0.840735	1.1877	0.0454023	-0.547294	-0.220126	-0.995591	-0.503699	0.819043	0.415317	0.418192	0.0350541	0.125593	-1.08964	-0.31787	0.328212
WFY39	wildtype_female_young	+/+♀Y	0.850985	-0.444052	-0.185129	0.272545	1.45264	1.64188	2.06887	1.83107	-0.0201383	-0.0894376	-0.378168	-1.02629	-1.06717	-0.651764	-0.673318	-2.22265	-1.53731	-1.64132	-1.75259	-1.1843	-0.737409	-0.391516	-0.684678	-1.48399	-0.0290945	0.861455	-1.42024	0.927365	0.659853	0.517156	1.49492	-0.603636	-1.42915	1.26397	0.0035431	-0.959699	-0.344673	-1.266	-1.03015	0.994449	0.151115	0.0175765	0.136958	-0.125724	-1.35031	-0.331447	0.768192
WFY43	wildtype_female_young	+/+♀Y	0.806456	-0.241189	0.00619494	0.316204	1.63471	1.44378	1.92892	1.72199	-0.473938	-0.318114	-1.27113	-0.409301	-0.635886	-0.433044	-0.331155	-0.0933668	-1.76343	-1.2137	-0.756439	-1.37511	0.735375	-0.70916	-1.04468	0.754637	-0.155546	0.799739	-1.23114	0.613796	0.541349	0.407071	1.08708	-0.690546	0.573944	1.01341	-0.320757	-0.915882	-0.698326	0.601722	-1.75189	0.907899	-0.168056	-0.568314	-0.457962	-0.0268383	-2.06167	-0.722394	0.617795
WFY52	wildtype_female_young	+/+♀Y	-0.00318794	0.775133	0.586857	0.493098	1.20908	0.207852	1.39043	0.496683	-1.22551	-1.02439	-0.27433	-0.511514	-1.25798	0.112503	-1.56015	-0.854975	-1.75495	-1.37382	-1.70309	-1.19531	-0.418187	-0.319363	-1.05613	-0.929727	-1.1116	-0.351358	-0.754475	0.209001	0.822141	0.38976	0.124161	0.731025	0.156043	0.424368	1.10227	0.159518	0.164054	0.348208	0.13351	0.399399	0.268247	0.612922	-0.0432386	0.759388	0.250779	0.285546	0.211222
WFY62	wildtype_female_young	+/+♀Y	-0.204383	-0.465856	-0.651638	-0.162955	0.455259	0.0302668	0.928301	0.14574	0.365853	0.25064	0.145286	-0.676161	-0.911673	-0.170847	-0.596104	-1.93819	-1.07537	-1.40781	-0.261373	-1.45507	0.048835	0.119493	-0.791681	-1.02121	-0.380501	-0.907172	-1.15596	0.55106	0.904793	-0.0958936	1.10899	-0.932662	-1.36238	1.25945	-0.271538	-0.912012	-0.296122	-1.33497	-0.770586	1.06932	0.377831	-0.047069	0.802943	0.170415	-0.961153	-0.506259	0.66789
WFY63	wildtype_female_young	+/+♀Y	-1.08712	-1.18358	-1.19624	-1.1495	-0.367976	-0.434732	-0.223344	-0.214552	0.759663	0.74018	-1.80645	-1.13776	-0.812331	-0.573986	-0.972745	-1.35278	-1.12122	-0.96962	-0.476503	-0.445765	-0.269655	0.571404	-0.206033	-0.551892	-0.234219	-1.02478	0.23855	0.154995	0.74666	-0.693026	0.686372	-0.0676493	-0.0717105	1.05228	0.223669	-0.175495	0.243515	-0.00972132	0.00952422	1.25556	0.720949	0.157788	0.748047	0.547648	0.46517	0.686649	1.38104
WFY67	wildtype_female_young	+/+♀Y	-1.20968	-0.935088	-0.825413	-1.21233	-0.377385	-0.692985	-0.264752	-0.476869	-1.97456	-1.86334	-1.24011	-1.07196	-1.2313	-0.388541	-1.56666	-1.53132	-1.43642	-1.03471	-0.566939	-0.778184	-0.21444	0.440716	-0.69338	-0.701802	-0.505962	-1.35383	-0.0738209	0.81279	1.32677	0.513925	0.181157	0.0311365	-0.174751	0.68976	0.209323	-0.0541987	0.385282	-0.179257	0.0857735	0.685337	0.206532	0.438618	0.918709	0.840423	0.50371	0.572819	-0.827701
WFY82	wildtype_female_young	+/+♀Y	-0.761928	-1.37078	-1.14996	-0.926619	-1.24914	0.368179	0.321977	0.386778	-0.698076	-0.856461	-0.383755	-0.633189	-0.666724	-0.394779	-0.737543	-0.701862	-0.753246	-0.546456	-0.105361	-0.469222	0.10714	0.570181	-0.296863	0.290474	-0.433471	-0.819971	0.114993	0.864449	0.901493	-1.06409	0.692963	-0.164632	-0.0937589	0.709027	0.0418992	-0.114263	0.275093	0.175971	-0.215443	0.571817	-0.0483294	-0.0115017	0.70337	0.601164	0.402802	0.363479	0.487282
WMY10	wildtype_male_young	+/+♂Y	0.0595825	0.814684	0.379037	0.267703	0.138735	-0.0392269	0.806129	0.0224605	-1.89126	-1.37328	-0.466896	0.132666	0.399273	0.230881	-0.364756	-0.201095	-0.00453178	-1.22848	-1.05969	-0.99481	-0.179479	-0.54191	-1.03401	-0.590609	-0.931839	-0.725128	-0.73116	-0.194822	0.24076	0.379537	0.907542	0.973826	0.786906	0.966402	1.05333	0.94999	-0.0278942	0.662541	0.990168	0.816694	1.09891	1.15061	-0.401127	-0.131998	-0.122863	0.177631	-0.268699
WMY12	wildtype_male_young	+/+♂Y	0.0718336	-0.42457	-0.832848	-0.424821	0.998708	0.923121	1.4522	1.09947	-0.162246	-0.512476	-0.129614	-0.696641	-0.483429	-0.730563	-0.252409	-0.999487	-1.35679	-1.26351	-1.28699	-1.13176	-0.502117	-0.178487	-0.718293	-0.277423	-0.292748	0.116588	-0.621686	0.600524	0.635081	0.59698	1.13522	-0.483621	-0.236714	0.996647	-0.147105	-0.699924	-0.487052	-0.606326	-0.716941	0.855131	0.0562167	-0.129787	-0.304463	-0.440271	-1.22091	-0.307171	0.602925
WMY27	wildtype_male_young	+/+♂Y	-0.350883	-0.437759	-0.719339	-0.485647	-0.274795	0.414496	0.708828	0.701428	-1.19345	-1.18416	-0.916192	-0.373972	-0.515559	-0.195742	-0.470915	-0.847136	-1.09456	-0.975204	-0.609185	-0.65853	-0.124546	-0.00750734	-0.491013	-0.355793	-0.988072	-0.117916	-0.297981	0.221395	0.615037	-0.382702	0.795496	0.233126	-0.0482634	0.704039	0.32136	-0.086473	-0.201359	0.180478	0.0308386	0.598301	0.321352	0.400176	-0.174125	-0.076152	-0.150997	0.037149	0.212271
WMY48	wildtype_male_young	+/+♂Y	0.106575	0.590309	0.328685	0.432933	0.94438	0.482911	1.72194	0.831971	-0.410233	0.0999719	-0.946198	-0.671586	-1.26647	-0.118723	-1.46839	-1.41756	-1.38461	-1.52165	-0.785279	-1.44258	-0.433932	-0.494464	-0.895916	-1.12038	-0.48035	0.0755796	-0.742879	-0.472891	0.400213	0.313878	0.622006	0.377602	-0.11071	0.597153	0.329656	-0.166669	0.0490015	-0.118253	-0.337398	0.692736	0.415021	0.459849	-0.177162	0.331564	-0.00594714	0.120188	0.0219401
WMY5	wildtype_male_young	+/+♂Y	-0.0120386	-0.246688	-0.309501	-0.405392	0.23466	1.06234	0.957835	1.17776	-0.796852	-0.735572	-0.32519	-0.0540302	-0.360881	0.320129	-0.287419	-0.3171	0.105351	-0.432075	-0.402253	-0.283315	-0.489056	-0.64166	-1.09946	-1.69671	-1.02753	0.247556	-1.22151	-0.422267	0.261471	-0.0243425	0.978641	0.534508	0.147073	0.992946	0.502921	0.357358	0.121645	-0.254268	0.291988	0.859177	0.802823	1.03346	-0.49905	0.294922	-0.263138	0.350873	0.632524
WMY57	wildtype_male_young	+/+♂Y	0.349976	-0.0487156	-0.024198	0.229646	0.61461	0.983643	1.7358	1.30745	-2.2052	-0.708409	-0.633323	-0.683047	-0.736995	-0.337748	-0.594302	-1.84744	-1.74814	-1.57354	-1.22594	-1.30856	-1.351	-0.426263	-0.798482	-1.72335	-0.126203	0.26005	-1.09179	0.575161	0.405563	0.0777458	1.03063	-0.626565	-0.543652	0.913836	-0.200045	-0.977073	-0.485571	-1.58305	-0.615519	0.828148	0.542402	-0.0862556	-0.0783536	-0.0277243	-1.32564	-0.458331	0.787871
WMY59	wildtype_male_young	+/+♂Y	-0.442323	0.400716	0.814032	0.74115	-0.961258	0.472246	-0.0869466	0.496782	-0.149463	-0.126666	-0.384176	-0.278821	-0.0710419	0.165906	-0.191286	-0.16183	0.129231	0.00308204	-0.385977	0.0748037	0.186742	-0.355941	-0.52094	-0.702034	-0.490205	-0.57941	-0.591205	-0.474112	0.273036	-0.906184	0.538144	0.530795	0.537364	0.633737	0.807977	0.307967	0.393937	-0.15111	0.538743	0.725387	0.912095	1.00444	-0.488976	0.743262	0.109352	0.573544	0.458488
WMY6	wildtype_male_young	+/+♂Y	0.556269	0.00606121	0.272166	0.32262	0.762355	1.2027	1.21045	1.2125	-0.736938	-0.494146	-0.362368	-0.465567	-0.723959	-0.227676	-0.42788	-1.41065	-1.14966	-1.17306	-0.631545	-1.09333	0.0227704	-0.794256	-0.979606	-0.340236	-1.33174	0.282486	-1.06936	-0.276168	0.386207	0.653383	1.19006	-0.580799	-0.320812	1.1391	-0.158465	-0.557143	-0.337947	-1.53868	-0.661027	1.00542	0.358233	0.140251	-0.328862	-0.104642	-1.45871	-0.232986	0.83922
WMY60	wildtype_male_young	+/+♂Y	-0.401723	0.736039	0.468717	0.413599	-0.779343	0.311398	0.00756779	0.44219	-1.40913	-1.29821	-0.105188	-0.191993	0.180874	0.00113667	-0.0435027	0.25007	0.383277	-0.376783	-0.45247	-0.134278	-0.129276	-0.452429	-0.564804	-0.234044	-0.380309	-0.387576	-0.553882	-0.46778	0.093096	-0.389633	0.742996	0.982769	0.447425	0.597778	0.999111	0.680629	0.357211	0.511008	0.968629	0.607849	1.03855	0.970294	-0.0386332	0.300355	0.0418536	0.570407	-0.0839789
WMY61	wildtype_male_young	+/+♂Y	-1.16098	-0.252429	-0.810216	-0.752284	-0.484376	-1.19403	-0.618295	-0.736818	2.28374	2.09567	-1.34784	-0.845769	-0.429206	-0.403408	-1.17481	-0.785564	-0.787435	-1.26618	-1.18051	-0.973648	-0.0918147	-0.0606114	-0.313049	-0.607501	-0.384142	-1.63253	-0.64003	-0.331699	0.387033	1.00368	0.3886	0.407136	0.0150071	0.778729	0.408786	0.0158917	-0.179492	-0.222234	0.38714	1.62107	0.901351	0.432205	0.245758	0.149534	-0.218401	0.127038	1.79475
WMY7	wildtype_male_young	+/+♂Y	0.689398	-0.0822798	-0.384816	-0.23464	0.819977	0.521732	1.10509	0.676935	0.031338	0.0630917	-0.4297	-0.797213	-1.26246	-0.280795	-1.18774	-1.83057	-1.19023	-1.54521	-0.635074	-1.64593	-0.492216	-0.336543	-0.701358	-1.09613	-0.750624	-0.204928	-0.982761	0.289585	0.796121	0.694011	0.707467	-0.220436	-0.0354626	0.918772	0.121993	-0.431792	-0.380848	-0.713028	-0.49241	0.526754	0.363733	0.192155	0.487843	-0.066607	-0.619401	-0.368037	0.509481
WMY75	wildtype_male_young	+/+♂Y	0.11633	0.0984794	0.0978619	0.199428	0.787105	0.856872	0.976999	1.18114	-1.30479	-1.23391	-0.558196	-0.610049	-0.423248	-0.319033	-0.457402	-0.844952	-0.596751	-0.770025	-0.570732	-0.760218	-0.467945	-0.139034	-0.708852	-0.922822	-0.575271	0.337799	-0.990738	0.22722	0.563833	-1.13163	0.731112	-0.0315539	0.0836472	0.757733	0.166484	-0.309423	-0.0507238	-0.761272	-0.181078	0.416243	0.349975	0.422949	0.167261	0.114937	-0.61429	-0.10592	0.393544
WMY76	wildtype_male_young	+/+♂Y	0.561754	0.174246	0.0468125	0.371522	0.210836	0.934344	1.74191	1.18788	-1.46923	-1.1441	-0.235891	-0.728359	-1.02888	-0.208572	-0.575096	-1.24851	-1.08173	-0.954636	-0.409287	-1.13903	-0.344908	0.155559	-0.62489	-0.310438	-0.17418	0.474759	-0.793398	-0.20103	0.534965	-0.347548	0.796099	-0.203682	-0.701124	0.728535	0.0831454	-0.715806	-0.247897	-0.979608	-0.662801	0.0425528	0.0509109	0.185348	-0.153604	0.0671027	-0.982198	-0.315229	0.70823
WMY80	wildtype_male_young	+/+♂Y	-0.879259	0.200367	0.505351	0.550234	-1.55839	-0.184218	0.110712	-0.0112155	-2.18428	-2.38411	-0.401446	-0.424695	-0.429962	-0.1748	-0.548133	-0.276569	-0.205137	-0.221614	-0.754578	-0.0881767	-0.148233	-0.131556	-0.436714	-0.418348	-0.358545	-1.05707	-0.222972	-0.44015	0.301503	-0.67881	0.550299	0.54489	0.478474	0.498348	0.624538	0.0890862	0.499949	-0.0882572	0.249198	0.690356	0.556743	0.596284	-0.0430474	0.5363	0.32765	0.547723	-0.0942103
WMY85	wildtype_male_young	+/+♂Y	0.411954	0.161776	0.340097	0.696761	0.667375	1.48082	1.79653	1.77812	-0.686162	-0.710663	-0.490408	-0.969238	-0.907592	-0.391936	-0.521165	-1.48982	-1.41862	-1.07243	-0.633645	-1.28235	-0.512253	0.00872246	-1.18819	-1.5984	-0.868267	0.465921	-0.843401	0.407982	0.53202	-0.350465	1.16223	-0.326888	-0.557593	0.966184	0.0949208	-0.572934	-0.100415	-0.89245	-0.936734	0.826478	0.18347	0.00374789	0.0868485	0.0626426	-0.71525	-0.111138	0.966869
QC16	quality_control	QC	-0.0395923	0.0898729	0.0830883	-0.096669	-0.0098598	0.776737	1.40964	0.861422	-0.747229	-0.897382	-0.586723	-0.532888	-0.800535	0.0836859	-0.628498	-1.04774	-0.898162	-1.03859	-0.714519	-0.943182	0.0828598	0.163664	-0.675593	-0.838169	-0.0861273	-0.0347478	-0.664916	0.308557	0.626134	-0.140241	0.92103	0.101089	0.133045	0.993139	-0.0055919	0.0623418	0.0150958	-0.422116	0.157314	0.701909	0.101793	-0.0064696	0.186055	-0.0103624	-0.658521	0.100634	0.250778
QC2	quality_control	QC	0.138316	0.150549	0.0355903	0.0637456	0.068062	0.7341	1.10535	0.897601	-1.04737	-0.738659	-0.475569	-0.563358	-0.734436	0.0268867	-0.680208	-1.08211	-1.03102	-1.04736	-0.765334	-0.969059	0.0705698	-0.0272365	-0.644871	-0.779615	-0.117464	0.0298257	-0.674477	-0.168814	0.595347	0.0792234	0.877716	0.0109584	-0.0204646	0.954695	0.0329253	0.0157142	0.0252309	-0.442067	-0.0638012	0.872553	0.0203304	0.000129075	0.0837472	0.0346342	-0.610609	0.010028	-0.0578216
QC23	quality_control	QC	0.177914	0.0393751	-0.010959	0.119755	-0.0803921	0.676692	1.06819	0.962692	-1.05638	-0.58446	-0.692892	-0.587945	-0.71745	-0.0201476	-0.612431	-1.10223	-1.12008	-1.05779	-0.79213	-1.00534	0.0324789	-0.00803809	-0.71736	-0.949234	-0.11903	0.0813197	-0.758813	-0.411376	0.749519	0.11761	0.923263	-0.00182558	-0.0469389	0.892307	0.0313309	0.0428591	-0.00319576	-0.443679	-0.127338	0.924222	-0.12317	0.0781617	0.15536	-0.00134044	-0.737934	-0.0054575	-0.495642
QC30	quality_control	QC	0.0319511	0.0232418	0.073471	0.0513116	0.180898	0.761851	1.12631	0.847128	-0.693063	-0.708786	-0.545618	-0.587582	-0.736119	0.0265021	-0.703856	-1.07729	-0.960115	-1.05018	-0.829256	-0.928953	-0.0768689	-0.0319265	-0.708035	-0.709078	0.116092	0.0706203	-0.839206	0.114577	0.588977	0.00559849	0.846989	-0.0189254	0.0100461	0.958957	0.0437797	-0.00629133	0.0566641	-0.479959	0.115047	0.66347	0.108511	-0.00360139	-0.127817	0.0641187	-0.523839	0.0196763	0.0932101
QC37	quality_control	QC	-0.144272	0.0879418	-0.0198145	-0.0163197	-0.0197248	0.62021	1.18449	0.956894	-0.63839	-0.570776	-0.394895	-0.571682	-0.831013	0.0362392	-0.665065	-1.08331	-0.987578	-1.08854	-0.818203	-1.0054	0.0866647	0.14424	-0.729052	-0.75332	-0.0161141	-0.204817	-0.848747	-0.0495893	0.619574	0.0893043	0.94041	0.0893153	0.0287822	0.826913	0.00711682	0.026351	0.0296575	-0.5156	-0.0897243	0.836221	-0.00126522	-0.0241749	-0.0317381	0.0359069	-0.599575	-0.00531103	0.161589
QC44	quality_control	QC	0.130085	-0.122218	0.0466878	-0.0248642	-0.121409	0.801098	1.14743	0.87922	-0.938455	-0.757524	-0.865576	-0.579095	-0.65376	0.0534411	-0.562796	-1.07312	-1.08976	-1.00204	-0.76169	-0.933754	0.0797892	-0.123781	-0.652945	-0.959277	0.162689	0.241449	-0.66566	0.258325	0.694246	-0.0621083	0.862115	-0.0242154	0.110275	0.951614	0.0280277	0.0434834	0.00561609	-0.43569	0.109935	0.803171	0.0584134	0.166731	0.148698	-0.00517696	-0.668657	0.0984782	-0.00510371
QC51	quality_control	QC	0.0402579	0.10068	0.00737188	0.0766544	0.232771	0.693623	1.23337	0.999208	-0.837839	-0.631497	-0.375502	-0.560034	-0.779773	-0.0224202	-0.704432	-1.09044	-0.901833	-1.11755	-0.783	-0.996006	-0.0749248	0.0644086	-0.752183	-0.747038	-0.129536	-0.0121344	-0.889513	-0.346643	0.68666	-0.0165713	0.927142	0.076054	-0.0655239	0.902505	0.0542276	0.00894773	0.0309339	-0.456885	0.0588868	0.767237	0.00783085	-0.195012	-0.0200165	0.0340223	-0.595893	-0.0187978	-0.0723198
QC58	quality_control	QC	-0.0111451	0.0552343	0.0780054	0.0735824	-0.0416829	0.658275	1.03977	0.797649	-0.526973	-0.691454	-0.676627	-0.59242	-0.715707	0.0771165	-0.616958	-1.05239	-1.05141	-0.997373	-0.830499	-0.905801	0.141845	0.14112	-0.610402	-0.735401	-0.020186	-0.102537	-0.772959	0.211957	0.573475	0.118339	0.920792	-0.00372978	0.062702	0.946654	0.0310232	0.095795	0.0559936	-0.472928	-0.00785822	0.736613	0.058139	0.166679	0.117823	0.0572364	-0.601548	0.0480975	0.208411
QC65	quality_control	QC	0.0642757	0.028872	-0.0180413	-0.0525129	-0.239901	0.802387	1.28728	0.986604	-0.96225	-0.578497	-0.719674	-0.557453	-0.780491	0.0327373	-0.658982	-1.08606	-1.0787	-1.04911	-0.760449	-1.00235	-0.0439999	-0.113768	-0.843909	-0.857083	0.214954	0.149437	-0.711577	0.157291	0.736908	0.0404398	0.879861	0.0532073	0.0362045	0.91187	-0.0137344	-0.0431349	0.0226361	-0.476274	-0.00611427	0.807703	-0.034227	0.0118433	-0.18449	-0.0135031	-0.615966	0.0527437	-0.359475
QC72	quality_control	QC	0.026955	-0.0575153	0.0927511	0.0356215	0.181946	0.655497	1.15513	0.839814	-1.09417	-0.710144	-0.235376	-0.566356	-0.81458	-0.0147949	-0.615183	-1.07885	-0.893436	-1.07879	-0.900169	-0.990896	0.029377	-0.0113412	-0.647453	-1.0308	-0.138158	0.0623526	-0.863183	-0.414374	0.628179	-0.0453763	0.861437	0.0286627	0.0604868	0.868233	0.0532803	0.0289784	0.0294578	-0.447564	0.0650798	0.965217	0.132408	0.10867	0.13619	0.119199	-0.626264	-0.0198341	0.349915
QC79	quality_control	QC	-0.0907431	-0.0612545	-0.0543956	0.0520489	0.322309	0.667405	0.999697	0.918931	-0.499141	-0.669134	-0.686448	-0.61549	-0.644097	0.0493512	-0.672329	-1.13804	-1.0754	-1.10109	-0.68161	-0.942166	-0.0193632	0.17477	-0.611948	-0.583886	0.134269	-0.126651	-0.812621	0.160276	0.641049	0.0512173	0.903603	-0.0337556	0.0184377	0.831634	0.0480698	0.0334749	-0.0463183	-0.560131	-0.0903912	0.589802	-0.142879	-0.176447	0.0626066	-0.0762891	-0.596488	0.0173717	0.0132584
QC88	quality_control	QC	0.0595762	0.0636234	0.0287234	-0.0116591	-0.278707	0.716062	1.21341	0.895591	-0.895383	-0.67801	-0.647609	-0.588569	-0.815179	-0.00290573	-0.668027	-1.07764	-1.02607	-1.05231	-0.875501	-0.997852	0.0277563	-0.0783392	-0.798528	-0.922921	-0.0399114	0.0571684	-0.793754	0.0245471	0.63331	0.00324107	0.881335	0.0303631	-0.00747227	0.938043	-0.0174655	0.000588057	0.0392784	-0.456232	0.0498591	0.799227	0.055332	0.0803851	-0.035434	0.0308531	-0.65105	0.0154088	-0.0866227
QC9	quality_control	QC	-0.119616	-0.196925	-0.0147668	0.0154134	-0.0055806	0.647529	1.10456	0.942783	-0.488209	-0.493279	-0.675332	-0.623834	-0.756313	0.00042898	-0.620992	-1.09841	-1.02208	-1.08192	-0.897999	-0.974203	-0.0719829	0.0194335	-0.819198	-0.819379	0.250467	0.0316637	-1.06626	0.182423	0.719495	0.0145647	0.907614	0.0124526	0.0398325	0.802205	0.0257683	0.016843	0.032371	-0.546011	0.0971488	0.664703	0.0138477	0.0631354	-0.183496	0.0300556	-0.593013	0.0124498	0.0752516
[truncated: 96 more columns]

## Sheet: LIP_Brain
			Cer(36:2)_(d18:2/18:0)	Cer(36:2)_(d18:1/18:1)	Cer(40:2)_(d18:1/22:1)	Cer(40:3)_(d18:1/22:2)	Cer(40:6)_(d18:1/22:5)	Cer(42:2)_(d18:1/24:1)	FA(14:0)	FA(15:0)	FA(15:1)	FA(16:0)	FA(16:1)	FA(17:0)	FA(17:1)	FA(18:0)	FA(18:1)	FA(18:2)	FA(18:3)	FA(19:1)	FA(20:0)	FA(20:1)	FA(20:2)	FA(20:3)	FA(20:4)	FA(20:5)	FA(22:4)	FA(22:5)	FA(22:6)	FA(24:0)	Hex2Cer(34:2)_(d18:2/16:0)	HexCer(36:1)_(d18:1/18:0)	HexCer(36:1)_(d20:1/16:0)	HexCer(40:2)_(d18:1/22:1)	HexCer(42:1)_(d18:1/24:0)	HexCer(42:2)_(d18:1/24:1)	HexCer(42:3)_(d18:2/24:1)	LPC(14:0)	LPC(15:0)	LPC(16:0)	LPC(16:1)	LPC(17:0)	LPC(17:1)	LPC(18:0)	LPC(18:1)	LPC(18:2)	LPC(18:3)	LPC(20:0)	LPC(20:1)
		Polarity (+ or -)	+	+	+	+	+	+	-	-	-	-	-	-	-	-	-	-	-	-	-	-	-	-	-	-	-	-	-	-	+	+	+	+	+	+	+	+	+	+	+	+	+	+	+	+	+	+	+
		Q1 (m/z)	564.5	564.5	620.6	618.6	612.5	648.6	227.2	241.2	239.2	255.2	253.2	269.2	267.2	283.3	281.2	279.2	277.2	295.3	311.3	309.3	307.3	305.2	303.2	301.2	331.3	329.2	327.2	367.4	860.6	728.6	728.6	782.7	812.7	810.7	808.7	468.3	482.3	496.3	494.3	510.4	508.3	524.4	522.4	520.3	518.3	552.4	550.4
		Q3 (m/z)	262.2	264.3	264.3	264.3	264.3	264.3	227.2	241.2	239.2	255.2	253.2	269.2	267.2	283.3	281.2	279.2	277.2	295.3	311.3	309.3	307.3	305.2	303.2	301.2	331.3	329.2	327.2	367.4	262.2	264.3	310.3	264.3	264.3	264.3	262.2	184.1	184.1	184.1	184.1	184.1	184.1	184.1	184.1	184.1	184.1	184.1	184.1
		Rt(min)	7.43	7.15	8.89	8.09	7.18	9.69	1.36	1.49	1.31	1.7	1.45	1.93	1.62	2.23	1.82	1.52	1.32	2.09	3.08	2.38	1.91	1.65	1.46	1.27	1.78	1.52	1.34	5.27	6.49	7.4	8.06	8.91	9.81	9.69	8.5	1.21	1.32	1.46	1.26	1.64	1.38	1.86	1.55	1.34	1.18	2.48	1.95
Sample ID	Group	Group ID (with symbols)
HFY10	homozygote_female_young	–/–♀Y	0.354454	-0.226808	0.100426	-0.202382	-0.527386	0.384091	-1.01482	-1.53354	-1.14755	-0.933882	-1.69638	-1.46639	-1.77109	-0.700142	-0.954602	0.010384	0.731777	-1.53749	-0.751784	-1.62794	-1.09105	-1.34749	-0.820788	-1.02753	-1.23934	-0.591472	-1.36414	-0.718625	-0.480098	-0.284466	-0.455823	0.213331	0.357397	-0.532466	0.0511358	0.118507	-0.0135064	0.1667	0.198382	0.0174242	0.0792589	0.00190102	0.0510369	0.0811354	0.121752	-0.374589	-0.0614409
HFY11	homozygote_female_young	–/–♀Y	0.0159384	0.0908466	1.06403	0.475199	-0.807334	0.685393	0.233294	0.691216	0.865519	-0.0438212	0.518929	0.496895	0.626255	-0.314586	-0.119537	0.092346	-0.192097	0.337053	0.179607	-0.16916	0.14564	-0.0534111	0.240592	0.243303	-0.212066	-0.276113	0.0119194	0.623046	-1.1388	-0.865891	-0.556671	0.818247	0.767088	-0.0586822	-0.786624	0.308655	0.247151	0.192191	0.164782	-0.0550486	0.153942	-0.0505973	0.246727	0.337012	0.280946	-0.179695	0.274175
HFY12	homozygote_female_young	–/–♀Y	-0.181677	-0.583471	1.19999	-0.245488	-0.0692702	0.899182	0.0326696	0.257331	0.599909	0.0373782	0.132902	0.202456	0.289597	0.176395	-0.26528	-0.101618	-0.211582	-0.0756722	0.349861	-0.53204	-0.162032	-0.394047	0.196047	-0.285051	-0.448619	-0.0549357	-0.242059	0.307589	-0.364239	-0.698484	-0.308045	0.979926	0.880256	0.0815363	-0.623345	0.452217	0.332401	0.261272	0.338342	0.178413	0.246247	0.0600228	0.436479	0.383842	0.410912	-0.0230074	0.511296
HFY13	homozygote_female_young	–/–♀Y	-0.711749	0.382694	0.263946	0.145627	-0.00443234	-0.222858	-0.773823	-1.28791	-1.5149	-0.39986	-0.480457	-0.904375	-1.25495	0.158525	0.147713	0.00602112	-0.126189	-1.3316	0.0804901	-0.291557	-0.0397328	0.571056	0.727631	0.507351	0.48123	0.470622	0.620406	-0.624386	-0.139221	-1.08624	-1.29815	0.118263	-0.230736	-0.067524	-0.227224	0.553644	0.427504	0.441684	0.503686	0.226065	0.381748	0.0507321	0.479893	0.5366	0.553401	-0.133302	0.41922
HFY15	homozygote_female_young	–/–♀Y	-1.64074	0.642642	1.22388	0.0452642	-0.32743	1.1892	0.256732	0.645049	0.685583	0.01935	0.404067	0.54551	0.616746	0.131888	-0.213691	0.0348181	0.208182	0.147447	0.482633	-0.202194	0.0997202	-0.506426	-0.0829859	-0.0746048	-0.708196	-0.239409	-0.677439	0.963224	-1.88094	-0.408474	-0.42328	0.992228	1.15954	0.198257	-0.415682	0.158685	0.182369	0.156578	0.174476	0.0483262	0.138607	0.0124095	0.137511	0.376428	0.459948	-0.22442	0.15801
HFY16	homozygote_female_young	–/–♀Y	0.0711596	0.68605	1.2086	0.377456	0.0408628	0.983877	-0.541658	-1.015	-1.92476	0.342261	-0.764726	-0.902517	-1.38795	0.820277	-0.145622	-0.218192	-0.416196	-1.52006	0.30302	-0.697584	-0.610957	0.0928127	0.56203	0.148679	-0.149929	0.114515	0.0988087	-0.246204	-0.651404	0.375907	-1.04246	0.776288	0.927663	0.502941	0.187431	0.352212	0.255704	0.2607	0.347216	0.0616639	0.249246	0.0304456	0.352248	0.301082	0.350816	-0.161511	0.247927
HMY25	homozygote_male_young	–/–♂Y	-0.0863894	-0.73647	-1.04512	-1.29262	-1.7305	-1.40062	-0.815092	-1.55523	-2.58442	-0.648257	-1.22805	-1.46801	-1.90399	-0.721272	-0.283367	-0.932523	-0.945125	-1.04186	-1.14556	-0.110248	-0.30835	-0.269161	-0.536066	-0.564332	-0.138623	-0.468277	-0.395127	-1.80365	-0.789075	-0.888537	-0.59502	-1.03319	-1.11659	-1.29289	-0.399417	-0.745213	-0.304274	-0.0146891	-0.580965	0.216679	-0.830309	0.342804	-0.774489	-1.05754	-0.798224	0.211765	-0.446418
HMY27	homozygote_male_young	–/–♂Y	-0.323185	-0.476128	-0.389162	-0.795614	-1.11107	-0.553887	-0.292268	-0.494826	-0.71232	-0.0491177	-0.306258	-0.45291	-0.462647	-0.553667	0.00481576	0.00738112	-0.18572	-0.28422	-1.1829	0.253524	0.0111357	-0.105906	-0.353877	-0.574185	0.290642	-0.100063	-0.0144173	-1.0604	-0.0972837	-0.209436	-0.33194	-0.511212	-0.748136	-0.664248	0.138851	-0.888952	-0.541631	-0.475599	-0.79643	-0.319757	-0.957805	-0.183221	-0.872844	-1.21495	-1.13988	-0.260954	-0.684013
HMY6	homozygote_male_young	–/–♂Y	0.728517	-0.465017	0.814418	-0.379151	-1.45184	0.996821	0.472483	-0.325434	-0.331199	0.401472	0.0992039	-0.324024	-0.427326	0.450604	0.829477	0.585749	2.05817	0.0511007	0.0881026	0.723121	0.746379	0.815087	0.517396	0.943049	0.855145	0.934158	0.720492	-0.473319	-0.719301	-0.95796	-0.546491	0.575381	0.904362	-0.847592	-0.134474	0.857207	0.966934	0.774399	0.926934	0.821931	0.989036	0.644792	0.95069	1.19129	1.24054	0.699722	1.05422
HMY7	homozygote_male_young	–/–♂Y	0.154509	-0.944938	-0.488399	-1.31907	-0.364244	-0.394987	-0.582654	-1.55666	-1.53901	-0.230781	-0.29838	-1.43891	-1.27742	-0.231832	0.480095	-0.0471439	0.276338	-0.500219	-1.35115	0.400465	0.413657	0.804874	0.38331	0.757039	0.860129	0.917958	0.706256	-1.98342	-0.155879	-1.02415	-0.135195	-0.669989	-0.249544	-0.270941	0.352837	0.0162783	-0.0662437	0.0880054	0.0286854	-0.0261562	0.0247665	-0.0486179	0.0832766	-0.330061	-0.0671849	0.0640866	0.209741
HMY9	homozygote_male_young	–/–♂Y	-1.29756	-0.143709	0.373538	-0.487386	-1.36015	0.459406	0.227308	0.237063	0.390481	0.11349	0.315794	0.176016	0.218186	0.0927689	0.621169	0.453814	0.402599	0.242764	0.0149574	0.50746	0.555005	0.663017	0.618679	0.685966	0.49085	0.539592	0.430273	0.978484	-0.13259	-2.18008	-0.990292	0.162263	0.664362	-1.21278	-0.599286	0.116411	0.314778	0.173995	0.196933	0.131686	0.3711	-0.0472122	0.242727	0.304625	0.256251	0.00617674	0.291422
WFY17	wildtype_female_young	+/+♀Y	0.133707	0.954545	0.608243	0.668074	-0.579207	0.711782	0.299837	0.543715	0.780347	0.10623	0.461303	0.517178	0.553239	0.0969641	-0.0188239	-0.153844	-0.55432	0.366479	0.402398	-0.186436	0.219617	0.0212481	0.427483	-0.124306	-0.108593	-0.0385715	0.0686575	0.374464	-1.80604	-0.152287	-0.173589	0.905931	0.38754	-0.0300329	-0.221931	0.338141	0.37864	0.265445	0.291986	0.0393244	0.17049	-0.0249589	0.380413	0.314311	0.32512	-0.197419	0.266001
WFY18	wildtype_female_young	+/+♀Y	-0.537631	0.233372	0.860063	-0.102299	-0.196349	0.627173	0.565126	0.995288	1.18595	0.0929257	0.954009	0.770204	1.0121	-0.561366	0.0573917	0.205767	0.382888	0.526852	-0.0115967	-0.00801471	0.28745	-0.166937	0.198448	-0.399767	-0.161232	-0.271606	-0.167391	0.194367	-0.814778	-0.134465	-0.785295	0.843539	-0.0039938	0.349116	-1.21818	0.077237	0.157641	0.0813279	-0.0478824	0.0919498	-0.121286	-0.0587396	0.0887969	0.101605	-0.047457	-0.295984	0.148908
WFY19	wildtype_female_young	+/+♀Y	0.445224	0.888801	1.53137	0.423055	0.303019	1.50091	-0.384175	-0.909227	-0.576222	0.0256549	-0.836403	-0.602218	-1.11657	0.264053	-0.490843	-0.0931383	0.338039	-0.937104	0.215303	-0.783381	-0.590729	-0.732001	-0.410135	-9.51489e-05	-0.845319	-0.0904564	-0.676683	-0.146881	-1.35434	0.314566	-0.0324097	1.52477	1.21463	0.48069	-0.744973	0.475532	0.746859	0.513359	0.524649	0.42997	0.664196	0.310727	0.469782	1.26138	1.24074	-0.0612817	0.477836
WFY21	wildtype_female_young	+/+♀Y	0.461819	0.851731	1.11159	-0.225615	-0.247353	0.703068	-0.295092	-0.268639	-0.0281028	-0.151255	0.371976	-0.269578	-0.166095	-0.278649	0.694442	0.326958	0.224595	-0.066368	-0.255341	0.146565	0.475684	0.955462	0.868767	0.660179	1.05123	0.985567	1.19654	0.175475	-1.55011	-0.831757	-0.822381	0.831053	0.377829	0.275655	-0.0512456	0.681526	0.741135	0.596681	0.647357	0.307342	0.508889	0.0972774	0.674266	0.549939	0.567704	-0.237718	0.378438
WFY22	wildtype_female_young	+/+♀Y	1.60051	0.147956	1.01841	0.345833	-0.673776	0.828764	1.23747	1.69493	1.68045	0.829374	1.67121	1.52412	1.7421	0.317282	0.725203	0.833888	0.956144	1.28467	0.955531	0.648058	1.09248	0.636819	0.880853	0.666565	0.329304	0.278801	0.609362	1.05842	-2.42157	-1.27123	-0.711685	1.01874	0.846496	-0.385938	0.0405399	0.5587	0.692603	0.561066	0.515991	0.283781	0.537783	0.127456	0.543828	0.524383	0.344697	-0.311941	0.318424
WFY23	wildtype_female_young	+/+♀Y	0.102714	0.586589	1.88856	0.00400237	-0.567521	2.00757	-0.629414	-0.730149	-0.359864	-0.723982	-0.500651	-0.921443	-0.607546	-0.669207	-0.417967	-0.44136	-0.737435	-0.617681	-0.757418	-0.947273	-0.735859	-0.383495	0.139605	-0.221095	-0.594593	-0.145298	-0.415301	-0.439354	-0.304748	0.154651	0.0827869	1.87326	1.99805	-0.100622	-0.0275689	0.169543	0.352331	0.225847	0.281406	0.206798	0.161488	0.0376874	0.2273	0.343618	0.0940956	-0.383554	0.251653
WMY28	wildtype_male_young	+/+♂Y	-0.160421	0.514199	0.793182	0.700828	0.0316854	0.606422	-1.00468	-0.892066	-1.09019	-0.927684	-0.854326	-0.849883	-0.751115	-0.884405	-0.890768	-0.929206	-1.23773	-1.0006	-1.0327	-0.546686	-0.865595	-1.02337	-1.21465	-1.17549	-0.885292	-1.14741	-1.11079	-0.996008	-0.543916	0.935538	-0.5736	0.828972	0.990977	0.124689	0.457279	-1.04263	-1.06741	-0.735537	-0.989379	-0.668414	-1.09387	-0.466659	-1.02416	-1.21659	-1.13246	-0.156682	-0.804747
WMY29	wildtype_male_young	+/+♂Y	-0.976283	-0.262049	-0.434249	-0.78972	-0.518509	-0.23248	-0.911182	-1.68153	-2.29649	-0.435848	-1.82985	-1.54437	-2.12955	-0.509635	-0.889746	-1.03167	-1.32441	-1.38337	-1.41849	-0.515363	-1.0661	-0.823363	-1.0758	-1.00861	-0.820562	-1.11374	-1.13262	-3.24896	-0.585047	-0.0158258	-1.00054	-0.214869	-0.245829	-0.550841	-0.0480407	-1.35034	-1.25632	-0.869488	-1.22676	-0.64011	-1.44745	-0.410421	-1.33627	-1.351	-1.27154	0.0597967	-1.0812
WMY3	wildtype_male_young	+/+♂Y	-0.964162	0.535121	1.00798	0.205421	0.139084	0.91117	-0.229466	-0.73762	-0.502344	0.108364	-0.0116732	-0.513202	-0.823539	0.383595	0.419983	0.547457	0.876818	-0.454554	0.22239	0.027105	0.106785	0.672403	0.761025	1.2195	0.370719	0.733977	0.760575	-0.250366	-0.276598	0.0506976	-0.287855	0.822318	1.21417	0.701844	-0.880785	0.445825	0.19725	0.062748	0.421708	0.172596	0.588759	-0.191213	0.401762	0.149614	0.406772	0.0153915	0.279073
WMY4	wildtype_male_young	+/+♂Y	0.040716	0.0777944	0.719577	-1.0161	-0.882024	0.891226	-0.360795	-1.30503	-0.981121	-0.321779	-0.728347	-1.36952	-1.5877	-0.107528	0.0989666	-0.0383437	0.163255	-0.609853	-0.426615	-0.26052	-0.266559	-0.044171	-0.0414399	-0.171649	-0.132901	-0.152455	-0.127862	-0.782302	-1.0695	-0.320812	-0.408651	0.801255	0.839796	-0.158421	-0.864812	0.250248	0.283309	0.0505437	0.333462	0.250802	0.500941	-0.0981162	0.292707	0.278263	0.17225	0.0569966	0.288286
WMY5	wildtype_male_young	+/+♂Y	0.304344	0.10668	0.0248561	-0.0652197	0.0205938	-0.211412	-0.0198558	0.0759583	0.0593079	-0.313874	-0.100484	0.0165314	-0.000700809	-0.482954	-0.390714	-0.422236	-0.635152	0.117623	-0.310784	-0.267443	-0.202948	-0.696051	-0.95767	-0.901105	-0.813454	-0.570177	-0.65567	0.215393	0.105006	0.0643995	-0.234908	0.0625608	-0.363955	-0.0368878	0.206859	-0.205706	-0.266139	-0.260083	-0.118699	-0.126327	0.045294	-0.326841	-0.208403	-0.35335	-0.48902	-0.278555	-0.0550518
QC1	quality_control	QC	0.089236	-0.14083	-0.174558	-0.192429	-0.202866	-0.18743	-0.167116	-0.178927	-0.174828	-0.161178	-0.163462	-0.169925	-0.176007	-0.166179	-0.16725	-0.177169	-0.166022	-0.159018	-0.166	-0.17332	-0.16767	-0.160836	-0.170284	-0.180191	-0.1652	-0.180537	-0.167418	-0.186826	-0.180548	-0.116881	-0.197183	-0.169657	-0.185119	-0.186385	-0.205993	-0.165374	-0.165079	-0.168368	-0.167535	-0.153964	-0.15943	-0.166739	-0.165217	-0.168258	-0.180868	-0.169475	-0.167754
QC14	quality_control	QC	-0.0588539	-0.196065	-0.132188	-0.217016	-0.249773	-0.10557	-0.150167	-0.153373	-0.159308	-0.141895	-0.161377	-0.16236	-0.16263	-0.156138	-0.157474	-0.152267	-0.147403	-0.143806	-0.148655	-0.159354	-0.153988	-0.153627	-0.15958	-0.154776	-0.150284	-0.168229	-0.155783	-0.165135	-0.131392	-0.211748	-0.20329	-0.11116	-0.09804	-0.184609	-0.264043	-0.162033	-0.151729	-0.161266	-0.160719	-0.159956	-0.143557	-0.149829	-0.152204	-0.166444	-0.173507	-0.154559	-0.1541
QC2	quality_control	QC	-0.213567	-0.245479	-0.143191	-0.161039	-0.165168	-0.106713	-0.156299	-0.142447	-0.157079	-0.156967	-0.171037	-0.161678	-0.152257	-0.162839	-0.160913	-0.142756	-0.155459	-0.15316	-0.155401	-0.152603	-0.156353	-0.16722	-0.160412	-0.137665	-0.156297	-0.155569	-0.157884	-0.137862	-0.11798	-0.292252	-0.140975	-0.12767	-0.0927341	-0.159329	-0.153833	-0.168068	-0.163301	-0.16481	-0.163555	-0.181525	-0.158832	-0.155797	-0.160128	-0.168865	-0.157386	-0.156152	-0.156182
QC20	quality_control	QC	-0.448976	-0.156909	-0.170744	-0.132621	-0.108092	-0.235528	-0.169955	-0.171286	-0.185179	-0.17577	-0.150787	-0.158145	-0.150394	-0.16519	-0.155237	-0.165872	-0.165402	-0.156366	-0.174527	-0.152325	-0.149309	-0.167981	-0.169271	-0.158089	-0.164712	-0.182936	-0.158782	-0.153664	-0.254414	-0.106275	-0.102504	-0.216374	-0.267589	-0.192477	-0.0781885	-0.150357	-0.165494	-0.164998	-0.151355	-0.157045	-0.18115	-0.159647	-0.169311	-0.153633	-0.168062	-0.17165	-0.161752
QC26	quality_control	QC	0.113559	-0.168818	-0.138995	-0.250457	-0.333047	-0.0291456	-0.135457	-0.132267	-0.100309	-0.121009	-0.18647	-0.165866	-0.187253	-0.147386	-0.173917	-0.145489	-0.14689	-0.171024	-0.124241	-0.182619	-0.190189	-0.140087	-0.136866	-0.166901	-0.148495	-0.106644	-0.164639	-0.176563	0.0419394	-0.391975	-0.361883	-0.0528599	0.057595	-0.0857208	-0.506919	-0.18725	-0.146806	-0.147819	-0.184529	-0.169377	-0.107731	-0.161555	-0.1369	-0.177948	-0.140346	-0.130965	-0.15652
QC30	quality_control	QC	-0.140553	-0.156191	-0.110496	-0.170778	-0.154033	-0.154686	-0.158508	-0.167079	-0.174083	-0.156581	-0.144244	-0.158648	-0.152052	-0.157712	-0.151341	-0.166822	-0.149574	-0.151344	-0.165719	-0.156102	-0.142518	-0.1619	-0.16805	-0.171243	-0.165324	-0.175624	-0.16105	-0.155874	-0.323941	-0.143064	-0.138173	-0.141677	-0.259584	-0.200827	-0.122466	-0.146192	-0.142602	-0.16256	-0.147855	-0.155304	-0.170872	-0.145429	-0.161522	-0.150887	-0.167996	-0.169495	-0.163759
QC31	quality_control	QC	-0.239857	-0.161813	-0.206374	-0.117448	-0.105194	-0.202294	-0.17038	-0.164492	-0.169484	-0.17634	-0.166798	-0.160602	-0.159568	-0.167301	-0.164396	-0.160352	-0.174122	-0.16528	-0.168196	-0.157345	-0.167254	-0.166192	-0.162211	-0.149096	-0.160606	-0.166129	-0.15888	-0.159674	-0.131795	-0.0902967	-0.114381	-0.204585	-0.175158	-0.154387	-0.0799926	-0.164851	-0.179772	-0.163139	-0.164194	-0.162341	-0.169609	-0.17323	-0.167507	-0.163563	-0.161063	-0.162998	-0.159246
QC8	quality_control	QC	-0.553752	-0.0130251	-0.193325	-0.0268145	0.0320668	-0.330679	-0.171455	-0.173149	-0.13264	-0.194944	-0.132437	-0.138343	-0.146308	-0.150435	-0.152977	-0.180692	-0.179827	-0.217647	-0.179786	-0.157699	-0.168685	-0.157004	-0.141309	-0.187983	-0.179813	-0.11075	-0.163764	-0.151784	-0.281165	0.00697986	-0.0834123	-0.297228	-0.447799	-0.0677441	0.0238983	-0.134956	-0.153449	-0.133523	-0.141898	-0.135404	-0.194315	-0.17513	-0.164838	-0.119678	-0.10219	-0.161348	-0.168925
[truncated: 311 more columns]
