# Supplementary material for: Parallel Metabolomics and Lipidomics of a PSMA/GCPII Deficient Mouse Model Reveal Alteration of NAAG Levels and Brain Lipid Composition
Source: ACS Chem Neurosci. 2024 Feb 20;15(7):1342–55. doi: 10.1021/acschemneuro.3c00494 (PMC10995945; doi:10.1021/acschemneuro.3c00494)
Supplement: Supplementary file 3 — cn3c00494_si_003.xlsx [file cn3c00494_si_003.xlsx]

## Sheet: Overview
Sheet	Name	Description
1	Overview	Overview of all excel sheets included in this supplementary file
2	MET_Plasma	Normality testing (Shapiro-Wilk) of the data from metabolomic analysis of plasma after processing, normalization and transformation
3	MET_Urine	Normality testing (Shapiro-Wilk) of the data from metabolomics analysis of urine after processing, normalization and transformation
4	MET_CSF	Normality testing (Shapiro-Wilk) of the data from metabolomic analysis of CSF after processing, normalization and transformation
5	MET_Brain	Normality testing (Shapiro-Wilk) of the data from metabolomic analysis of brain tissue after processing, normalization and transformation
6	LIP_Plasma	Normality testing (Shapiro-Wilk) of the data from lipidomic analysis of plasma after processing, normalization and transformation
7	LIP_CSF	Normality testing (Shapiro-Wilk) of the data from lipidomic analysis of CSF after processing, normalization and transformation
8	LIP_Brain	Normality testing (Shapiro-Wilk) of the data from lipidomic analysis of brain tissue after processing, normalization and transformation

## Sheet: MET_Plasma
							homozygote_female_aged (–/–♀A)				homozygote_female_young (–/–♀Y)				homozygote_male_aged (–/–♂A)				homozygote_male_young (–/–♂Y)				wildtype_female_aged (+/+♀A)				wildtype_female_young (+/+♀Y)				wildtype_male_aged (+/+♂A)				wildtype_male_young (+/+♂Y)
rank	old name	abbreviation of the analyte	alternative analyte with the same MRM transition and retention	full name of analytes	abbreaviation of groups	full name of groups	W	P value	Passed normality test (alpha=0.05)?	P value (ns=non significant / * <0.05 / ** <0.01 / *** <0.001 / **** <0.0001)	W	P value	Passed normality test (alpha=0.05)?	P value (ns=non significant / * <0.05 / ** <0.01 / *** <0.001 / **** <0.0001)	W	P value	Passed normality test (alpha=0.05)?	P value (ns=non significant / * <0.05 / ** <0.01 / *** <0.001 / **** <0.0001)	W	P value	Passed normality test (alpha=0.05)?	P value (ns=non significant / * <0.05 / ** <0.01 / *** <0.001 / **** <0.0001)	W	P value	Passed normality test (alpha=0.05)?	P value (ns=non significant / * <0.05 / ** <0.01 / *** <0.001 / **** <0.0001)	W	P value	Passed normality test (alpha=0.05)?	P value (ns=non significant / * <0.05 / ** <0.01 / *** <0.001 / **** <0.0001)	W	P value	Passed normality test (alpha=0.05)?	P value (ns=non significant / * <0.05 / ** <0.01 / *** <0.001 / **** <0.0001)	W	P value	Passed normality test (alpha=0.05)?	P value (ns=non significant / * <0.05 / ** <0.01 / *** <0.001 / **** <0.0001)
6	ST391...phenylpropGly	phenylpropGly		phenylpropionylglycine	AAC	conjugates of amino acids	0.8778	0.0036	No	**	0.9021	0.1691	Yes	ns	0.9713	0.8585	Yes	ns	0.9438	0.5666	Yes	ns	0.962	0.4105	Yes	ns	0.9347	0.3921	Yes	ns	0.9859	0.9465	Yes	ns	0.9562	0.7235	Yes	ns
13	C01762_ST198...Xr	Xr		xanthosine	PP	purine/pyrimidine bases and ribosides	0.8164	0.0002	No	***	0.9216	0.2994	Yes	ns	0.9073	0.1054	Yes	ns	0.9198	0.317	Yes	ns	0.8016	0.0001	No	***	0.8179	0.0112	No	*	0.8662	0.0011	No	**	0.9157	0.2848	Yes	ns
14	C08277_ST192...SEBACATE	sebacate		sebacic acid	OA	organic acids	0.9114	0.0214	No	*	0.98	0.9835	Yes	ns	0.9229	0.1876	Yes	ns	0.9681	0.8664	Yes	ns	0.9777	0.807	Yes	ns	0.8855	0.0846	Yes	ns	0.9558	0.2244	Yes	ns	0.9375	0.4915	Yes	ns
16	C9	C9		nonanoylcarnitine	ACM	medium chain acylcarnitines	0.8791	0.0038	No	**	0.962	0.812	Yes	ns	0.981	0.971	Yes	ns	0.9761	0.9407	Yes	ns	0.9231	0.0468	No	*	0.9458	0.5368	Yes	ns	0.9507	0.1632	Yes	ns	0.8817	0.1095	Yes	ns
20	C00385_ST207...X	X		xanthine	PP	purine/pyrimidine bases and ribosides	0.8834	0.0048	No	**	0.9391	0.4863	Yes	ns	0.7941	0.0023	No	**	0.9332	0.4441	Yes	ns	0.7487	<0,0001	No	****	0.9459	0.5378	Yes	ns	0.7911	<0,0001	No	****	0.9503	0.6477	Yes	ns
29	C03373_STx06...Air	AIr		aminoimidazole riboside	PP	purine/pyrimidine bases and ribosides	0.7654	<0.0001	No	****	0.9168	0.2603	Yes	ns	0.9616	0.691	Yes	ns	0.9197	0.3157	Yes	ns	0.9881	0.9848	Yes	ns	0.9028	0.1463	Yes	ns	0.973	0.6037	Yes	ns	0.9841	0.9845	Yes	ns
31	C00147_ST206...A	A		adenine	PP	purine/pyrimidine bases and ribosides	0.8996	0.0112	No	*	0.9259	0.3391	Yes	ns	0.8398	0.0097	No	**	0.9105	0.247	Yes	ns	0.8811	0.0051	No	**	0.7899	0.0052	No	**	0.8171	0.0001	No	***	0.8236	0.0192	No	*
37	C05122_ST324...TAUROCHOLATE	taurocholate		taurocholic acid	OA	organic acids	0.7707	<0.0001	No	****	0.9509	0.6495	Yes	ns	0.8391	0.0095	No	**	0.9281	0.3917	Yes	ns	0.9083	0.0208	No	*	0.8652	0.0452	No	*	0.8476	0.0005	No	***	0.6646	0.0002	No	***
49	ST393...hexGLY	hexGly		hexanoylglycine	AAC	conjugates of amino acids	0.9114	0.0213	No	*	0.9697	0.9075	Yes	ns	0.9704	0.8452	Yes	ns	0.9501	0.645	Yes	ns	0.9529	0.2518	Yes	ns	0.9666	0.8501	Yes	ns	0.9738	0.628	Yes	ns	0.9797	0.9645	Yes	ns
54	C00437_ST342...acORN	AcOrn		N-acetylornithine	AAC	conjugates of amino acids	0.6912	<0.0001	No	****	0.9499	0.6355	Yes	ns	0.8915	0.0588	Yes	ns	0.9423	0.5475	Yes	ns	0.7083	<0,0001	No	****	0.9065	0.1643	Yes	ns	0.8616	0.0009	No	***	0.9165	0.2909	Yes	ns
55	C00262_ST208...HX	HX		hypoxanthine	PP	purine/pyrimidine bases and ribosides	0.9006	0.0118	No	*	0.8902	0.1185	Yes	ns	0.7238	0.0003	No	***	0.9057	0.2166	Yes	ns	0.7625	<0,0001	No	****	0.9361	0.408	Yes	ns	0.6789	<0,0001	No	****	0.933	0.4419	Yes	ns
61	ST389_ST388...ISObutGLY.butGLY	ISObutGly	butGLY	isobutyrylglycine / butyrylglycine	AAC	conjugates of amino acids	0.8969	0.0097	No	**	0.7951	0.0083	No	**	0.9697	0.8338	Yes	ns	0.947	0.6065	Yes	ns	0.9263	0.0561	Yes	ns	0.858	0.0362	No	*	0.9095	0.0126	No	*	0.8743	0.088	Yes	ns
65	C02838_C8	C8		octanoylcarnitine	ACM	medium chain acylcarnitines	0.9	0.0114	No	*	0.9681	0.8897	Yes	ns	0.8158	0.0045	No	**	0.9284	0.3948	Yes	ns	0.9174	0.0341	No	*	0.9186	0.2399	Yes	ns	0.9738	0.6273	Yes	ns	0.9574	0.7392	Yes	ns
85	C01586_ST053...HIPPURATE	hippurate		hippuric acid	AAC	conjugates of amino acids	0.9052	0.0152	No	*	0.947	0.5933	Yes	ns	0.9449	0.4134	Yes	ns	0.9646	0.8273	Yes	ns	0.9755	0.7502	Yes	ns	0.9282	0.3229	Yes	ns	0.9844	0.9187	Yes	ns	0.9326	0.4372	Yes	ns
89	C00037_ST239...GLY	Gly		glycine	AAP	proteinogenic amino acids	0.8304	0.0004	No	***	0.9133	0.2348	Yes	ns	0.9432	0.3899	Yes	ns	0.9577	0.7425	Yes	ns	0.9452	0.164	Yes	ns	0.9659	0.8408	Yes	ns	0.9594	0.2813	Yes	ns	0.8012	0.0098	No	**
95	C6	C6		hexanoylcarnitine	ACM	medium chain acylcarnitines	0.9037	0.014	No	*	0.961	0.7983	Yes	ns	0.9344	0.2862	Yes	ns	0.9567	0.73	Yes	ns	0.839	0.0007	No	***	0.9399	0.456	Yes	ns	0.8325	0.0002	No	***	0.9506	0.6522	Yes	ns
100	C00062_ST247...ARG	Arg		arginine	AAP	proteinogenic amino acids	0.6517	<0.0001	No	****	0.9517	0.6623	Yes	ns	0.836	0.0085	No	**	0.8857	0.1229	Yes	ns	0.6742	<0,0001	No	****	0.9197	0.2487	Yes	ns	0.7936	<0,0001	No	****	0.9511	0.6578	Yes	ns
103	C00170_ST304...5mthioAr	5-MTA		5-methylthioadenosine	PP	purine/pyrimidine bases and ribosides	0.8688	0.0023	No	**	0.9529	0.6802	Yes	ns	0.9237	0.1931	Yes	ns	0.9333	0.4453	Yes	ns	0.96	0.3704	Yes	ns	0.8678	0.0489	No	*	0.9804	0.825	Yes	ns	0.9506	0.6518	Yes	ns
109	C00255_ST189...RIBOFLAVIN	riboflavin		riboflavin	CV	coenzymes & vitamines	0.8891	0.0064	No	**	0.9086	0.2047	Yes	ns	0.9361	0.3044	Yes	ns	0.9281	0.392	Yes	ns	0.9763	0.7697	Yes	ns	0.9137	0.2058	Yes	ns	0.9405	0.085	Yes	ns	0.8061	0.0113	No	*
110	C00042.C02170_ST023...SUCC_ST193...MMA	SUCC	MMA	succinic acid / methylmalonic acid	OA	organic acids	0.8836	0.0048	No	**	0.9051	0.1848	Yes	ns	0.9643	0.7403	Yes	ns	0.8931	0.1521	Yes	ns	0.8514	0.0012	No	**	0.8987	0.1285	Yes	ns	0.9322	0.0505	Yes	ns	0.8092	0.0124	No	*
117	C01262_ST322...bALAmHIS	betaAla3-mHis		beta-alanyl-3-methylhistidine	AAC	conjugates of amino acids	0.897	0.0098	No	**	0.8804	0.0888	Yes	ns	0.9429	0.3864	Yes	ns	0.9276	0.387	Yes	ns	0.9024	0.0152	No	*	0.714	0.0008	No	***	0.8739	0.0017	No	**	0.9622	0.7985	Yes	ns
120	C02067_ST217...pseuUR	pseudoUr		pseudouridine	PP	purine/pyrimidine bases and ribosides	0.9164	0.0283	No	*	0.9179	0.2693	Yes	ns	0.8479	0.0127	No	*	0.9732	0.9172	Yes	ns	0.8913	0.0085	No	**	0.8968	0.1207	Yes	ns	0.9821	0.8681	Yes	ns	0.9831	0.9809	Yes	ns
121	ST427...INDOXYLSULFATE	3-indoxylS		3-indoxylsulfuric acid	OA	organic acids	0.8462	0.0008	No	***	0.9674	0.882	Yes	ns	0.9273	0.221	Yes	ns	0.9589	0.7574	Yes	ns	0.9759	0.7601	Yes	ns	0.9396	0.4517	Yes	ns	0.9814	0.8517	Yes	ns	0.868	0.0731	Yes	ns
135	C00152_ST021...ASN	Asn		asparagine	AAP	proteinogenic amino acids	0.8509	0.001	No	***	0.9296	0.3758	Yes	ns	0.8936	0.0636	Yes	ns	0.9181	0.3033	Yes	ns	0.9112	0.0243	No	*	0.8709	0.0538	Yes	ns	0.8818	0.0026	No	**	0.8802	0.1047	Yes	ns
140	C06429_ST447...DHA	FA 22:6		docosahexaenoic acid	OA	organic acids	0.9186	0.0321	No	*	0.9406	0.5061	Yes	ns	0.9381	0.3266	Yes	ns	0.9227	0.3421	Yes	ns	0.9441	0.154	Yes	ns	0.9287	0.3273	Yes	ns	0.9799	0.8106	Yes	ns	0.942	0.5442	Yes	ns
147	C00906_ST254...dihydroT	dihydroT		5.6-dihydrothymine	PP	purine/pyrimidine bases and ribosides	0.9216	0.038	No	*	0.9499	0.6359	Yes	ns	0.9819	0.9768	Yes	ns	0.7748	0.0044	No	**	0.9009	0.014	No	*	0.9239	0.2832	Yes	ns	0.7898	<0,0001	No	****	0.7689	0.0037	No	**
150	C00191_ST092...GLUCURONATE	glucuronate		glucuronic acid	SA	saccharides	0.9079	0.0176	No	*	0.9675	0.8832	Yes	ns	0.9079	0.1077	Yes	ns	0.9464	0.599	Yes	ns	0.8945	0.01	No	*	0.9467	0.5495	Yes	ns	0.9155	0.018	No	*	0.9572	0.736	Yes	ns
169	C02571_C2	C2		acetylcarnitine	ACS	short chain acylcarnitines	0.9222	0.0393	No	*	0.9243	0.3239	Yes	ns	0.9212	0.1761	Yes	ns	0.9707	0.8939	Yes	ns	0.9628	0.4276	Yes	ns	0.9147	0.2126	Yes	ns	0.9697	0.5122	Yes	ns	0.9485	0.6251	Yes	ns
173	C00300.C00430_ST170...CREATINE__.ST240...5nh2LEVULINATE	creatine	5-NH2levulinate	creatine / 5-aminolevulinic acid	AM	amines	0.9048	0.0149	No	*	0.9629	0.8245	Yes	ns	0.9634	0.7228	Yes	ns	0.9281	0.3919	Yes	ns	0.9611	0.3917	Yes	ns	0.8218	0.0125	No	*	0.9454	0.1162	Yes	ns	0.8762	0.0931	Yes	ns
175	C00153_ST224...NICOTINAMIDE	nicotinamide		nicotinamide	CV	coenzymes & vitamines	0.8961	0.0093	No	**	0.9516	0.6612	Yes	ns	0.8742	0.0316	No	*	0.9695	0.8819	Yes	ns	0.9683	0.5584	Yes	ns	0.9049	0.1559	Yes	ns	0.9838	0.908	Yes	ns	0.9398	0.5182	Yes	ns
1	C00415_ST363...dihydroFOLATE	dihydroFolate		dihydrofolic acid	CV	coenzymes & vitamines	0.9489	0.1862	Yes	ns	0.9175	0.2661	Yes	ns	0.9318	0.2602	Yes	ns	0.9629	0.8077	Yes	ns	0.9489	0.2019	Yes	ns	0.953	0.6437	Yes	ns	0.9367	0.0668	Yes	ns	0.9127	0.2626	Yes	ns
2	C02037_ST104...GLYGLY	GlyGly		glycylglycine	DP	dipeptides	0.9802	0.8545	Yes	ns	0.9384	0.4772	Yes	ns	0.9459	0.4279	Yes	ns	0.9806	0.9694	Yes	ns	0.9685	0.5621	Yes	ns	0.9276	0.3174	Yes	ns	0.9305	0.0453	No	*	0.9682	0.868	Yes	ns
3	C00021_ST253...SArhCYS	ArhCys		S-adenosylhomocysteine	AAC	conjugates of amino acids	0.9641	0.4342	Yes	ns	0.9712	0.9234	Yes	ns	0.9043	0.0943	Yes	ns	0.9385	0.5031	Yes	ns	0.9735	0.6966	Yes	ns	0.9333	0.3758	Yes	ns	0.9003	0.0073	No	**	0.9219	0.335	Yes	ns
4	C00387_ST211...Gr	Gr		guanosine	PP	purine/pyrimidine bases and ribosides	0.9439	0.1391	Yes	ns	0.8969	0.1446	Yes	ns	0.9492	0.4771	Yes	ns	0.9739	0.9226	Yes	ns	0.9474	0.1857	Yes	ns	0.9396	0.4519	Yes	ns	0.8635	0.001	No	***	0.9627	0.805	Yes	ns
5	C22	C22		docosanoylcarnitine	ACL	long/ very long chain acylcarnitines	0.9344	0.0797	Yes	ns	0.9563	0.7295	Yes	ns	0.9245	0.199	Yes	ns	0.8881	0.1317	Yes	ns	0.9351	0.0923	Yes	ns	0.9083	0.1736	Yes	ns	0.9781	0.7583	Yes	ns	0.9035	0.2037	Yes	ns
7	C02242_ST439...7mG	7-mG		7-methylguanine	PP	purine/pyrimidine bases and ribosides	0.9563	0.2847	Yes	ns	0.9657	0.8613	Yes	ns	0.9603	0.668	Yes	ns	0.9393	0.5123	Yes	ns	0.9376	0.1066	Yes	ns	0.8958	0.1171	Yes	ns	0.9854	0.9376	Yes	ns	0.9357	0.4712	Yes	ns
8	C00334_ST025...4nh2BUTANOATE	4-NH2but		4-aminobutyric acid	OA	organic acids	0.9368	0.0918	Yes	ns	0.9479	0.6059	Yes	ns	0.9556	0.5823	Yes	ns	0.9792	0.9615	Yes	ns	0.9821	0.9066	Yes	ns	0.9373	0.4231	Yes	ns	0.921	0.0251	No	*	0.9487	0.6272	Yes	ns
9	C22.1	C22:1		docosaenoylcarnitine	ACL	long/ very long chain acylcarnitines	0.9703	0.5885	Yes	ns	0.9333	0.4162	Yes	ns	0.9256	0.2076	Yes	ns	0.9663	0.8475	Yes	ns	0.9332	0.0826	Yes	ns	0.9286	0.3264	Yes	ns	0.9227	0.0279	No	*	0.926	0.3721	Yes	ns
10	C02712_ST173...acMET	AcMet		N-acetylmethionine	AAC	conjugates of amino acids	0.9611	0.3693	Yes	ns	0.9692	0.9021	Yes	ns	0.9534	0.5446	Yes	ns	0.8992	0.181	Yes	ns	0.9697	0.5936	Yes	ns	0.8858	0.0854	Yes	ns	0.9814	0.8492	Yes	ns	0.9624	0.8015	Yes	ns
11	C07086_ST428...PHEAC	phenylAce		phenylacetic acid	OA	organic acids	0.9798	0.8459	Yes	ns	0.9456	0.5738	Yes	ns	0.9563	0.5958	Yes	ns	0.9655	0.838	Yes	ns	0.9532	0.2558	Yes	ns	0.9044	0.1535	Yes	ns	0.9658	0.4116	Yes	ns	0.91	0.2442	Yes	ns
12	ST378...LEUCINATE	leucinate		leucinic acid	OA	organic acids	0.9888	0.987	Yes	ns	0.8567	0.0445	No	*	0.9106	0.1191	Yes	ns	0.8982	0.1756	Yes	ns	0.9164	0.0324	No	*	0.9321	0.3628	Yes	ns	0.9668	0.436	Yes	ns	0.9321	0.4323	Yes	ns
15	C00624_ST068...NacGLU	AcGlu		N-acetylglutamic acid	AAC	conjugates of amino acids	0.9593	0.3362	Yes	ns	0.9643	0.8426	Yes	ns	0.958	0.6261	Yes	ns	0.9674	0.8593	Yes	ns	0.9455	0.1665	Yes	ns	0.955	0.676	Yes	ns	0.9642	0.3758	Yes	ns	0.9776	0.9512	Yes	ns
17	C00847_ST440...4.pyridoxate	4-pyridoxate		4-pyridoxic acid	CV	coenzymes & vitamines	0.9693	0.5607	Yes	ns	0.8843	0.0995	Yes	ns	0.899	0.0775	Yes	ns	0.8831	0.1138	Yes	ns	0.9342	0.0877	Yes	ns	0.8685	0.0499	No	*	0.9508	0.1642	Yes	ns	0.977	0.9471	Yes	ns
18	C05145_ST029...3nh2ISOBUTANOATE	3-NH2isobut		3-aminoisobutyric acid	OA	organic acids	0.962	0.388	Yes	ns	0.72	0.0013	No	**	0.9159	0.1448	Yes	ns	0.9477	0.6144	Yes	ns	0.9496	0.2102	Yes	ns	0.9683	0.8734	Yes	ns	0.9636	0.3621	Yes	ns	0.8765	0.0939	Yes	ns
19	ST118...LEUTYR	LeuTyr		leucyltyrosine	DP	dipeptides	0.9764	0.7578	Yes	ns	0.9078	0.2	Yes	ns	0.9123	0.1266	Yes	ns	0.9605	0.7781	Yes	ns	0.9506	0.2217	Yes	ns	0.8694	0.0513	Yes	ns	0.9471	0.1295	Yes	ns	0.9144	0.2746	Yes	ns
21	C00099.C00041.C00213_ST005...bALA__ST022...ALA_ST237...sarcosine	betaAla		beta-alanine	AAC	conjugates of amino acids	0.9572	0.2983	Yes	ns	0.9385	0.479	Yes	ns	0.9384	0.3301	Yes	ns	0.863	0.0629	Yes	ns	0.9412	0.1307	Yes	ns	0.9546	0.6688	Yes	ns	0.9809	0.8386	Yes	ns	0.9671	0.8564	Yes	ns
22	C00294_ST209...Hr	Hr		inosine	PP	purine/pyrimidine bases and ribosides	0.9326	0.0716	Yes	ns	0.9179	0.2691	Yes	ns	0.9166	0.1488	Yes	ns	0.9035	0.2041	Yes	ns	0.8874	0.007	No	**	0.9239	0.2826	Yes	ns	0.7586	<0,0001	No	****	0.8931	0.1522	Yes	ns
23	ST201...2ohisoVALERATE	2-OHisovaler		2-hydroxyvaleric acid	OA	organic acids	0.9868	0.971	Yes	ns	0.9266	0.3453	Yes	ns	0.9364	0.3071	Yes	ns	0.9373	0.4894	Yes	ns	0.9528	0.2499	Yes	ns	0.9541	0.6609	Yes	ns	0.9315	0.0482	No	*	0.8667	0.0704	Yes	ns
24	STx01...SAR	SAdo		succinyladenosine	PP	purine/pyrimidine bases and ribosides	0.9809	0.8718	Yes	ns	0.937	0.46	Yes	ns	0.9628	0.7133	Yes	ns	0.9416	0.5389	Yes	ns	0.9532	0.2561	Yes	ns	0.9363	0.4111	Yes	ns	0.9657	0.4103	Yes	ns	0.9543	0.6998	Yes	ns
25	ST397_ST396...mbutGLY.ivalGLY	mbutGly	ivalGly	2-methylbutyryl / isovalerylglycine	AAC	conjugates of amino acids	0.9519	0.2207	Yes	ns	0.926	0.3399	Yes	ns	0.9733	0.8884	Yes	ns	0.9446	0.5755	Yes	ns	0.8792	0.0046	No	**	0.9794	0.9766	Yes	ns	0.9184	0.0214	No	*	0.9286	0.3965	Yes	ns
26	C18.4	C18:4		octadecatetraenoylcarnitine	ACL	long/ very long chain acylcarnitines	0.9598	0.3448	Yes	ns	0.9661	0.8654	Yes	ns	0.9804	0.9665	Yes	ns	0.9645	0.8268	Yes	ns	0.9573	0.3199	Yes	ns	0.9356	0.4021	Yes	ns	0.9842	0.9148	Yes	ns	0.9563	0.7246	Yes	ns
27	C00097_ST024...CYS	Cys		cysteine	AAP	proteinogenic amino acids	0.9678	0.5239	Yes	ns	0.9563	0.7301	Yes	ns	0.9498	0.4868	Yes	ns	0.9743	0.9265	Yes	ns	0.9751	0.7379	Yes	ns	0.9214	0.262	Yes	ns	0.9731	0.6093	Yes	ns	0.8683	0.0738	Yes	ns
28	C7DC.C8OH	C8-OH		3-hydroxyoctanoylcarnitine	ACH	hydroxyl chain acylcarnitines	0.9563	0.2837	Yes	ns	0.9569	0.7382	Yes	ns	0.9592	0.6466	Yes	ns	0.8926	0.1497	Yes	ns	0.9131	0.027	No	*	0.9225	0.2712	Yes	ns	0.9238	0.0298	No	*	0.9672	0.8573	Yes	ns
30	C00036.C00489_ST321...oxaloacetate_ST047...glutarate_ST080...ethylmalonate	oxalacetate	glutarate / ethylmalonate	oxalacetic acid / glutaric acid / ethylmalonic acid	OA	organic acids	0.9681	0.531	Yes	ns	0.9396	0.4928	Yes	ns	0.952	0.5217	Yes	ns	0.9748	0.9307	Yes	ns	0.9358	0.0957	Yes	ns	0.938	0.4317	Yes	ns	0.9767	0.716	Yes	ns	0.97	0.8865	Yes	ns
32	C01657_ST399...NAcTYR	AcTyr		N-acetyltyrosine	AAC	conjugates of amino acids	0.9719	0.6331	Yes	ns	0.8781	0.0828	Yes	ns	0.8717	0.0289	No	*	0.8975	0.1723	Yes	ns	0.97	0.6019	Yes	ns	0.9503	0.603	Yes	ns	0.952	0.1774	Yes	ns	0.9074	0.227	Yes	ns
33	C20	C20		icosanoylcarnitine	ACL	long/ very long chain acylcarnitines	0.9353	0.0837	Yes	ns	0.8974	0.1467	Yes	ns	0.9511	0.5074	Yes	ns	0.9377	0.4936	Yes	ns	0.9803	0.8697	Yes	ns	0.9033	0.1483	Yes	ns	0.978	0.7555	Yes	ns	0.9695	0.8809	Yes	ns
34	C01042_ST199...NAcASP	AcAsp		N-acetylaspartic acid	AAC	conjugates of amino acids	0.9716	0.6254	Yes	ns	0.9318	0.3994	Yes	ns	0.9208	0.1741	Yes	ns	0.9652	0.8346	Yes	ns	0.9259	0.0548	Yes	ns	0.9545	0.6674	Yes	ns	0.9634	0.3586	Yes	ns	0.9494	0.636	Yes	ns
35	C00440_ST353...5mTHF	5-mTHF		5-methyltetrahydrofolic acid	CV	coenzymes & vitamines	0.9581	0.3144	Yes	ns	0.8092	0.012	No	*	0.9374	0.3179	Yes	ns	0.9576	0.7412	Yes	ns	0.8661	0.0024	No	**	0.7616	0.0025	No	**	0.834	0.0002	No	***	0.9136	0.269	Yes	ns
36	C03626_ST424...NNdimARG	N.N-dimArg		N.N-dimethylarginine	AAC	conjugates of amino acids	0.9404	0.1132	Yes	ns	0.9834	0.9938	Yes	ns	0.9433	0.3917	Yes	ns	0.9597	0.768	Yes	ns	0.9382	0.1101	Yes	ns	0.8877	0.0907	Yes	ns	0.9712	0.5531	Yes	ns	0.9792	0.9617	Yes	ns
38	C02470_ST277...XANTHUNERATE	xanthurenate		xanthurenic acid (8-hydroxykynurenic acid)	AAC	conjugates of amino acids	0.9888	0.9874	Yes	ns	0.9294	0.3739	Yes	ns	0.9688	0.8191	Yes	ns	0.9145	0.2754	Yes	ns	0.9513	0.2305	Yes	ns	0.8843	0.0815	Yes	ns	0.9825	0.8773	Yes	ns	0.761	0.0029	No	**
39	ST395...tiglylGLY_ST390...3mCROTONYLGLY	tiglylGly	3-mCrotonylGly	tiglylglycine / 3-methylcrotonylglycine	AAC	conjugates of amino acids	0.9682	0.5328	Yes	ns	0.9473	0.5978	Yes	ns	0.9784	0.95	Yes	ns	0.8488	0.0411	No	*	0.9753	0.7448	Yes	ns	0.9759	0.9536	Yes	ns	0.9396	0.0806	Yes	ns	0.9577	0.743	Yes	ns
40	C01717_ST148...KYNURENATE	kynurenate		kynurenic acid	AAC	conjugates of amino acids	0.9394	0.1067	Yes	ns	0.9235	0.3158	Yes	ns	0.9696	0.8328	Yes	ns	0.9353	0.4673	Yes	ns	0.9763	0.7711	Yes	ns	0.9253	0.2954	Yes	ns	0.967	0.4399	Yes	ns	0.9419	0.5436	Yes	ns
41	C00532.C00474_ST158...ARABITOL__ST423...RIBITOL	arabitol	ribitol	arabitol / ribitol	SA	saccharides	0.9273	0.0527	Yes	ns	0.9019	0.1679	Yes	ns	0.9731	0.8864	Yes	ns	0.8129	0.0139	No	*	0.9046	0.017	No	*	0.8529	0.0311	No	*	0.9488	0.145	Yes	ns	0.8372	0.029	No	*
42	C5.1	C5:1		tiglylcarnitine / 3-methylcrotonylcarnitine	ACS	short chain acylcarnitines	0.9687	0.5454	Yes	ns	0.9466	0.5876	Yes	ns	0.8574	0.0175	No	*	0.884	0.1168	Yes	ns	0.9732	0.6889	Yes	ns	0.9625	0.7923	Yes	ns	0.9566	0.2372	Yes	ns	0.9199	0.3175	Yes	ns
43	C20.2	C20:2		icosadienoylcarnitine	ACL	long/ very long chain acylcarnitines	0.9342	0.0789	Yes	ns	0.8904	0.1192	Yes	ns	0.918	0.1567	Yes	ns	0.8872	0.1282	Yes	ns	0.9555	0.2899	Yes	ns	0.8962	0.1188	Yes	ns	0.9673	0.4481	Yes	ns	0.9467	0.6015	Yes	ns
44	ST124_ST114...ALAVAL_AlaNorval	AlaVal	AlaNorVal	alanylvaline / alanylnorvaline	DP	dipeptides	0.9625	0.3991	Yes	ns	0.7834	0.0061	No	**	0.9163	0.147	Yes	ns	0.8395	0.0311	No	*	0.9282	0.0624	Yes	ns	0.9643	0.8188	Yes	ns	0.9556	0.2227	Yes	ns	0.8609	0.0591	Yes	ns
45	C4.1	C4:1		butenylcarnitine	ACS	short chain acylcarnitines	0.9751	0.7226	Yes	ns	0.9558	0.723	Yes	ns	0.9543	0.5613	Yes	ns	0.8574	0.0533	Yes	ns	0.9621	0.4128	Yes	ns	0.8831	0.0785	Yes	ns	0.9062	0.0104	No	*	0.8756	0.0913	Yes	ns
46	C00016_ST292...FAD	FAD		flavin adenine dinucleotide	CV	coenzymes & vitamines	0.9843	0.9381	Yes	ns	0.9666	0.8716	Yes	ns	0.9781	0.9463	Yes	ns	0.838	0.0297	No	*	0.9227	0.046	No	*	0.9016	0.1409	Yes	ns	0.9626	0.3414	Yes	ns	0.9217	0.3332	Yes	ns
47	C08278_ST188...SUBERATE	suberate		suberic acid	OA	organic acids	0.971	0.6064	Yes	ns	0.9192	0.2795	Yes	ns	0.9617	0.6934	Yes	ns	0.9201	0.3197	Yes	ns	0.9215	0.043	No	*	0.9611	0.7698	Yes	ns	0.9468	0.1275	Yes	ns	0.913	0.2643	Yes	ns
48	C14.1OH	C14:1-OH		3-hydroxytetradecenoylcarnitine	ACH	hydroxyl chain acylcarnitines	0.9828	0.911	Yes	ns	0.9398	0.4949	Yes	ns	0.9488	0.4708	Yes	ns	0.9512	0.6595	Yes	ns	0.9769	0.7858	Yes	ns	0.9305	0.3461	Yes	ns	0.9706	0.5356	Yes	ns	0.9235	0.3489	Yes	ns
50	C00386_ST052...CARNOSINE	carnosine		carnosine (beta-alanylhistidine)	DP	dipeptides	0.9782	0.8054	Yes	ns	0.9483	0.612	Yes	ns	0.9387	0.3339	Yes	ns	0.9673	0.8583	Yes	ns	0.943	0.1444	Yes	ns	0.6988	0.0005	No	***	0.9334	0.0542	Yes	ns	0.9224	0.3391	Yes	ns
51	C00805.C00156_ST187...SALICYLATE_ST223...4ohBENZOATE	salicylate	4-OHbenzo	salicylic acid (2-hydroxybenzoic acid) / 4-hydroxybenzoic acid	OA	organic acids	0.9359	0.0872	Yes	ns	0.8441	0.0311	No	*	0.9718	0.8669	Yes	ns	0.7439	0.0017	No	**	0.9874	0.9793	Yes	ns	0.9346	0.3909	Yes	ns	0.9224	0.0273	No	*	0.5916	<0,0001	No	****
52	C16OH	C16-OH		3-hydroxyhexadecanoylcarnitine	ACH	hydroxyl chain acylcarnitines	0.9467	0.1637	Yes	ns	0.8124	0.013	No	*	0.9854	0.9922	Yes	ns	0.9053	0.2146	Yes	ns	0.9724	0.6661	Yes	ns	0.8338	0.0177	No	*	0.9823	0.872	Yes	ns	0.8346	0.0268	No	*
53	C02642_ST178...UREIDOPROPIONATE	ureidopropionate		ureiodopropionic acid	OA	organic acids	0.9825	0.9064	Yes	ns	0.9306	0.386	Yes	ns	0.9708	0.8507	Yes	ns	0.8995	0.1825	Yes	ns	0.9836	0.9323	Yes	ns	0.9356	0.4022	Yes	ns	0.965	0.3919	Yes	ns	0.8576	0.0536	Yes	ns
56	C00137_ST171...MYOINOSITOL	myoinositol		myo-inositol	SA	saccharides	0.9855	0.9557	Yes	ns	0.9563	0.7302	Yes	ns	0.8938	0.064	Yes	ns	0.9295	0.4058	Yes	ns	0.957	0.3149	Yes	ns	0.9655	0.8359	Yes	ns	0.9764	0.7071	Yes	ns	0.8507	0.0436	No	*
57	C16.2.OH	C16:2-OH		3-hydroxyhexadecadienoylcarnitine	ACH	hydroxyl chain acylcarnitines	0.9632	0.4146	Yes	ns	0.9442	0.5543	Yes	ns	0.8936	0.0634	Yes	ns	0.9193	0.313	Yes	ns	0.9676	0.5395	Yes	ns	0.9488	0.5806	Yes	ns	0.9803	0.8208	Yes	ns	0.9687	0.8728	Yes	ns
58	C14.2OH	C14:2-OH		3-hydroxytetradecadienoylcarnitine	ACH	hydroxyl chain acylcarnitines	0.9524	0.2274	Yes	ns	0.9591	0.7703	Yes	ns	0.9587	0.6375	Yes	ns	0.9695	0.8815	Yes	ns	0.9392	0.1166	Yes	ns	0.9568	0.7032	Yes	ns	0.9599	0.2897	Yes	ns	0.9519	0.6683	Yes	ns
59	C00155_ST042...hCYS	hCys		homocysteine	AAC	conjugates of amino acids	0.9618	0.3838	Yes	ns	0.9726	0.9356	Yes	ns	0.9906	0.9995	Yes	ns	0.9674	0.8589	Yes	ns	0.9718	0.6492	Yes	ns	0.9519	0.6274	Yes	ns	0.937	0.068	Yes	ns	0.9082	0.2321	Yes	ns
60	C01697.C00392_ST302...GALACTITOL_ST420...MANITOL	galactitol	mannitol	galactitol / mannitol	SA	saccharides	0.9821	0.8982	Yes	ns	0.9347	0.4329	Yes	ns	0.9234	0.1916	Yes	ns	0.9405	0.526	Yes	ns	0.9235	0.048	No	*	0.8015	0.0071	No	**	0.9764	0.7084	Yes	ns	0.8765	0.0938	Yes	ns
62	C10.1	C10:1		decenoylcarnitine	ACM	medium chain acylcarnitines	0.961	0.3683	Yes	ns	0.9554	0.7162	Yes	ns	0.9553	0.5779	Yes	ns	0.9391	0.5099	Yes	ns	0.9086	0.0212	No	*	0.9283	0.3234	Yes	ns	0.9521	0.1789	Yes	ns	0.9442	0.571	Yes	ns
63	C00121_ST138...RIB	Rib		risose	SA	saccharides	0.9381	0.099	Yes	ns	0.9221	0.3035	Yes	ns	0.9459	0.427	Yes	ns	0.9503	0.6474	Yes	ns	0.9212	0.0421	No	*	0.9503	0.6034	Yes	ns	0.9549	0.2123	Yes	ns	0.974	0.9235	Yes	ns
64	C20.1	C20:1		icosaenoylcarnitine	ACL	long/ very long chain acylcarnitines	0.9607	0.3619	Yes	ns	0.9261	0.341	Yes	ns	0.9309	0.2517	Yes	ns	0.9493	0.635	Yes	ns	0.9675	0.5364	Yes	ns	0.9766	0.9589	Yes	ns	0.9628	0.3455	Yes	ns	0.9228	0.3422	Yes	ns
66	ST412...NAcALA	AcAla		N-acetylalanine	AAC	conjugates of amino acids	0.9711	0.6092	Yes	ns	0.966	0.8643	Yes	ns	0.9502	0.4926	Yes	ns	0.8063	0.0114	No	*	0.9665	0.5132	Yes	ns	0.989	0.9994	Yes	ns	0.7759	<0,0001	No	****	0.8784	0.0992	Yes	ns
67	C01019_ST146...FUCOSE	fucose		fucose	SA	saccharides	0.9805	0.8631	Yes	ns	0.9507	0.6479	Yes	ns	0.9434	0.3924	Yes	ns	0.9531	0.684	Yes	ns	0.9726	0.6715	Yes	ns	0.8915	0.1023	Yes	ns	0.949	0.1463	Yes	ns	0.843	0.0346	No	*
68	C00645.C01132.C00140_ST341...NAcMANnh2__ST028...NAcGALnh2__ST380...NAcGLCnh2	ManNAc	GalNAc / GlcNAc	N-acetylmannosamine / N-acetylgalactosamine / N-acetylglucosamine	SA	saccharides	0.9783	0.8084	Yes	ns	0.9664	0.8699	Yes	ns	0.9702	0.8413	Yes	ns	0.8783	0.0989	Yes	ns	0.8745	0.0037	No	**	0.987	0.9981	Yes	ns	0.9849	0.9294	Yes	ns	0.9843	0.9854	Yes	ns
69	C04376_STx07...FGAr	FGAr		N-formylglycinamide riboside	PP	purine/pyrimidine bases and ribosides	0.9693	0.5609	Yes	ns	0.9387	0.481	Yes	ns	0.8514	0.0143	No	*	0.9625	0.8019	Yes	ns	0.9138	0.028	No	*	0.9416	0.4778	Yes	ns	0.9504	0.1599	Yes	ns	0.9424	0.5495	Yes	ns
70	C00492.C01835.C08243_ST225...RAFFINOSE__ST185...MALTOTRIOSE__ST186...MELEZITOSE	raffinose	maltotriose / melezitose	raffinose / maltotriose / melezitose	SA	saccharides	0.9755	0.7321	Yes	ns	0.9339	0.4229	Yes	ns	0.8977	0.0737	Yes	ns	0.9517	0.6653	Yes	ns	0.948	0.1913	Yes	ns	0.8157	0.0105	No	*	0.9634	0.3584	Yes	ns	0.9122	0.2592	Yes	ns
71	C00122.C01585.C00141_ST048...FUM__ST283...CAPROATE__ST444....3m2oBUTANOATE	fumarate	caproate / 2oxoIsovaler	fumaric acid / caproic acid / 2-oxoisovaleric acid	OA	organic acids	0.9528	0.2332	Yes	ns	0.8891	0.1149	Yes	ns	0.9709	0.853	Yes	ns	0.9903	0.9978	Yes	ns	0.9372	0.104	Yes	ns	0.9724	0.9214	Yes	ns	0.9743	0.6433	Yes	ns	0.9194	0.3136	Yes	ns
72	C03299_C10	C10		decanoylcarnitine	ACM	medium chain acylcarnitines	0.9706	0.5961	Yes	ns	0.9117	0.2241	Yes	ns	0.9471	0.4447	Yes	ns	0.9292	0.4027	Yes	ns	0.9784	0.8255	Yes	ns	0.9734	0.9312	Yes	ns	0.9374	0.07	Yes	ns	0.9715	0.9011	Yes	ns
73	C05984_ST325...ohBUTYRIC_ST143...ISOohBUTYRIC	2-OHbut	2-OHisobut	2-hydroxybutyric acid / 2-hydroxyisobutyric acid	OA	organic acids	0.9614	0.3758	Yes	ns	0.9559	0.7237	Yes	ns	0.9631	0.7186	Yes	ns	0.9142	0.2733	Yes	ns	0.9616	0.4027	Yes	ns	0.977	0.9616	Yes	ns	0.9414	0.09	Yes	ns	0.9045	0.2095	Yes	ns
74	C00581_ST251...GuaAc	GuaAc		guanidinoacetic acid	AM	amines	0.936	0.0874	Yes	ns	0.9358	0.4456	Yes	ns	0.9506	0.4986	Yes	ns	0.8894	0.1366	Yes	ns	0.9682	0.555	Yes	ns	0.9436	0.5049	Yes	ns	0.903	0.0086	No	**	0.9383	0.5008	Yes	ns
75	C02291_ST040...CYSTATHIONINE	cystathionine		cystathionine	AAC	conjugates of amino acids	0.9608	0.3634	Yes	ns	0.7239	0.0014	No	**	0.9341	0.2832	Yes	ns	0.9095	0.2404	Yes	ns	0.9518	0.2364	Yes	ns	0.9353	0.3987	Yes	ns	0.9753	0.6734	Yes	ns	0.9423	0.5483	Yes	ns
76	C00417_ST312...ACONITATE	aconitate		aconitic acid	OA	organic acids	0.9685	0.541	Yes	ns	0.9227	0.3094	Yes	ns	0.9218	0.1802	Yes	ns	0.9504	0.6496	Yes	ns	0.9832	0.9256	Yes	ns	0.9303	0.3435	Yes	ns	0.9693	0.4994	Yes	ns	0.8924	0.1489	Yes	ns
77	C16.1OH	C16:1-OH		3-hydroxyhexadecenoylcarnitine	ACH	hydroxyl chain acylcarnitines	0.9786	0.8145	Yes	ns	0.9516	0.661	Yes	ns	0.9458	0.4267	Yes	ns	0.8991	0.1801	Yes	ns	0.9517	0.2353	Yes	ns	0.954	0.6598	Yes	ns	0.9774	0.7367	Yes	ns	0.9429	0.5552	Yes	ns
78	C00864_ST008...PANTHOTENATE	pantothenate		pantothenate	CV	coenzymes & vitamines	0.9735	0.6756	Yes	ns	0.9228	0.3104	Yes	ns	0.9432	0.3901	Yes	ns	0.9104	0.2466	Yes	ns	0.9596	0.3623	Yes	ns	0.9659	0.8408	Yes	ns	0.969	0.4925	Yes	ns	0.9207	0.3242	Yes	ns
79	C00956_ST026...2nh2ADIPATE	2-NH2adip		2-aminoadipic acid	OA	organic acids	0.9828	0.9113	Yes	ns	0.8269	0.0193	No	*	0.9329	0.2712	Yes	ns	0.8554	0.0502	Yes	ns	0.9059	0.0183	No	*	0.8929	0.1069	Yes	ns	0.9701	0.5207	Yes	ns	0.9728	0.913	Yes	ns
80	C00295_ST214...OA	orotate		orotic acid	PP	purine/pyrimidine bases and ribosides	0.9293	0.0591	Yes	ns	0.9644	0.8444	Yes	ns	0.9096	0.1146	Yes	ns	0.94	0.5205	Yes	ns	0.9383	0.1105	Yes	ns	0.9006	0.1365	Yes	ns	0.9806	0.8304	Yes	ns	0.9279	0.3901	Yes	ns
81	C00329_ST179...GLCnh2	GlcN		glucosamine	SA	saccharides	0.9347	0.0813	Yes	ns	0.9397	0.4948	Yes	ns	0.9046	0.0951	Yes	ns	0.8853	0.1216	Yes	ns	0.9431	0.1451	Yes	ns	0.9282	0.3231	Yes	ns	0.9534	0.1941	Yes	ns	0.9711	0.8979	Yes	ns
82	C12.1	C12:1		dodecenoylcarnitine	ACM	medium chain acylcarnitines	0.9489	0.1863	Yes	ns	0.9422	0.5265	Yes	ns	0.9067	0.1029	Yes	ns	0.9182	0.3039	Yes	ns	0.9485	0.1972	Yes	ns	0.9663	0.847	Yes	ns	0.9605	0.2999	Yes	ns	0.9368	0.4842	Yes	ns
83	C18.1OH	C18:1-OH		3-hydroxyoctadecenoylcarnitine	ACH	hydroxyl chain acylcarnitines	0.9796	0.8406	Yes	ns	0.9336	0.42	Yes	ns	0.9523	0.5263	Yes	ns	0.8434	0.035	No	*	0.9838	0.9366	Yes	ns	0.9864	0.9974	Yes	ns	0.9543	0.2052	Yes	ns	0.939	0.5087	Yes	ns
84	C02630_ST375...ohGLUTARATE	2-OHglutar		2-hydroxyglutaric acid	AAC	conjugates of amino acids	0.9694	0.5653	Yes	ns	0.9526	0.6747	Yes	ns	0.9646	0.7458	Yes	ns	0.9802	0.9675	Yes	ns	0.9473	0.1847	Yes	ns	0.9778	0.9673	Yes	ns	0.9869	0.9606	Yes	ns	0.8538	0.0478	No	*
86	C12	C12		dodecanoylcarnitine	ACM	medium chain acylcarnitines	0.9779	0.7967	Yes	ns	0.9448	0.5628	Yes	ns	0.9556	0.5831	Yes	ns	0.8834	0.115	Yes	ns	0.9803	0.8685	Yes	ns	0.8627	0.0418	No	*	0.981	0.8387	Yes	ns	0.9608	0.7813	Yes	ns
87	C18.3	C18:3		octadecatrienoylcarnitine	ACL	long/ very long chain acylcarnitines	0.9412	0.1188	Yes	ns	0.9602	0.7873	Yes	ns	0.9024	0.0877	Yes	ns	0.7724	0.0041	No	**	0.9642	0.4583	Yes	ns	0.9254	0.2961	Yes	ns	0.9463	0.1235	Yes	ns	0.949	0.6318	Yes	ns
88	C00178_ST216...T	T		thymine	PP	purine/pyrimidine bases and ribosides	0.9429	0.1312	Yes	ns	0.9588	0.7672	Yes	ns	0.9697	0.8331	Yes	ns	0.9317	0.4283	Yes	ns	0.9774	0.7985	Yes	ns	0.9573	0.7114	Yes	ns	0.9833	0.897	Yes	ns	0.9648	0.83	Yes	ns
90	C00051_ST317...GLUTATHIONE	GSH		glutathione (reduced form)	AAC	conjugates of amino acids	0.9378	0.0969	Yes	ns	0.8051	0.0107	No	*	0.9659	0.7694	Yes	ns	0.9508	0.6543	Yes	ns	0.9735	0.6959	Yes	ns	0.8932	0.1079	Yes	ns	0.9831	0.8923	Yes	ns	0.949	0.6318	Yes	ns
91	C00328_ST176..kynurenine	kynurenine		kynurenine	AAC	conjugates of amino acids	0.9555	0.2718	Yes	ns	0.9182	0.2717	Yes	ns	0.9108	0.1201	Yes	ns	0.8886	0.1337	Yes	ns	0.957	0.3158	Yes	ns	0.9563	0.6963	Yes	ns	0.9748	0.6578	Yes	ns	0.9177	0.3003	Yes	ns
92	C00019_ST252...sArMET	ArMet		adenosylmethionine	AAC	conjugates of amino acids	0.9639	0.4289	Yes	ns	0.9346	0.4312	Yes	ns	0.9268	0.2164	Yes	ns	0.7791	0.005	No	**	0.8675	0.0026	No	**	0.887	0.0887	Yes	ns	0.9857	0.9436	Yes	ns	0.9404	0.5248	Yes	ns
93	C00212_ST210...Ar.pos	Ar		adenosine	PP	purine/pyrimidine bases and ribosides	0.928	0.0549	Yes	ns	0.9161	0.255	Yes	ns	0.9425	0.3814	Yes	ns	0.9147	0.277	Yes	ns	0.9173	0.0339	No	*	0.777	0.0037	No	**	0.8421	0.0003	No	***	0.8901	0.1395	Yes	ns
94	C4DC.C5OH	C5-OH		3-hydroxyisovalerylcarnitine	ACH	hydroxyl chain acylcarnitines	0.972	0.6338	Yes	ns	0.9455	0.5731	Yes	ns	0.9345	0.2867	Yes	ns	0.9214	0.3307	Yes	ns	0.9744	0.7191	Yes	ns	0.9145	0.2114	Yes	ns	0.9808	0.8341	Yes	ns	0.9568	0.7316	Yes	ns
96	C00049_ST235...ASP	Asp		aspartic acid	AAP	proteinogenic amino acids	0.9325	0.0715	Yes	ns	0.9282	0.3619	Yes	ns	0.9251	0.2038	Yes	ns	0.9071	0.2252	Yes	ns	0.9674	0.5347	Yes	ns	0.9429	0.4955	Yes	ns	0.9694	0.5015	Yes	ns	0.9526	0.6772	Yes	ns
97	C00106_ST215...U	U		uracil	PP	purine/pyrimidine bases and ribosides	0.934	0.0776	Yes	ns	0.9153	0.2494	Yes	ns	0.9683	0.8111	Yes	ns	0.9323	0.4345	Yes	ns	0.8751	0.0038	No	**	0.9365	0.4132	Yes	ns	0.9631	0.351	Yes	ns	0.7734	0.0042	No	**
98	C00780_ST013...SEROTONINE	serotonin		serotonin	AAC	conjugates of amino acids	0.9409	0.1167	Yes	ns	0.9411	0.5126	Yes	ns	0.9285	0.231	Yes	ns	0.957	0.7335	Yes	ns	0.9337	0.0851	Yes	ns	0.9651	0.8299	Yes	ns	0.9235	0.0292	No	*	0.8552	0.0499	No	*
99	C14.2	C14:2		tetradecadienoylcarnitine	ACL	long/ very long chain acylcarnitines	0.9313	0.0664	Yes	ns	0.9886	0.9994	Yes	ns	0.9695	0.8307	Yes	ns	0.9398	0.5182	Yes	ns	0.9757	0.7554	Yes	ns	0.9291	0.332	Yes	ns	0.9518	0.1752	Yes	ns	0.9713	0.8992	Yes	ns
101	C01157_ST236...hPRO	4-ohPro		4-hydroxyproline	AAC	conjugates of amino acids	0.9699	0.5771	Yes	ns	0.9532	0.6846	Yes	ns	0.9164	0.1476	Yes	ns	0.8532	0.047	No	*	0.9637	0.4463	Yes	ns	0.9671	0.858	Yes	ns	0.9635	0.3605	Yes	ns	0.9587	0.7556	Yes	ns
102	C01152_ST060....NmHIS__ST134...3mHIS	1-mHis		1-methylhistidine	AAC	conjugates of amino acids	0.9543	0.2534	Yes	ns	0.968	0.8887	Yes	ns	0.9176	0.1543	Yes	ns	0.9458	0.5902	Yes	ns	0.8324	0.0005	No	***	0.9492	0.5869	Yes	ns	0.9612	0.3139	Yes	ns	0.9063	0.2203	Yes	ns
104	C5	C5		valerylcarnitine / isovalerylcarnitine	ACS	short chain acylcarnitines	0.9451	0.1488	Yes	ns	0.9271	0.3508	Yes	ns	0.9457	0.4243	Yes	ns	0.933	0.4419	Yes	ns	0.8911	0.0084	No	**	0.9628	0.7956	Yes	ns	0.9422	0.0947	Yes	ns	0.9201	0.3193	Yes	ns
105	ST421...16anhydroGLC	1.6-anhydroGlc		1.6-anhydroglucose	SA	saccharides	0.9509	0.2086	Yes	ns	0.907	0.195	Yes	ns	0.8851	0.0467	No	*	0.7283	0.0011	No	**	0.9344	0.0885	Yes	ns	0.9609	0.7673	Yes	ns	0.939	0.0776	Yes	ns	0.8933	0.1527	Yes	ns
106	C00149_ST039...MALATE	malate		malic acid	OA	organic acids	0.9519	0.2209	Yes	ns	0.8156	0.0142	No	*	0.9609	0.678	Yes	ns	0.9398	0.5184	Yes	ns	0.958	0.3324	Yes	ns	0.8749	0.0609	Yes	ns	0.9725	0.5916	Yes	ns	0.961	0.7843	Yes	ns
107	C00214_ST164...Tr	Tr		thymidine	PP	purine/pyrimidine bases and ribosides	0.9767	0.7664	Yes	ns	0.9106	0.2174	Yes	ns	0.9098	0.1156	Yes	ns	0.8928	0.1507	Yes	ns	0.9805	0.8725	Yes	ns	0.9487	0.5781	Yes	ns	0.9638	0.3655	Yes	ns	0.9037	0.2048	Yes	ns
108	C00750_ST041...SPERMINE	spermine		spermine	AM	amines	0.9573	0.3005	Yes	ns	0.9336	0.4194	Yes	ns	0.8494	0.0133	No	*	0.9211	0.3278	Yes	ns	0.8779	0.0043	No	**	0.9523	0.6337	Yes	ns	0.9587	0.269	Yes	ns	0.9801	0.9665	Yes	ns
111	C16.2	C16:2		hexadecadienoylcarnitine	ACL	long/ very long chain acylcarnitines	0.9563	0.2832	Yes	ns	0.9807	0.9861	Yes	ns	0.9605	0.6704	Yes	ns	0.9168	0.2925	Yes	ns	0.9597	0.3637	Yes	ns	0.9605	0.7621	Yes	ns	0.9035	0.0088	No	**	0.9266	0.3775	Yes	ns
112	C5DC.C6OH	C6-OH		3-hydroxyhexanoylcarnitine	ACH	hydroxyl chain acylcarnitines	0.931	0.0653	Yes	ns	0.9215	0.2982	Yes	ns	0.9113	0.1223	Yes	ns	0.9449	0.5796	Yes	ns	0.943	0.1446	Yes	ns	0.931	0.3513	Yes	ns	0.9851	0.9324	Yes	ns	0.9462	0.5954	Yes	ns
113	C00931_ST351...PORPHOBILINOGEN	porphobilinogen		porphobilinogen	OA	organic acids	0.9553	0.268	Yes	ns	0.8723	0.0699	Yes	ns	0.9672	0.7916	Yes	ns	0.8786	0.0997	Yes	ns	0.937	0.1028	Yes	ns	0.9498	0.5953	Yes	ns	0.7923	<0,0001	No	****	0.7464	0.0019	No	**
114	C00299_ST218...UR	Ur		uridine	PP	purine/pyrimidine bases and ribosides	0.9736	0.6791	Yes	ns	0.9478	0.6047	Yes	ns	0.8745	0.0319	No	*	0.8646	0.066	Yes	ns	0.975	0.7359	Yes	ns	0.9383	0.4358	Yes	ns	0.9485	0.1418	Yes	ns	0.893	0.1517	Yes	ns
115	C3DC.C4OH	C4-OH		3-hydroxybutyrylcarnitine	ACH	hydroxyl chain acylcarnitines	0.9726	0.6511	Yes	ns	0.9451	0.567	Yes	ns	0.9782	0.9481	Yes	ns	0.8656	0.0681	Yes	ns	0.9723	0.6641	Yes	ns	0.9188	0.2415	Yes	ns	0.8405	0.0003	No	***	0.8927	0.1501	Yes	ns
116	C00219_ST446...AA	FA 20:4		arachidonic acid	OA	organic acids	0.9835	0.9234	Yes	ns	0.9289	0.3689	Yes	ns	0.9682	0.8087	Yes	ns	0.86	0.0575	Yes	ns	0.9254	0.0532	Yes	ns	0.9625	0.7923	Yes	ns	0.9864	0.9542	Yes	ns	0.8644	0.0656	Yes	ns
118	C00380_ST153...C	C		cytosine	PP	purine/pyrimidine bases and ribosides	0.9711	0.6098	Yes	ns	0.9327	0.4098	Yes	ns	0.9606	0.6719	Yes	ns	0.9799	0.9654	Yes	ns	0.955	0.2828	Yes	ns	0.9398	0.4542	Yes	ns	0.9016	0.0079	No	**	0.9413	0.5362	Yes	ns
119	C01620_ST433...THREONATE	threonate		threonic acid	SA	saccharides	0.9721	0.6372	Yes	ns	0.8826	0.0946	Yes	ns	0.9016	0.0852	Yes	ns	0.9748	0.9301	Yes	ns	0.9314	0.0747	Yes	ns	0.9487	0.5782	Yes	ns	0.939	0.0774	Yes	ns	0.9228	0.3427	Yes	ns
122	C00491_ST012...CYStine	cystine		cystine	AAC	conjugates of amino acids	0.964	0.4323	Yes	ns	0.9548	0.708	Yes	ns	0.9122	0.1264	Yes	ns	0.9258	0.3702	Yes	ns	0.97	0.6028	Yes	ns	0.9157	0.2195	Yes	ns	0.9707	0.5395	Yes	ns	0.8854	0.1218	Yes	ns
123	C00378_ST230...THIAMIN	thiamine		thiamine	CV	coenzymes & vitamines	0.9676	0.5183	Yes	ns	0.9456	0.5745	Yes	ns	0.9511	0.5075	Yes	ns	0.9148	0.2777	Yes	ns	0.9627	0.4248	Yes	ns	0.9527	0.6402	Yes	ns	0.9482	0.1393	Yes	ns	0.9458	0.5906	Yes	ns
124	C2DC.C3OH	C3-OH		3-hydroxypropionylcarnitine	ACH	hydroxyl chain acylcarnitines	0.9793	0.833	Yes	ns	0.9459	0.5775	Yes	ns	0.9736	0.8934	Yes	ns	0.9571	0.7353	Yes	ns	0.9408	0.1276	Yes	ns	0.9831	0.9912	Yes	ns	0.9522	0.1793	Yes	ns	0.9179	0.3013	Yes	ns
125	C03017_C3	C3		propionylcarnitine	ACS	short chain acylcarnitines	0.9539	0.2482	Yes	ns	0.9734	0.9431	Yes	ns	0.9211	0.1755	Yes	ns	0.8829	0.1132	Yes	ns	0.9244	0.0505	Yes	ns	0.9452	0.5276	Yes	ns	0.9309	0.0464	No	*	0.9005	0.1874	Yes	ns
126	C05127_ST064...NmHISTAMINE	1-mHistamine		1-methylhistamine	AM	amines	0.9664	0.4884	Yes	ns	0.9402	0.5007	Yes	ns	0.9615	0.6885	Yes	ns	0.9215	0.3317	Yes	ns	0.9343	0.0881	Yes	ns	0.9439	0.5097	Yes	ns	0.9732	0.6111	Yes	ns	0.8664	0.0697	Yes	ns
127	C02348_ST437...ALLANTOIN	allantoin		allantoin	AM	amines	0.9728	0.658	Yes	ns	0.8279	0.0198	No	*	0.9688	0.8193	Yes	ns	0.955	0.7084	Yes	ns	0.9723	0.6628	Yes	ns	0.9196	0.2476	Yes	ns	0.9583	0.2636	Yes	ns	0.9509	0.6549	Yes	ns
128	C18	C18		octadecanoylcarnitine	ACL	long/ very long chain acylcarnitines	0.9822	0.899	Yes	ns	0.925	0.3297	Yes	ns	0.9543	0.5613	Yes	ns	0.9013	0.1915	Yes	ns	0.9377	0.1071	Yes	ns	0.9596	0.7469	Yes	ns	0.9369	0.0677	Yes	ns	0.8745	0.0885	Yes	ns
129	C00186_ST137...lactate	lactate		lactic acid	OA	organic acids	0.9642	0.4365	Yes	ns	0.9082	0.202	Yes	ns	0.9238	0.1943	Yes	ns	0.9222	0.337	Yes	ns	0.9403	0.1238	Yes	ns	0.9462	0.5424	Yes	ns	0.9717	0.566	Yes	ns	0.977	0.9475	Yes	ns
130	C14.1	C14:1		tetradecenoylcarnitine	ACL	long/ very long chain acylcarnitines	0.9508	0.2071	Yes	ns	0.973	0.9399	Yes	ns	0.9347	0.289	Yes	ns	0.9583	0.7502	Yes	ns	0.9572	0.3186	Yes	ns	0.9181	0.2361	Yes	ns	0.9702	0.5252	Yes	ns	0.9491	0.6325	Yes	ns
131	C14	C14		tetradecanoylcarnitine	ACL	long/ very long chain acylcarnitines	0.9763	0.7539	Yes	ns	0.9389	0.4838	Yes	ns	0.9096	0.1145	Yes	ns	0.9457	0.5892	Yes	ns	0.9592	0.3544	Yes	ns	0.8445	0.0242	No	*	0.9872	0.9652	Yes	ns	0.8906	0.1415	Yes	ns
132	C00791_ST219...CREATININE	creatinine		creatinine	AM	amines	0.9673	0.5102	Yes	ns	0.9364	0.4528	Yes	ns	0.9069	0.1037	Yes	ns	0.9408	0.5296	Yes	ns	0.9793	0.8455	Yes	ns	0.9218	0.2651	Yes	ns	0.7904	<0,0001	No	****	0.8117	0.0134	No	*
133	C01035_ST063...GuaBUTANOATE	GuaBut		guanidinobutyric acid	AM	amines	0.9695	0.5675	Yes	ns	0.8935	0.1308	Yes	ns	0.9191	0.1634	Yes	ns	0.909	0.237	Yes	ns	0.9338	0.0858	Yes	ns	0.939	0.4444	Yes	ns	0.9578	0.2556	Yes	ns	0.9265	0.3767	Yes	ns
134	C00257_ST165...GLUCONATE	gluconate		gluconic acid	SA	saccharides	0.9382	0.0997	Yes	ns	0.8336	0.0232	No	*	0.98	0.9637	Yes	ns	0.9394	0.5136	Yes	ns	0.9605	0.3786	Yes	ns	0.9457	0.5353	Yes	ns	0.9803	0.822	Yes	ns	0.9287	0.3974	Yes	ns
136	C01152_ST134...mHIS__ST060...NmHIS	3-mHis		3-methylhistidine	AAC	conjugates of amino acids	0.9709	0.6043	Yes	ns	0.8704	0.066	Yes	ns	0.9595	0.6524	Yes	ns	0.9422	0.5466	Yes	ns	0.9594	0.3587	Yes	ns	0.9729	0.9263	Yes	ns	0.9617	0.3243	Yes	ns	0.9141	0.2727	Yes	ns
137	C05402.C00089.C00243.C00208_ST151...MEL_ST177...SUC__ST231...LAC_ST162...MAL	lactose	maltose / melibiose / sucrose	lactose / maltose / melibiose / sucrose	SA	saccharides	0.9622	0.3934	Yes	ns	0.917	0.2621	Yes	ns	0.9758	0.9214	Yes	ns	0.9497	0.6405	Yes	ns	0.8015	0.0001	No	***	0.7102	0.0007	No	***	0.9587	0.27	Yes	ns	0.9063	0.22	Yes	ns
138	C01004_ST435...TRIGONELLINE	1-mNicotinate		1-methylnicotinate	CV	coenzymes & vitamines	0.9718	0.6304	Yes	ns	0.9258	0.3373	Yes	ns	0.9079	0.1075	Yes	ns	0.9624	0.8012	Yes	ns	0.9562	0.3014	Yes	ns	0.9042	0.1528	Yes	ns	0.9762	0.6996	Yes	ns	0.8667	0.0702	Yes	ns
139	C18.2	C18:2		octadecadienoylcarnitine	ACL	long/ very long chain acylcarnitines	0.969	0.5538	Yes	ns	0.9424	0.5296	Yes	ns	0.9043	0.0941	Yes	ns	0.9175	0.2986	Yes	ns	0.9585	0.3414	Yes	ns	0.9511	0.615	Yes	ns	0.94	0.0824	Yes	ns	0.9023	0.1969	Yes	ns
141	C02862_C4	C4		butyrylcarnitine / isobutyrylcarnitine	ACS	short chain acylcarnitines	0.9272	0.0525	Yes	ns	0.9814	0.9886	Yes	ns	0.9804	0.9668	Yes	ns	0.9527	0.6788	Yes	ns	0.8864	0.0066	No	**	0.9087	0.1758	Yes	ns	0.8736	0.0017	No	**	0.9317	0.4281	Yes	ns
142	C00127_ST316...GLUTATHIONESS	GSSG		glutathione disulfide (oxidized form)	AAC	conjugates of amino acids	0.9451	0.1486	Yes	ns	0.8872	0.1083	Yes	ns	0.9315	0.2571	Yes	ns	0.8467	0.0387	No	*	0.9774	0.7995	Yes	ns	0.9485	0.5759	Yes	ns	0.9688	0.486	Yes	ns	0.9415	0.5384	Yes	ns
143	C16.1	C16:1		hexadecenoylcarnitine	ACL	long/ very long chain acylcarnitines	0.9724	0.6449	Yes	ns	0.9399	0.4965	Yes	ns	0.9476	0.4532	Yes	ns	0.9593	0.7625	Yes	ns	0.9883	0.9861	Yes	ns	0.9262	0.304	Yes	ns	0.9769	0.7213	Yes	ns	0.9536	0.69	Yes	ns
144	C01879.C00408_ST161...oPRO.I.a.II.pos__ST031...PIPECOLATE	5-oxoPro (pos)	pipecolate	5-oxoproline / pipecolic acid (homoproline)	AAC	conjugates of amino acids	0.9845	0.9405	Yes	ns	0.9366	0.4551	Yes	ns	0.9747	0.9084	Yes	ns	0.9676	0.8613	Yes	ns	0.9421	0.1373	Yes	ns	0.9731	0.9283	Yes	ns	0.9476	0.134	Yes	ns	0.9629	0.8072	Yes	ns
145	C00188.C00263_ST004...THR_ST160...hSER	Thr	hSer	threonine / homoserine	AAP	proteinogenic amino acids	0.9312	0.0663	Yes	ns	0.9413	0.5153	Yes	ns	0.8724	0.0296	No	*	0.9024	0.1979	Yes	ns	0.9548	0.2799	Yes	ns	0.973	0.9278	Yes	ns	0.9645	0.3826	Yes	ns	0.8998	0.184	Yes	ns
146	C01026.C03665_ST139...dimGLY_ST062...nh2isobutanoate	dimGLY	2-nh2isobutanoate	N.N-dimethylglycine / 2-aminoisobutyric acid	AAC	conjugates of amino acids	0.9583	0.3176	Yes	ns	0.9362	0.45	Yes	ns	0.9617	0.6921	Yes	ns	0.9415	0.5384	Yes	ns	0.9753	0.7448	Yes	ns	0.9262	0.3039	Yes	ns	0.9823	0.8741	Yes	ns	0.9032	0.2019	Yes	ns
148	C00327_ST050...CITRUL	citrulline		citrulline	AAC	conjugates of amino acids	0.9768	0.7681	Yes	ns	0.9765	0.9659	Yes	ns	0.9505	0.4975	Yes	ns	0.9016	0.1931	Yes	ns	0.9695	0.5877	Yes	ns	0.9482	0.5707	Yes	ns	0.9359	0.0635	Yes	ns	0.9624	0.8013	Yes	ns
149	C00077_ST034...ORN	Orn		ornithine	AAC	conjugates of amino acids	0.9433	0.1343	Yes	ns	0.9577	0.75	Yes	ns	0.9501	0.4914	Yes	ns	0.8418	0.0333	No	*	0.9236	0.0483	No	*	0.8766	0.0641	Yes	ns	0.9376	0.0711	Yes	ns	0.9648	0.8302	Yes	ns
151	C00475_ST286...Cr	Cr		cytidine	PP	purine/pyrimidine bases and ribosides	0.9325	0.0715	Yes	ns	0.9199	0.2849	Yes	ns	0.8581	0.018	No	*	0.9299	0.4101	Yes	ns	0.9757	0.7559	Yes	ns	0.9747	0.9433	Yes	ns	0.9607	0.3046	Yes	ns	0.9532	0.6849	Yes	ns
152	C18.1	C18:1		octadecenoylcarnitine	ACL	long/ very long chain acylcarnitines	0.9589	0.3286	Yes	ns	0.8656	0.0575	Yes	ns	0.9695	0.8307	Yes	ns	0.8717	0.0815	Yes	ns	0.9747	0.7277	Yes	ns	0.9529	0.6435	Yes	ns	0.9585	0.2667	Yes	ns	0.966	0.8439	Yes	ns
153	C00025_ST018...GLU	Glu		glutamic acid	AAP	proteinogenic amino acids	0.9714	0.6188	Yes	ns	0.8631	0.0534	Yes	ns	0.9343	0.2854	Yes	ns	0.934	0.453	Yes	ns	0.981	0.8843	Yes	ns	0.8937	0.1097	Yes	ns	0.9574	0.2486	Yes	ns	0.9441	0.5694	Yes	ns
154	C02990_C16	C16		hexadecanoylcarnitine	ACL	long/ very long chain acylcarnitines	0.9409	0.1168	Yes	ns	0.882	0.0929	Yes	ns	0.8506	0.0139	No	*	0.8525	0.0461	No	*	0.9573	0.3196	Yes	ns	0.8969	0.1212	Yes	ns	0.956	0.2281	Yes	ns	0.8875	0.1295	Yes	ns
155	C00158.C00311_ST051...CIT_ST184..iCIT	citrate	isocitrate	citric acid / isocitric acid	OA	organic acids	0.9579	0.3105	Yes	ns	0.9118	0.2251	Yes	ns	0.8898	0.0552	Yes	ns	0.9594	0.7639	Yes	ns	0.9416	0.1332	Yes	ns	0.931	0.3517	Yes	ns	0.9703	0.5279	Yes	ns	0.9468	0.6035	Yes	ns
156	C00065_ST006...SER	Ser		serine	AAP	proteinogenic amino acids	0.9462	0.159	Yes	ns	0.9377	0.4688	Yes	ns	0.9727	0.8806	Yes	ns	0.9717	0.9035	Yes	ns	0.9573	0.3196	Yes	ns	0.9373	0.4225	Yes	ns	0.9341	0.0566	Yes	ns	0.9573	0.7375	Yes	ns
157	C00073_ST010...MET	Met		methionine	AAP	proteinogenic amino acids	0.9593	0.3361	Yes	ns	0.9461	0.5803	Yes	ns	0.9341	0.2828	Yes	ns	0.9453	0.5848	Yes	ns	0.8587	0.0017	No	**	0.8749	0.0608	Yes	ns	0.9654	0.4015	Yes	ns	0.9654	0.8372	Yes	ns
158	C00407_ST242...ILEU_ST241...alLE.II	Ile	aIle	isoleucine / alloisoleucine	AAP	proteinogenic amino acids	0.9314	0.0667	Yes	ns	0.8952	0.1376	Yes	ns	0.9311	0.2536	Yes	ns	0.9808	0.9704	Yes	ns	0.9627	0.4244	Yes	ns	0.9684	0.8739	Yes	ns	0.9556	0.2222	Yes	ns	0.9683	0.869	Yes	ns
159	C00487_ST315...C0	carnitine		free carnitine	ACS	short chain acylcarnitines	0.9687	0.545	Yes	ns	0.9294	0.3734	Yes	ns	0.8715	0.0287	No	*	0.9475	0.6124	Yes	ns	0.9569	0.3131	Yes	ns	0.947	0.5541	Yes	ns	0.9564	0.2331	Yes	ns	0.9112	0.2517	Yes	ns
160	C00041.C00213.C00099_ST022...ALA_ST237...sarcosine__ST005...bALA	Ala		alanine	AAP	proteinogenic amino acids	0.9681	0.5316	Yes	ns	0.9803	0.985	Yes	ns	0.9757	0.9202	Yes	ns	0.9558	0.7189	Yes	ns	0.9589	0.3486	Yes	ns	0.9406	0.4641	Yes	ns	0.9575	0.2495	Yes	ns	0.9303	0.4144	Yes	ns
161	C00031.C00095.C00124.C00159_ST096...GLC_ST097...FRU_ST195...GAL_ST197...MAN	Glc	Fru / Gal / Man	glucose / fructose / galactose / mannose	SA	saccharides	0.9484	0.1806	Yes	ns	0.9501	0.6378	Yes	ns	0.9163	0.147	Yes	ns	0.9064	0.2207	Yes	ns	0.9414	0.1317	Yes	ns	0.9318	0.3602	Yes	ns	0.9548	0.211	Yes	ns	0.8751	0.0902	Yes	ns
162	C00082_ST002...TYR	Tyr		tyrosine	AAP	proteinogenic amino acids	0.9771	0.7769	Yes	ns	0.9373	0.4634	Yes	ns	0.9682	0.808	Yes	ns	0.9285	0.3955	Yes	ns	0.9417	0.134	Yes	ns	0.9415	0.4765	Yes	ns	0.9819	0.8633	Yes	ns	0.9115	0.2539	Yes	ns
163	C00114_ST308...CHOLINE	choline		choline	AM	amines	0.9625	0.3988	Yes	ns	0.9388	0.4825	Yes	ns	0.9602	0.6654	Yes	ns	0.9054	0.2148	Yes	ns	0.9149	0.0298	No	*	0.9838	0.9931	Yes	ns	0.9818	0.8617	Yes	ns	0.9463	0.5973	Yes	ns
164	C00245_ST159...TAU	Tau		taurine	AM	amines	0.9569	0.2939	Yes	ns	0.9393	0.4894	Yes	ns	0.937	0.3143	Yes	ns	0.9581	0.7481	Yes	ns	0.9857	0.9628	Yes	ns	0.9357	0.4034	Yes	ns	0.9442	0.1081	Yes	ns	0.9321	0.4321	Yes	ns
165	C00047_ST246...LYS	Lys		lysine	AAP	proteinogenic amino acids	0.9769	0.7719	Yes	ns	0.8243	0.0179	No	*	0.953	0.5395	Yes	ns	0.9132	0.2662	Yes	ns	0.9638	0.4488	Yes	ns	0.8814	0.0744	Yes	ns	0.9815	0.8527	Yes	ns	0.9656	0.8388	Yes	ns
166	C00148_ST007...PRO	Pro		proline	AAP	proteinogenic amino acids	0.9703	0.5893	Yes	ns	0.8698	0.0651	Yes	ns	0.9271	0.2191	Yes	ns	0.8751	0.09	Yes	ns	0.9045	0.017	No	*	0.9227	0.2731	Yes	ns	0.9648	0.3885	Yes	ns	0.9531	0.6839	Yes	ns
167	C00135_ST015...HIS	His		histidine	AAP	proteinogenic amino acids	0.9764	0.7567	Yes	ns	0.616	0.0001	No	***	0.9801	0.9647	Yes	ns	0.6712	0.0002	No	***	0.9754	0.7478	Yes	ns	0.9526	0.6389	Yes	ns	0.9619	0.3275	Yes	ns	0.4881	<0,0001	No	****
168	C00719_ST101...BET	betaine		betaine	AAC	conjugates of amino acids	0.9817	0.888	Yes	ns	0.9461	0.581	Yes	ns	0.9394	0.3423	Yes	ns	0.8914	0.1449	Yes	ns	0.9162	0.032	No	*	0.9575	0.7154	Yes	ns	0.8108	<0,0001	No	****	0.8639	0.0646	Yes	ns
170	C00078_ST003...TRP	Trp		tryptophan	AAP	proteinogenic amino acids	0.9567	0.29	Yes	ns	0.9065	0.1925	Yes	ns	0.9744	0.904	Yes	ns	0.8722	0.0827	Yes	ns	0.928	0.0617	Yes	ns	0.9519	0.6269	Yes	ns	0.9428	0.0985	Yes	ns	0.8856	0.1225	Yes	ns
171	C00183_ST001...VAL	Val		valine	AAP	proteinogenic amino acids	0.9768	0.7677	Yes	ns	0.9601	0.7856	Yes	ns	0.9481	0.4596	Yes	ns	0.8561	0.0513	Yes	ns	0.9685	0.5615	Yes	ns	0.9619	0.7832	Yes	ns	0.9528	0.1864	Yes	ns	0.9458	0.5908	Yes	ns
172	C00079_ST245...PHE	Phe		phenylalanine	AAP	proteinogenic amino acids	0.9613	0.3731	Yes	ns	0.9226	0.3079	Yes	ns	0.9484	0.4642	Yes	ns	0.9531	0.684	Yes	ns	0.9415	0.1327	Yes	ns	0.8919	0.1034	Yes	ns	0.966	0.4166	Yes	ns	0.9656	0.8392	Yes	ns
174	C00064_ST238...GLN	Gln		glutamine	AAP	proteinogenic amino acids	0.9386	0.1021	Yes	ns	0.9203	0.2884	Yes	ns	0.9525	0.5305	Yes	ns	0.823	0.0189	No	*	0.9623	0.4161	Yes	ns	0.9883	0.999	Yes	ns	0.9344	0.0577	Yes	ns	0.9503	0.6472	Yes	ns
176	Urea	urea		urea	AM	amines	0.9554	0.2703	Yes	ns	0.9494	0.6281	Yes	ns	0.9552	0.5755	Yes	ns	0.9398	0.5183	Yes	ns	0.9392	0.1164	Yes	ns	0.9433	0.5008	Yes	ns	0.8723	0.0016	No	**	0.8096	0.0126	No	*
177	C00123.C00407.C01933.C01157_ST243....LEU_ST242...ILEU_ST241...alLE_ST009...NorLeu__ST236...hPRO	Leu	Leu / Ile / aIle / NorLeu / 4-ohPro	leucine / isoleucine / alloisoleucine / norleucine / 4-hydroxyproline	AAP	proteinogenic amino acids	0.9663	0.4867	Yes	ns	0.9719	0.9301	Yes	ns	0.9376	0.3203	Yes	ns	0.9722	0.9083	Yes	ns	0.955	0.2825	Yes	ns	0.9675	0.8622	Yes	ns	0.9615	0.3192	Yes	ns	0.9465	0.5999	Yes	ns
								Passed normality	147				162				159				160				134				159				139				158
								Did not pass normality	30				15				18				17				43				18				38				19
								%	83.0508				91.5254				89.8305				90.3955				75.7062				89.8305				78.5311				89.2655		86.0169

## Sheet: MET_Urine
							homozygote_female_aged (–/–♀A)				homozygote_female_young (–/–♀Y)				homozygote_male_aged (–/–♂A)				homozygote_male_young (–/–♂Y)				wildtype_female_aged (+/+♀A)				wildtype_female_young (+/+♀Y)				wildtype_male_aged (+/+♂A)				wildtype_male_young (+/+♂Y)
rank	old name	abbreviation of the analyte	alternative analyte with the same MRM transition and retention	full name of analytes	abbreaviation of groups	full name of groups	W	P value	Passed normality test (alpha=0.05)?	P value (ns=non significant / * <0.05 / ** <0.01 / *** <0.001 / **** <0.0001)	W	P value	Passed normality test (alpha=0.05)?	P value (ns=non significant / * <0.05 / ** <0.01 / *** <0.001 / **** <0.0001)	W	P value	Passed normality test (alpha=0.05)?	P value (ns=non significant / * <0.05 / ** <0.01 / *** <0.001 / **** <0.0001)	W	P value	Passed normality test (alpha=0.05)?	P value (ns=non significant / * <0.05 / ** <0.01 / *** <0.001 / **** <0.0001)	W	P value	Passed normality test (alpha=0.05)?	P value (ns=non significant / * <0.05 / ** <0.01 / *** <0.001 / **** <0.0001)	W	P value	Passed normality test (alpha=0.05)?	P value (ns=non significant / * <0.05 / ** <0.01 / *** <0.001 / **** <0.0001)	W	P value	Passed normality test (alpha=0.05)?	P value (ns=non significant / * <0.05 / ** <0.01 / *** <0.001 / **** <0.0001)	W	P value	Passed normality test (alpha=0.05)?	P value (ns=non significant / * <0.05 / ** <0.01 / *** <0.001 / **** <0.0001)
1	C00037_ST239...GLY	Gly		glycine	AAP	proteinogenic amino acids	0.947	0.3793	Yes	ns	0.8664	0.2122	Yes	ns	0.9667	0.8304	Yes	ns	0.9175	0.4499	Yes	ns	0.9845	0.9846	Yes	ns	0.913	0.2647	Yes	ns	0.9143	0.0503	Yes	ns	0.9153	0.3549	Yes	ns
2	C00041.C00213.C00099_ST022...ALA_ST237...sarcosine__ST005...bALA	Ala		alanine	AAP	proteinogenic amino acids	0.884	0.0305	No	*	0.9662	0.8658	Yes	ns	0.9592	0.7104	Yes	ns	0.9657	0.8658	Yes	ns	0.9162	0.1106	Yes	ns	0.9069	0.2242	Yes	ns	0.9302	0.1107	Yes	ns	0.9281	0.4631	Yes	ns
3	C00099.C00041.C00213_ST005...bALA__ST022...ALA_ST237...sarcosine	betaAla		beta-alanine	AAC	conjugates of amino acids	0.969	0.7792	Yes	ns	0.9097	0.4344	Yes	ns	0.9499	0.5585	Yes	ns	0.887	0.2595	Yes	ns	0.9461	0.3667	Yes	ns	0.8971	0.1702	Yes	ns	0.9335	0.1299	Yes	ns	0.9565	0.7616	Yes	ns
4	C01026.C03665_ST139...dimGLY_ST062...nh2isobutanoate	dimGLY	2-nh2isobutanoate	N.N-dimethylglycine / 2-aminoisobutyric acid	AAC	conjugates of amino acids	0.9617	0.635	Yes	ns	0.973	0.9117	Yes	ns	0.9185	0.2092	Yes	ns	0.904	0.3559	Yes	ns	0.9506	0.435	Yes	ns	0.9699	0.8851	Yes	ns	0.9784	0.878	Yes	ns	0.9178	0.374	Yes	ns
5	C00334_ST025...4nh2BUTANOATE	4-NH2but		4-aminobutyric acid	OA	organic acids	0.9395	0.2838	Yes	ns	0.799	0.0575	Yes	ns	0.8226	0.0096	No	**	0.9823	0.9699	Yes	ns	0.9676	0.7517	Yes	ns	0.98	0.9663	Yes	ns	0.7244	<0,0001	No	****	0.8766	0.1445	Yes	ns
6	C05145_ST029...3nh2ISOBUTANOATE	3-NH2isobut		3-aminoisobutyric acid	OA	organic acids	0.901	0.0597	Yes	ns	0.8737	0.2415	Yes	ns	0.9397	0.4145	Yes	ns	0.8336	0.0866	Yes	ns	0.9617	0.6349	Yes	ns	0.8457	0.0375	No	*	0.8126	0.0006	No	***	0.9335	0.515	Yes	ns
7	C00114_ST308...CHOLINE	choline		choline	AM	amines	0.9638	0.6767	Yes	ns	0.8815	0.276	Yes	ns	0.9501	0.5625	Yes	ns	0.932	0.5677	Yes	ns	0.9467	0.3757	Yes	ns	0.9794	0.963	Yes	ns	0.8675	0.0057	No	**	0.9692	0.8879	Yes	ns
8	C00065_ST006...SER	Ser		serine	AAP	proteinogenic amino acids	0.9429	0.3241	Yes	ns	0.9426	0.6799	Yes	ns	0.8633	0.0338	No	*	0.7637	0.0176	No	*	0.79	0.0011	No	**	0.958	0.7463	Yes	ns	0.9766	0.8414	Yes	ns	0.9471	0.6585	Yes	ns
9	C00380_ST153...C	C		cytosine	PP	purine/pyrimidine bases and ribosides	0.9464	0.3708	Yes	ns	0.9196	0.5025	Yes	ns	0.8209	0.0092	No	**	0.8182	0.0617	Yes	ns	0.9589	0.5814	Yes	ns	0.8699	0.0772	Yes	ns	0.8787	0.0095	No	**	0.93	0.4812	Yes	ns
10	C00791_ST219...CREATININE	creatinine		creatinine	AM	amines	0.9768	0.9116	Yes	ns	0.9022	0.387	Yes	ns	0.9551	0.642	Yes	ns	0.8687	0.1809	Yes	ns	0.9555	0.5171	Yes	ns	0.9339	0.4515	Yes	ns	0.9836	0.9576	Yes	ns	0.8425	0.0616	Yes	ns
11	C00429_ST183...dihydroU	dihydroU		5.6-dihydrouracil	PP	purine/pyrimidine bases and ribosides	0.9347	0.2344	Yes	ns	0.899	0.3679	Yes	ns	0.5731	<0,0001	No	****	0.9183	0.4564	Yes	ns	0.9274	0.1746	Yes	ns	0.944	0.5682	Yes	ns	0.8902	0.0159	No	*	0.9278	0.4606	Yes	ns
12	C00148_ST007...PRO	Pro		proline	AAP	proteinogenic amino acids	0.9774	0.9194	Yes	ns	0.9346	0.6163	Yes	ns	0.9078	0.1466	Yes	ns	0.9178	0.4525	Yes	ns	0.9683	0.7646	Yes	ns	0.9505	0.6508	Yes	ns	0.9892	0.9949	Yes	ns	0.9902	0.9963	Yes	ns
13	C00183_ST001...VAL	Val		valine	AAP	proteinogenic amino acids	0.9722	0.8381	Yes	ns	0.8663	0.212	Yes	ns	0.8816	0.0613	Yes	ns	0.8919	0.2847	Yes	ns	0.9706	0.8084	Yes	ns	0.8841	0.1171	Yes	ns	0.9684	0.6509	Yes	ns	0.9436	0.6202	Yes	ns
14	C00581_ST251...GuaAc	GuaAc		guanidinoacetic acid	AM	amines	0.9733	0.8576	Yes	ns	0.9166	0.481	Yes	ns	0.8689	0.0404	No	*	0.8977	0.3174	Yes	ns	0.9778	0.9244	Yes	ns	0.9267	0.378	Yes	ns	0.9825	0.9433	Yes	ns	0.9749	0.9331	Yes	ns
15	C00719_ST101...BET	betaine		betaine	AAC	conjugates of amino acids	0.9687	0.7737	Yes	ns	0.8098	0.0719	Yes	ns	0.928	0.286	Yes	ns	0.8117	0.0534	Yes	ns	0.9376	0.2633	Yes	ns	0.9293	0.4042	Yes	ns	0.8278	0.0011	No	**	0.9537	0.7305	Yes	ns
16	C00188.C00263_ST004...THR_ST160...hSER	Thr	hSer	threonine / homoserine	AAP	proteinogenic amino acids	0.9545	0.4996	Yes	ns	0.8259	0.0992	Yes	ns	0.9137	0.1783	Yes	ns	0.8669	0.1744	Yes	ns	0.9713	0.8224	Yes	ns	0.8555	0.0503	Yes	ns	0.9378	0.1614	Yes	ns	0.9697	0.8922	Yes	ns
17	C00153_ST224...NICOTINAMIDE	nicotinamide		nicotinamide	CV	coenzymes & vitamines	0.9069	0.076	Yes	ns	0.8864	0.2995	Yes	ns	0.9471	0.517	Yes	ns	0.9321	0.5692	Yes	ns	0.9592	0.5869	Yes	ns	0.948	0.6191	Yes	ns	0.9172	0.058	Yes	ns	0.9021	0.2646	Yes	ns
18	C00178_ST216...T	T		thymine	PP	purine/pyrimidine bases and ribosides	0.9693	0.7849	Yes	ns	0.8914	0.3258	Yes	ns	0.9642	0.7918	Yes	ns	0.9547	0.7723	Yes	ns	0.9721	0.8367	Yes	ns	0.9543	0.6988	Yes	ns	0.9311	0.1156	Yes	ns	0.8928	0.2132	Yes	ns
19	C00906_ST254...dihydroT	dihydroT		5.6-dihydrothymine	PP	purine/pyrimidine bases and ribosides	0.9106	0.088	Yes	ns	0.8686	0.2207	Yes	ns	0.9836	0.9905	Yes	ns	0.8554	0.1376	Yes	ns	0.9623	0.6471	Yes	ns	0.9825	0.9784	Yes	ns	0.9363	0.1497	Yes	ns	0.8324	0.0476	No	*
20	C01879.C00408_ST161...oPRO.I.a.II.pos__ST031...PIPECOLATE	5-oxoPro (pos)	pipecolate	5-oxoproline / pipecolic acid (homoproline)	AAC	conjugates of amino acids	0.9462	0.3683	Yes	ns	0.8195	0.0873	Yes	ns	0.904	0.1289	Yes	ns	0.9415	0.6521	Yes	ns	0.9239	0.1518	Yes	ns	0.9641	0.8213	Yes	ns	0.9689	0.6636	Yes	ns	0.8714	0.1271	Yes	ns
21	C02714_ST057...NAcPut	AcPut		N-acetylputrescine	AM	amines	0.8425	0.0065	No	**	0.9367	0.6325	Yes	ns	0.9054	0.1351	Yes	ns	0.9452	0.6858	Yes	ns	0.9462	0.3682	Yes	ns	0.9648	0.8299	Yes	ns	0.9598	0.4593	Yes	ns	0.8815	0.1628	Yes	ns
22	C00300.C00430_ST170...CREATINE__.ST240...5nh2LEVULINATE	creatine	5-NH2levulinate	creatine / 5-aminolevulinic acid	AM	amines	0.8965	0.05	No	*	0.953	0.7646	Yes	ns	0.9476	0.5245	Yes	ns	0.9347	0.5913	Yes	ns	0.9311	0.2033	Yes	ns	0.9232	0.3463	Yes	ns	0.9234	0.0788	Yes	ns	0.871	0.1261	Yes	ns
23	C00123_ST243...LEU.II	Leu		leucine	AAP	proteinogenic amino acids	0.9199	0.1287	Yes	ns	0.9625	0.8387	Yes	ns	0.9543	0.6292	Yes	ns	0.9822	0.9695	Yes	ns	0.9319	0.2094	Yes	ns	0.9173	0.2967	Yes	ns	0.9405	0.1843	Yes	ns	0.774	0.0103	No	*
24	C00407_ST242...ILEU_ST241...alLE.II	Ile	aIle	isoleucine / alloisoleucine	AAP	proteinogenic amino acids	0.8614	0.0129	No	*	0.8806	0.2719	Yes	ns	0.9073	0.1439	Yes	ns	0.9606	0.8238	Yes	ns	0.9049	0.07	Yes	ns	0.9213	0.3299	Yes	ns	0.8938	0.0189	No	*	0.7574	0.0066	No	**
25	C01157_ST236...hPRO	4-ohPro		4-hydroxyproline	AAC	conjugates of amino acids	0.9353	0.2404	Yes	ns	0.9271	0.5579	Yes	ns	0.9752	0.9379	Yes	ns	0.9503	0.7326	Yes	ns	0.9732	0.8555	Yes	ns	0.9599	0.7709	Yes	ns	0.9369	0.1539	Yes	ns	0.9297	0.4782	Yes	ns
26	C02378_ST095...6nh2HEXANOATE	6-NH2hex		6-aminohexanoic acid	OA	organic acids	0.8259	0.0036	No	**	0.8342	0.1167	Yes	ns	0.819	0.0086	No	**	0.9326	0.5736	Yes	ns	0.8659	0.0153	No	*	0.9098	0.2428	Yes	ns	0.9264	0.0913	Yes	ns	0.8452	0.066	Yes	ns
27	C02037_ST104...GLYGLY	GlyGly		glycylglycine	DP	dipeptides	0.9599	0.6002	Yes	ns	0.9297	0.5778	Yes	ns	0.967	0.8341	Yes	ns	0.9205	0.4734	Yes	ns	0.9391	0.28	Yes	ns	0.8651	0.0669	Yes	ns	0.973	0.7596	Yes	ns	0.979	0.9589	Yes	ns
28	C02642_ST178...UREIDOPROPIONATE	ureidopropionate		ureiodopropionic acid	OA	organic acids	0.9391	0.2796	Yes	ns	0.8498	0.1568	Yes	ns	0.9029	0.1244	Yes	ns	0.8444	0.1091	Yes	ns	0.9393	0.2823	Yes	ns	0.9287	0.3975	Yes	ns	0.9265	0.0921	Yes	ns	0.9525	0.7174	Yes	ns
29	C00152_ST021...ASN	Asn		asparagine	AAP	proteinogenic amino acids	0.9513	0.4457	Yes	ns	0.9562	0.7902	Yes	ns	0.8763	0.0514	Yes	ns	0.9562	0.7855	Yes	ns	0.8406	0.006	No	**	0.8532	0.047	No	*	0.9047	0.0317	No	*	0.9315	0.4957	Yes	ns
30	C00147_ST206...A	A		adenine	PP	purine/pyrimidine bases and ribosides	0.9694	0.7869	Yes	ns	0.7901	0.0478	No	*	0.8474	0.0205	No	*	0.8216	0.0665	Yes	ns	0.9703	0.8029	Yes	ns	0.7777	0.0048	No	**	0.9592	0.4471	Yes	ns	0.9063	0.2907	Yes	ns
31	C00262_ST208...HX	HX		hypoxanthine	PP	purine/pyrimidine bases and ribosides	0.9122	0.0941	Yes	ns	0.9138	0.462	Yes	ns	0.8627	0.0332	No	*	0.9498	0.7278	Yes	ns	0.8296	0.0041	No	**	0.9593	0.763	Yes	ns	0.9396	0.1764	Yes	ns	0.8329	0.0482	No	*
32	C01004_ST435...TRIGONELLINE	1-mNicotinate		1-methylnicotinate	CV	coenzymes & vitamines	0.932	0.2105	Yes	ns	0.8677	0.2171	Yes	ns	0.9289	0.294	Yes	ns	0.9108	0.4018	Yes	ns	0.983	0.9757	Yes	ns	0.9766	0.9446	Yes	ns	0.9785	0.8782	Yes	ns	0.7262	0.0029	No	**
33	C01035_ST063...GuaBUTANOATE	GuaBut		guanidinobutyric acid	AM	amines	0.9645	0.6903	Yes	ns	0.8887	0.3116	Yes	ns	0.8543	0.0254	No	*	0.8519	0.1279	Yes	ns	0.9742	0.8714	Yes	ns	0.9144	0.2746	Yes	ns	0.9652	0.5763	Yes	ns	0.9056	0.2861	Yes	ns
34	C00047_ST246...LYS	Lys		lysine	AAP	proteinogenic amino acids	0.9866	0.9928	Yes	ns	0.8473	0.1497	Yes	ns	0.8951	0.0959	Yes	ns	0.8991	0.3258	Yes	ns	0.9793	0.9421	Yes	ns	0.8045	0.0108	No	*	0.986	0.9797	Yes	ns	0.8982	0.2419	Yes	ns
35	C00064_ST238...GLN	Gln		glutamine	AAP	proteinogenic amino acids	0.9695	0.7888	Yes	ns	0.92	0.5054	Yes	ns	0.8198	0.0089	No	**	0.9131	0.4179	Yes	ns	0.9125	0.0953	Yes	ns	0.9457	0.59	Yes	ns	0.9685	0.6538	Yes	ns	0.8582	0.0916	Yes	ns
36	ST123...GLYALA	GlyAla		glycylalanine	DP	dipeptides	0.9446	0.3465	Yes	ns	0.9563	0.7911	Yes	ns	0.9262	0.2701	Yes	ns	0.9367	0.6088	Yes	ns	0.9261	0.1655	Yes	ns	0.9104	0.2464	Yes	ns	0.8978	0.0228	No	*	0.9343	0.5236	Yes	ns
37	C00025_ST018...GLU	Glu		glutamic acid	AAP	proteinogenic amino acids	0.94	0.2897	Yes	ns	0.9215	0.5161	Yes	ns	0.9114	0.1652	Yes	ns	0.8002	0.0412	No	*	0.9588	0.5796	Yes	ns	0.92	0.3189	Yes	ns	0.9666	0.6083	Yes	ns	0.9348	0.5281	Yes	ns
38	C00073_ST010...MET	Met		methionine	AAP	proteinogenic amino acids	0.8061	0.0019	No	**	0.9514	0.7515	Yes	ns	0.9798	0.9736	Yes	ns	0.934	0.5854	Yes	ns	0.9513	0.4461	Yes	ns	0.9547	0.7047	Yes	ns	0.9372	0.1566	Yes	ns	0.93	0.4809	Yes	ns
39	C00135_ST015...HIS	His		histidine	AAP	proteinogenic amino acids	0.9172	0.1153	Yes	ns	0.7075	0.0074	No	**	0.8601	0.0306	No	*	0.8427	0.1052	Yes	ns	0.9151	0.1059	Yes	ns	0.7052	0.0005	No	***	0.9663	0.6015	Yes	ns	0.6152	0.0001	No	***
40	ST395...tiglylGLY_ST390...3mCROTONYLGLY	tiglylGly	3-mCrotonylGly	tiglylglycine / 3-methylcrotonylglycine	AAC	conjugates of amino acids	0.9764	0.9048	Yes	ns	0.9565	0.7924	Yes	ns	0.9856	0.9954	Yes	ns	0.9412	0.6497	Yes	ns	0.9624	0.6478	Yes	ns	0.8941	0.1565	Yes	ns	0.9854	0.9748	Yes	ns	0.9548	0.7429	Yes	ns
41	C00993_ST111...ALAALA	AlaAla		alanylalanine	DP	dipeptides	0.9174	0.1162	Yes	ns	0.9089	0.4295	Yes	ns	0.9461	0.5022	Yes	ns	0.981	0.9641	Yes	ns	0.9634	0.6686	Yes	ns	0.8062	0.0114	No	*	0.9747	0.8005	Yes	ns	0.8992	0.2474	Yes	ns
42	C00956_ST026...2nh2ADIPATE	2-NH2adip		2-aminoadipic acid	OA	organic acids	0.9592	0.5862	Yes	ns	0.9409	0.6666	Yes	ns	0.9137	0.1785	Yes	ns	0.9689	0.8906	Yes	ns	0.9828	0.9741	Yes	ns	0.9814	0.9733	Yes	ns	0.9564	0.3953	Yes	ns	0.8911	0.2046	Yes	ns
43	C00487_ST315...C0	carnitine		free carnitine	ACS	short chain acylcarnitines	0.9683	0.7643	Yes	ns	0.8223	0.0923	Yes	ns	0.952	0.5914	Yes	ns	0.9332	0.5787	Yes	ns	0.9334	0.2232	Yes	ns	0.9142	0.2733	Yes	ns	0.9687	0.6571	Yes	ns	0.925	0.4351	Yes	ns
44	C00079_ST245...PHE	Phe		phenylalanine	AAP	proteinogenic amino acids	0.9558	0.5224	Yes	ns	0.8572	0.1799	Yes	ns	0.8878	0.0751	Yes	ns	0.7072	0.0044	No	**	0.9604	0.6097	Yes	ns	0.9151	0.2798	Yes	ns	0.8947	0.0196	No	*	0.8829	0.1685	Yes	ns
45	C05587_ST368...METHOXYTYRAMINE	3-methoxytyramine		3-methoxytyramine	OA	organic acids	0.9398	0.2872	Yes	ns	0.9979	0.9997	Yes	ns	0.8922	0.0869	Yes	ns	0.9143	0.4263	Yes	ns	0.9538	0.4873	Yes	ns	0.9059	0.2182	Yes	ns	0.9814	0.9293	Yes	ns	0.9414	0.597	Yes	ns
46	C00314_ST156...pyridoxine	pyridoxine		pyridoxine	CV	coenzymes & vitamines	0.8599	0.0122	No	*	0.8612	0.1933	Yes	ns	0.9168	0.1977	Yes	ns	0.9713	0.9079	Yes	ns	0.9168	0.1133	Yes	ns	0.7824	0.0055	No	**	0.9004	0.0257	No	*	0.949	0.6789	Yes	ns
47	C01152_ST060....NmHIS__ST134...3mHIS	1-mHis		1-methylhistidine	AAC	conjugates of amino acids	0.9511	0.442	Yes	ns	0.9723	0.9075	Yes	ns	0.9563	0.6626	Yes	ns	0.9163	0.4414	Yes	ns	0.9203	0.1309	Yes	ns	0.8585	0.055	Yes	ns	0.9183	0.0611	Yes	ns	0.9379	0.5598	Yes	ns
48	C01152_ST134...mHIS__ST060...NmHIS	3-mHis		3-methylhistidine	AAC	conjugates of amino acids	0.9499	0.4237	Yes	ns	0.9738	0.9172	Yes	ns	0.9344	0.3517	Yes	ns	0.8657	0.1702	Yes	ns	0.9757	0.896	Yes	ns	0.9302	0.4129	Yes	ns	0.951	0.3071	Yes	ns	0.7606	0.0072	No	**
49	ST393...hexGLY	hexGly		hexanoylglycine	AAC	conjugates of amino acids	0.8281	0.0039	No	**	0.8965	0.3537	Yes	ns	0.9139	0.1797	Yes	ns	0.864	0.1644	Yes	ns	0.9192	0.1249	Yes	ns	0.9062	0.2196	Yes	ns	0.9605	0.4741	Yes	ns	0.9913	0.9976	Yes	ns
50	C01042_ST199...NAcASP	AcAsp		N-acetylaspartic acid	AAC	conjugates of amino acids	0.9169	0.1141	Yes	ns	0.8665	0.2126	Yes	ns	0.965	0.8036	Yes	ns	0.9039	0.3553	Yes	ns	0.9664	0.7278	Yes	ns	0.8978	0.1735	Yes	ns	0.9623	0.5109	Yes	ns	0.9237	0.4241	Yes	ns
51	C01586_ST053...HIPPURATE	hippurate		hippuric acid	AAC	conjugates of amino acids	0.9794	0.9441	Yes	ns	0.9787	0.945	Yes	ns	0.7194	0.0006	No	***	0.9075	0.3788	Yes	ns	0.9502	0.4288	Yes	ns	0.9616	0.7911	Yes	ns	0.8908	0.0165	No	*	0.893	0.214	Yes	ns
52	C00329_ST179...GLCnh2	GlcN		glucosamine	SA	saccharides	0.966	0.7195	Yes	ns	0.9699	0.892	Yes	ns	0.8671	0.0383	No	*	0.9117	0.4078	Yes	ns	0.9565	0.5353	Yes	ns	0.8956	0.1632	Yes	ns	0.9077	0.0366	No	*	0.92	0.3922	Yes	ns
53	C00082_ST002...TYR	Tyr		tyrosine	AAP	proteinogenic amino acids	0.9247	0.1568	Yes	ns	0.9504	0.7439	Yes	ns	0.9134	0.1766	Yes	ns	0.8963	0.309	Yes	ns	0.9696	0.7909	Yes	ns	0.9668	0.8525	Yes	ns	0.9716	0.7262	Yes	ns	0.9392	0.5736	Yes	ns
54	C05589_ST035...NORMETANEPHRINE	normetanephrine		normetanephrine	OA	organic acids	0.9119	0.093	Yes	ns	0.9674	0.8745	Yes	ns	0.9249	0.2588	Yes	ns	0.919	0.4616	Yes	ns	0.9537	0.4858	Yes	ns	0.9734	0.9184	Yes	ns	0.9334	0.1298	Yes	ns	0.9538	0.7317	Yes	ns
55	C00847_ST440...4.pyridoxate	4-pyridoxate		4-pyridoxic acid	CV	coenzymes & vitamines	0.9599	0.5998	Yes	ns	0.8712	0.2312	Yes	ns	0.8778	0.054	Yes	ns	0.9026	0.3468	Yes	ns	0.8921	0.0419	No	*	0.6314	<0,0001	No	****	0.9789	0.8859	Yes	ns	0.9087	0.3071	Yes	ns
56	C01924_ST044...hARG	hArg		homoarginine	AAC	conjugates of amino acids	0.9767	0.9104	Yes	ns	0.9561	0.7894	Yes	ns	0.9645	0.7959	Yes	ns	0.9318	0.5665	Yes	ns	0.9251	0.1593	Yes	ns	0.96	0.7711	Yes	ns	0.9633	0.5334	Yes	ns	0.833	0.0483	No	*
57	C05588_ST089...METANEPHRINE	metanephrine		metanephrine	OA	organic acids	0.9588	0.5795	Yes	ns	0.8443	0.1413	Yes	ns	0.9011	0.1172	Yes	ns	0.8708	0.1885	Yes	ns	0.9332	0.2206	Yes	ns	0.9682	0.8682	Yes	ns	0.942	0.1982	Yes	ns	0.8619	0.1006	Yes	ns
58	C00750_ST041...SPERMINE	spermine		spermine	AM	amines	0.9559	0.5252	Yes	ns	0.934	0.6117	Yes	ns	0.9452	0.4886	Yes	ns	0.9087	0.3871	Yes	ns	0.9426	0.3205	Yes	ns	0.9789	0.9597	Yes	ns	0.9192	0.0642	Yes	ns	0.9181	0.3771	Yes	ns
59	C02571_C2	C2		acetylcarnitine	ACS	short chain acylcarnitines	0.963	0.66	Yes	ns	0.9763	0.9315	Yes	ns	0.8326	0.013	No	*	0.9098	0.3944	Yes	ns	0.9337	0.2256	Yes	ns	0.9777	0.9522	Yes	ns	0.9538	0.3494	Yes	ns	0.9585	0.7824	Yes	ns
60	C00078_ST003...TRP	Trp		tryptophan	AAP	proteinogenic amino acids	0.8827	0.029	No	*	0.8922	0.33	Yes	ns	0.8872	0.0736	Yes	ns	0.9291	0.5432	Yes	ns	0.9496	0.4186	Yes	ns	0.8104	0.0129	No	*	0.9799	0.9039	Yes	ns	0.9244	0.4297	Yes	ns
61	C03017_C3	C3		propionylcarnitine	ACS	short chain acylcarnitines	0.9615	0.6309	Yes	ns	0.8066	0.0674	Yes	ns	0.9497	0.556	Yes	ns	0.8613	0.1554	Yes	ns	0.8836	0.0301	No	*	0.9919	0.9989	Yes	ns	0.928	0.0988	Yes	ns	0.9348	0.5282	Yes	ns
62	C00645.C01132.C00140_ST341...NAcMANnh2__ST028...NAcGALnh2__ST380...NAcGLCnh2	ManNAc	GalNAc / GlcNAc	N-acetylmannosamine / N-acetylgalactosamine / N-acetylglucosamine	SA	saccharides	0.9421	0.3149	Yes	ns	0.8396	0.1293	Yes	ns	0.955	0.6414	Yes	ns	0.96	0.8188	Yes	ns	0.9732	0.856	Yes	ns	0.8942	0.1569	Yes	ns	0.9748	0.8025	Yes	ns	0.926	0.4446	Yes	ns
63	C02291_ST040...CYSTATHIONINE	cystathionine		cystathionine	AAC	conjugates of amino acids	0.9606	0.6126	Yes	ns	0.9446	0.6964	Yes	ns	0.9148	0.1848	Yes	ns	0.8813	0.2321	Yes	ns	0.9469	0.3782	Yes	ns	0.8952	0.1616	Yes	ns	0.9817	0.9325	Yes	ns	0.9076	0.2996	Yes	ns
64	C00386_ST052...CARNOSINE	carnosine		carnosine (beta-alanylhistidine)	DP	dipeptides	0.9325	0.2145	Yes	ns	0.9369	0.634	Yes	ns	0.8923	0.0873	Yes	ns	0.9449	0.6831	Yes	ns	0.9467	0.3753	Yes	ns	0.9431	0.5582	Yes	ns	0.9626	0.5172	Yes	ns	0.8804	0.1584	Yes	ns
65	C00526_ST249...dUR	dUr		deoxyuridine	PP	purine/pyrimidine bases and ribosides	0.9803	0.9529	Yes	ns	0.9441	0.6925	Yes	ns	0.9776	0.9583	Yes	ns	0.9634	0.8477	Yes	ns	0.9207	0.1331	Yes	ns	0.9451	0.5819	Yes	ns	0.9596	0.4549	Yes	ns	0.9323	0.5033	Yes	ns
66	C4.1	C4:1		butenylcarnitine	ACS	short chain acylcarnitines	0.9576	0.5568	Yes	ns	0.9358	0.6255	Yes	ns	0.9603	0.7288	Yes	ns	0.9787	0.953	Yes	ns	0.9663	0.7266	Yes	ns	0.8845	0.1187	Yes	ns	0.9472	0.2561	Yes	ns	0.8551	0.0848	Yes	ns
67	C02862_C4	C4		butyrylcarnitine / isobutyrylcarnitine	ACS	short chain acylcarnitines	0.9568	0.5418	Yes	ns	0.9187	0.4962	Yes	ns	0.8933	0.0902	Yes	ns	0.8995	0.3281	Yes	ns	0.9572	0.5484	Yes	ns	0.9414	0.5376	Yes	ns	0.9847	0.9691	Yes	ns	0.934	0.5208	Yes	ns
68	C00884_ST248...hCARNOSINE	hCarnosine		homocarnosine	DP	dipeptides	0.9606	0.6137	Yes	ns	0.9308	0.5862	Yes	ns	0.8879	0.0755	Yes	ns	0.966	0.8686	Yes	ns	0.9609	0.6185	Yes	ns	0.8414	0.033	No	*	0.9079	0.0369	No	*	0.9413	0.5959	Yes	ns
69	C00491_ST012...CYStine	cystine		cystine	AAC	conjugates of amino acids	0.923	0.146	Yes	ns	0.9797	0.9499	Yes	ns	0.9483	0.535	Yes	ns	0.9904	0.9939	Yes	ns	0.935	0.2376	Yes	ns	0.9215	0.331	Yes	ns	0.9602	0.4678	Yes	ns	0.8925	0.2118	Yes	ns
70	C00214_ST164...Tr	Tr		thymidine	PP	purine/pyrimidine bases and ribosides	0.9536	0.4846	Yes	ns	0.9641	0.8507	Yes	ns	0.9746	0.9309	Yes	ns	0.9789	0.954	Yes	ns	0.9596	0.5939	Yes	ns	0.9056	0.216	Yes	ns	0.9463	0.2449	Yes	ns	0.9332	0.5127	Yes	ns
71	C00475_ST286...Cr	Cr		cytidine	PP	purine/pyrimidine bases and ribosides	0.9647	0.6934	Yes	ns	0.9721	0.9066	Yes	ns	0.9568	0.6707	Yes	ns	0.9206	0.4737	Yes	ns	0.9604	0.6087	Yes	ns	0.9537	0.6914	Yes	ns	0.9663	0.602	Yes	ns	0.9447	0.6326	Yes	ns
72	C5	C5		valerylcarnitine / isovalerylcarnitine	ACS	short chain acylcarnitines	0.9113	0.0906	Yes	ns	0.8903	0.3199	Yes	ns	0.9174	0.2014	Yes	ns	0.898	0.3193	Yes	ns	0.8809	0.027	No	*	0.9482	0.6214	Yes	ns	0.9561	0.3885	Yes	ns	0.9091	0.3095	Yes	ns
73	C3DC.C4OH	C4-OH		3-hydroxybutyrylcarnitine	ACH	hydroxyl chain acylcarnitines	0.9638	0.6766	Yes	ns	0.8249	0.0973	Yes	ns	0.9377	0.3895	Yes	ns	0.8641	0.1648	Yes	ns	0.9364	0.2514	Yes	ns	0.9554	0.7131	Yes	ns	0.9458	0.2384	Yes	ns	0.9441	0.6255	Yes	ns
74	C00559_ST205...dAr	dAr		deoxyadenosine	PP	purine/pyrimidine bases and ribosides	0.9485	0.4017	Yes	ns	0.9579	0.8034	Yes	ns	0.8562	0.027	No	*	0.8784	0.2193	Yes	ns	0.8822	0.0285	No	*	0.944	0.5691	Yes	ns	0.8978	0.0227	No	*	0.9116	0.327	Yes	ns
75	C04677_STx04...AICAr	AICAr		aminoimidazole carboxamide riboside	PP	purine/pyrimidine bases and ribosides	0.9624	0.6484	Yes	ns	0.8445	0.142	Yes	ns	0.8219	0.0094	No	**	0.9808	0.9635	Yes	ns	0.9522	0.4613	Yes	ns	0.9809	0.9712	Yes	ns	0.9694	0.6748	Yes	ns	0.9254	0.4389	Yes	ns
76	C6	C6		hexanoylcarnitine	ACM	medium chain acylcarnitines	0.9355	0.2421	Yes	ns	0.9382	0.6445	Yes	ns	0.9015	0.1188	Yes	ns	0.9518	0.7462	Yes	ns	0.9525	0.4652	Yes	ns	0.9647	0.8285	Yes	ns	0.9646	0.563	Yes	ns	0.9378	0.5593	Yes	ns
77	C4DC.C5OH	C5-OH		3-hydroxyisovalerylcarnitine	ACH	hydroxyl chain acylcarnitines	0.931	0.2019	Yes	ns	0.8915	0.3259	Yes	ns	0.9755	0.9407	Yes	ns	0.9276	0.5305	Yes	ns	0.9798	0.9482	Yes	ns	0.9235	0.3486	Yes	ns	0.9363	0.1492	Yes	ns	0.9603	0.8013	Yes	ns
78	C00212_ST210...Ar.pos	Ar		adenosine	PP	purine/pyrimidine bases and ribosides	0.7068	<0,0001	No	****	0.8587	0.1849	Yes	ns	0.7378	0.0009	No	***	0.9318	0.5662	Yes	ns	0.5188	<0,0001	No	****	0.7042	0.0005	No	***	0.468	<0,0001	No	****	0.9044	0.2786	Yes	ns
79	C00294_ST209...Hr	Hr		inosine	PP	purine/pyrimidine bases and ribosides	0.9457	0.3613	Yes	ns	0.8737	0.2415	Yes	ns	0.9032	0.1256	Yes	ns	0.9657	0.866	Yes	ns	0.7608	0.0004	No	***	0.9001	0.1852	Yes	ns	0.9803	0.912	Yes	ns	0.8277	0.042	No	*
80	C5DC.C6OH	C6-OH		3-hydroxyhexanoylcarnitine	ACH	hydroxyl chain acylcarnitines	0.9554	0.515	Yes	ns	0.9195	0.5015	Yes	ns	0.7645	0.0019	No	**	0.9646	0.8573	Yes	ns	0.96	0.6014	Yes	ns	0.9337	0.4492	Yes	ns	0.9594	0.4519	Yes	ns	0.9273	0.4564	Yes	ns
81	C00387_ST211...Gr	Gr		guanosine	PP	purine/pyrimidine bases and ribosides	0.9154	0.107	Yes	ns	0.9615	0.8314	Yes	ns	0.9103	0.1592	Yes	ns	0.8188	0.0625	Yes	ns	0.7333	0.0002	No	***	0.8882	0.1319	Yes	ns	0.9746	0.7972	Yes	ns	0.9611	0.8101	Yes	ns
82	C01762_ST198...Xr	Xr		xanthosine	PP	purine/pyrimidine bases and ribosides	0.9633	0.6671	Yes	ns	0.8516	0.1621	Yes	ns	0.9043	0.1303	Yes	ns	0.7577	0.0153	No	*	0.916	0.1099	Yes	ns	0.8269	0.0213	No	*	0.9067	0.0348	No	*	0.9438	0.622	Yes	ns
83	C8.1	C8:1		octenoylcarnitine	ACM	medium chain acylcarnitines	0.9114	0.091	Yes	ns	0.707	0.0073	No	**	0.9845	0.993	Yes	ns	0.935	0.594	Yes	ns	0.966	0.7193	Yes	ns	0.9817	0.9751	Yes	ns	0.9443	0.2222	Yes	ns	0.9745	0.9305	Yes	ns
84	C04734_STx05...FAICAr	FAICAr		N-formyl aminoimidazole carboxyamide riboside	PP	purine/pyrimidine bases and ribosides	0.9799	0.9492	Yes	ns	0.9609	0.8264	Yes	ns	0.9449	0.4844	Yes	ns	0.9306	0.5561	Yes	ns	0.9801	0.9515	Yes	ns	0.8875	0.1294	Yes	ns	0.9289	0.1033	Yes	ns	0.9578	0.775	Yes	ns
85	C02838_C8	C8		octanoylcarnitine	ACM	medium chain acylcarnitines	0.9875	0.9952	Yes	ns	0.8878	0.3067	Yes	ns	0.9151	0.1868	Yes	ns	0.9132	0.4187	Yes	ns	0.9232	0.1473	Yes	ns	0.9215	0.3311	Yes	ns	0.9799	0.9052	Yes	ns	0.9653	0.8515	Yes	ns
86	C00170_ST304...5mthioAr	5-MTA		5-methylthioadenosine	PP	purine/pyrimidine bases and ribosides	0.9508	0.437	Yes	ns	0.59	0.0003	No	***	0.9094	0.1544	Yes	ns	0.9084	0.3851	Yes	ns	0.9148	0.1044	Yes	ns	0.9322	0.4335	Yes	ns	0.9557	0.3821	Yes	ns	0.8191	0.0337	No	*
87	C7DC.C8OH	C8-OH		3-hydroxyoctanoylcarnitine	ACH	hydroxyl chain acylcarnitines	0.954	0.4918	Yes	ns	0.8856	0.2956	Yes	ns	0.864	0.0346	No	*	0.9733	0.9213	Yes	ns	0.9553	0.5149	Yes	ns	0.9282	0.3932	Yes	ns	0.9712	0.7174	Yes	ns	0.8911	0.2048	Yes	ns
88	C10.2	C10:2		decadienoylcarnitine	ACM	medium chain acylcarnitines	0.914	0.1014	Yes	ns	0.858	0.1823	Yes	ns	0.9552	0.6442	Yes	ns	0.9651	0.8611	Yes	ns	0.9002	0.058	Yes	ns	0.964	0.8208	Yes	ns	0.9443	0.2222	Yes	ns	0.8614	0.0994	Yes	ns
89	C10.1	C10:1		decenoylcarnitine	ACM	medium chain acylcarnitines	0.9435	0.3329	Yes	ns	0.9465	0.7119	Yes	ns	0.9175	0.2025	Yes	ns	0.9139	0.4235	Yes	ns	0.9441	0.3402	Yes	ns	0.8983	0.1762	Yes	ns	0.965	0.5718	Yes	ns	0.9371	0.5518	Yes	ns
90	C03299_C10	C10		decanoylcarnitine	ACM	medium chain acylcarnitines	0.9454	0.3575	Yes	ns	0.8904	0.3202	Yes	ns	0.8748	0.049	No	*	0.9028	0.3482	Yes	ns	0.9377	0.2648	Yes	ns	0.9008	0.1893	Yes	ns	0.9562	0.3911	Yes	ns	0.7665	0.0084	No	**
91	C00455_ST305...NAMN	NAMN		nicotineamide mononucleotide	CV	coenzymes & vitamines	0.9422	0.3161	Yes	ns	0.9396	0.6561	Yes	ns	0.9342	0.3494	Yes	ns	0.9145	0.4282	Yes	ns	0.8826	0.0289	No	*	0.9163	0.2893	Yes	ns	0.9658	0.5896	Yes	ns	0.9084	0.305	Yes	ns
92	C12.1	C12:1		dodecenoylcarnitine	ACM	medium chain acylcarnitines	0.9826	0.9725	Yes	ns	0.9192	0.4994	Yes	ns	0.857	0.0277	No	*	0.8206	0.0651	Yes	ns	0.9618	0.6362	Yes	ns	0.953	0.6823	Yes	ns	0.9378	0.1615	Yes	ns	0.8742	0.1363	Yes	ns
93	C12	C12		dodecanoylcarnitine	ACM	medium chain acylcarnitines	0.9507	0.4357	Yes	ns	0.9075	0.4201	Yes	ns	0.9205	0.2238	Yes	ns	0.9401	0.6399	Yes	ns	0.9662	0.7238	Yes	ns	0.7997	0.0093	No	**	0.9805	0.9144	Yes	ns	0.9071	0.2958	Yes	ns
94	C00020_ST135...AMP.pos	AMP		adenosine monophosphate	PPN	purine/pyrimidine nucleotides	0.8757	0.0221	No	*	0.9501	0.7415	Yes	ns	0.8331	0.0132	No	*	0.8386	0.0964	Yes	ns	0.7651	0.0005	No	***	0.9071	0.2252	Yes	ns	0.9179	0.0601	Yes	ns	0.9121	0.3312	Yes	ns
95	C00144_ST262...GMP.pos	GMP		guanosine monophosphate	PPN	purine/pyrimidine nucleotides	0.7358	0.0002	No	***	0.9548	0.7791	Yes	ns	0.8885	0.0769	Yes	ns	0.9317	0.5651	Yes	ns	0.978	0.9266	Yes	ns	0.93	0.4107	Yes	ns	0.9364	0.1506	Yes	ns	0.9547	0.7416	Yes	ns
96	C14.1	C14:1		tetradecenoylcarnitine	ACL	long/ very long chain acylcarnitines	0.9374	0.2611	Yes	ns	0.9522	0.7583	Yes	ns	0.9397	0.415	Yes	ns	0.9739	0.9253	Yes	ns	0.8273	0.0038	No	**	0.8357	0.0278	No	*	0.9679	0.6396	Yes	ns	0.984	0.9818	Yes	ns
97	C14	C14		tetradecanoylcarnitine	ACL	long/ very long chain acylcarnitines	0.9696	0.7903	Yes	ns	0.9223	0.5218	Yes	ns	0.9651	0.8047	Yes	ns	0.9693	0.8936	Yes	ns	0.9744	0.8749	Yes	ns	0.9402	0.5226	Yes	ns	0.9252	0.086	Yes	ns	0.9174	0.3713	Yes	ns
98	C00255_ST189...RIBOFLAVIN	riboflavin		riboflavin	CV	coenzymes & vitamines	0.9647	0.6948	Yes	ns	0.9456	0.7044	Yes	ns	0.9823	0.986	Yes	ns	0.8096	0.0509	Yes	ns	0.9709	0.8139	Yes	ns	0.927	0.3811	Yes	ns	0.9518	0.3193	Yes	ns	0.9267	0.4502	Yes	ns
99	C14.2OH	C14:2-OH		3-hydroxytetradecadienoylcarnitine	ACH	hydroxyl chain acylcarnitines	0.9392	0.2813	Yes	ns	0.8648	0.2062	Yes	ns	0.9418	0.4417	Yes	ns	0.8731	0.1976	Yes	ns	0.908	0.0794	Yes	ns	0.92	0.3186	Yes	ns	0.9598	0.4596	Yes	ns	0.7159	0.0022	No	**
100	C00021_ST253...SArhCYS	ArhCys		S-adenosylhomocysteine	AAC	conjugates of amino acids	0.9646	0.6924	Yes	ns	0.8517	0.1625	Yes	ns	0.9489	0.5435	Yes	ns	0.9511	0.7398	Yes	ns	0.9697	0.7912	Yes	ns	0.9805	0.9689	Yes	ns	0.9069	0.0352	No	*	0.9147	0.3501	Yes	ns
101	C16.2	C16:2		hexadecadienoylcarnitine	ACL	long/ very long chain acylcarnitines	0.9557	0.5221	Yes	ns	0.899	0.368	Yes	ns	0.9508	0.5725	Yes	ns	0.9369	0.6112	Yes	ns	0.9648	0.6952	Yes	ns	0.8669	0.0708	Yes	ns	0.9416	0.1949	Yes	ns	0.9552	0.7475	Yes	ns
102	C16.1	C16:1		hexadecenoylcarnitine	ACL	long/ very long chain acylcarnitines	0.9816	0.965	Yes	ns	0.9363	0.6294	Yes	ns	0.9466	0.5098	Yes	ns	0.9034	0.352	Yes	ns	0.9236	0.1494	Yes	ns	0.9241	0.3544	Yes	ns	0.9604	0.4721	Yes	ns	0.9525	0.718	Yes	ns
103	C00019_ST252...sArMET	ArMet		adenosylmethionine	AAC	conjugates of amino acids	0.9749	0.8835	Yes	ns	0.9507	0.7459	Yes	ns	0.9125	0.1716	Yes	ns	0.8584	0.1466	Yes	ns	0.9604	0.6091	Yes	ns	0.8986	0.1779	Yes	ns	0.8747	0.0079	No	**	0.9284	0.4667	Yes	ns
104	C02990_C16	C16		hexadecanoylcarnitine	ACL	long/ very long chain acylcarnitines	0.9544	0.4982	Yes	ns	0.9553	0.7825	Yes	ns	0.9447	0.4816	Yes	ns	0.9259	0.5165	Yes	ns	0.8754	0.0219	No	*	0.9133	0.2668	Yes	ns	0.9684	0.6496	Yes	ns	0.9648	0.8474	Yes	ns
105	C18.1	C18:1		octadecenoylcarnitine	ACL	long/ very long chain acylcarnitines	0.9531	0.4761	Yes	ns	0.944	0.6914	Yes	ns	0.927	0.2764	Yes	ns	0.8458	0.1124	Yes	ns	0.7619	0.0005	No	***	0.9475	0.6125	Yes	ns	0.9407	0.1864	Yes	ns	0.9477	0.6652	Yes	ns
106	C18	C18		octadecanoylcarnitine	ACL	long/ very long chain acylcarnitines	0.9616	0.6331	Yes	ns	0.982	0.9611	Yes	ns	0.9915	0.9999	Yes	ns	0.9363	0.6061	Yes	ns	0.9021	0.0626	Yes	ns	0.9751	0.9329	Yes	ns	0.9388	0.1693	Yes	ns	0.9326	0.5065	Yes	ns
107	C00440_ST353...5mTHF	5-mTHF		5-methyltetrahydrofolic acid	CV	coenzymes & vitamines	0.9189	0.1237	Yes	ns	0.8638	0.2027	Yes	ns	0.95	0.5612	Yes	ns	0.8938	0.2952	Yes	ns	0.9491	0.4111	Yes	ns	0.8713	0.0806	Yes	ns	0.9205	0.0684	Yes	ns	0.9719	0.9102	Yes	ns
108	C03479_ST152...5formylTHF	5-formylTHF		5-formyltetrahydrofolic acid	CV	coenzymes & vitamines	0.9507	0.4367	Yes	ns	0.9734	0.9143	Yes	ns	0.9717	0.898	Yes	ns	0.9759	0.9374	Yes	ns	0.9675	0.7499	Yes	ns	0.8665	0.07	Yes	ns	0.9724	0.7458	Yes	ns	0.9564	0.7599	Yes	ns
109	C00128_ST301...CMPNAcNEURAMINATE	CMP-sialate		cytidine monophosphate sialic acid	PPC	purine/pyrimidine conjugates	0.9759	0.8981	Yes	ns	0.9743	0.9198	Yes	ns	0.8794	0.057	Yes	ns	0.9658	0.8666	Yes	ns	0.9541	0.4933	Yes	ns	0.9143	0.2738	Yes	ns	0.978	0.8685	Yes	ns	0.8922	0.21	Yes	ns
110	C00186_ST137...lactate	lactate		lactic acid	OA	organic acids	0.7807	0.0008	No	***	0.8645	0.2051	Yes	ns	0.9026	0.1229	Yes	ns	0.9791	0.9552	Yes	ns	0.9547	0.5031	Yes	ns	0.9115	0.2539	Yes	ns	0.8789	0.0095	No	**	0.9078	0.301	Yes	ns
111	C00383.C01089_ST037...MALONATE_ST079...ohBUTANOATE	malonate	3-OHbut	malonic acid / 3-hydroxybutyric acid	OA	organic acids	0.9575	0.5551	Yes	ns	0.966	0.8644	Yes	ns	0.9717	0.8987	Yes	ns	0.9902	0.9937	Yes	ns	0.9614	0.6284	Yes	ns	0.9187	0.3083	Yes	ns	0.9627	0.5202	Yes	ns	0.8544	0.0832	Yes	ns
112	C05984_ST325...ohBUTYRIC_ST143...ISOohBUTYRIC	2-OHbut	2-OHisobut	2-hydroxybutyric acid / 2-hydroxyisobutyric acid	OA	organic acids	0.9335	0.224	Yes	ns	0.9416	0.6723	Yes	ns	0.7959	0.0044	No	**	0.9229	0.4924	Yes	ns	0.8956	0.0481	No	*	0.9091	0.2378	Yes	ns	0.9545	0.3609	Yes	ns	0.8848	0.1762	Yes	ns
113	C00106_ST215...U	U		uracil	PP	purine/pyrimidine bases and ribosides	0.9749	0.8832	Yes	ns	0.9785	0.9441	Yes	ns	0.9485	0.5381	Yes	ns	0.9362	0.6051	Yes	ns	0.934	0.2285	Yes	ns	0.9386	0.5045	Yes	ns	0.776	0.0002	No	***	0.8979	0.2402	Yes	ns
114	C00122.C01585.C00141_ST048...FUM__ST283...CAPROATE__ST444....3m2oBUTANOATE	fumarate	caproate / 2oxoIsovaler	fumaric acid / caproic acid / 2-oxoisovaleric acid	OA	organic acids	0.913	0.0971	Yes	ns	0.9085	0.4269	Yes	ns	0.9217	0.2325	Yes	ns	0.9066	0.3728	Yes	ns	0.954	0.4906	Yes	ns	0.9609	0.7831	Yes	ns	0.9354	0.1428	Yes	ns	0.8963	0.2312	Yes	ns
115	C00042.C02170_ST023...SUCC_ST193...MMA	SUCC	MMA	succinic acid / methylmalonic acid	OA	organic acids	0.9467	0.3752	Yes	ns	0.9682	0.8802	Yes	ns	0.9343	0.3506	Yes	ns	0.6087	0.0003	No	***	0.9347	0.2347	Yes	ns	0.9417	0.5406	Yes	ns	0.8864	0.0134	No	*	0.867	0.1142	Yes	ns
116	ST201...2ohisoVALERATE	2-OHisovaler		2-hydroxyvaleric acid	OA	organic acids	0.9201	0.1296	Yes	ns	0.9555	0.7841	Yes	ns	0.7254	0.0007	No	***	0.96	0.8186	Yes	ns	0.9513	0.4459	Yes	ns	0.938	0.4974	Yes	ns	0.9839	0.9605	Yes	ns	0.8483	0.0713	Yes	ns
117	C00633_ST087...4ohBENZALDEHYDE	4-OHbenzaldehyd		4-hydroxybenzaldehyd	OA	organic acids	0.9432	0.3281	Yes	ns	0.9497	0.7376	Yes	ns	0.959	0.7063	Yes	ns	0.8445	0.1094	Yes	ns	0.9096	0.0846	Yes	ns	0.9699	0.8852	Yes	ns	0.9828	0.9473	Yes	ns	0.8548	0.0841	Yes	ns
118	C00245_ST159...TAU	Tau		taurine	AM	amines	0.9415	0.3071	Yes	ns	0.9403	0.6616	Yes	ns	0.8577	0.0283	No	*	0.955	0.7751	Yes	ns	0.9052	0.0707	Yes	ns	0.8645	0.0658	Yes	ns	0.9603	0.4703	Yes	ns	0.9562	0.7582	Yes	ns
119	ST394....propGly	propGly		propionylglycine	AAC	conjugates of amino acids	0.9748	0.8811	Yes	ns	0.9824	0.9628	Yes	ns	0.7441	0.0011	No	**	0.7672	0.0191	No	*	0.9935	>0,9999	Yes	ns	0.9077	0.2292	Yes	ns	0.9234	0.0787	Yes	ns	0.9367	0.5478	Yes	ns
120	ST412...NAcALA	AcAla		N-acetylalanine	AAC	conjugates of amino acids	0.9517	0.4519	Yes	ns	0.87	0.226	Yes	ns	0.9131	0.1747	Yes	ns	0.9324	0.5718	Yes	ns	0.9602	0.606	Yes	ns	0.883	0.1137	Yes	ns	0.9792	0.8913	Yes	ns	0.906	0.289	Yes	ns
121	ST378...LEUCINATE	leucinate		leucinic acid	OA	organic acids	0.9001	0.0577	Yes	ns	0.8965	0.3538	Yes	ns	0.9533	0.6136	Yes	ns	0.8915	0.2823	Yes	ns	0.9721	0.837	Yes	ns	0.8813	0.1082	Yes	ns	0.9196	0.0653	Yes	ns	0.9132	0.339	Yes	ns
122	C00036.C00489_ST321...oxaloacetate_ST047...glutarate_ST080...ethylmalonate	oxalacetate	glutarate / ethylmalonate	oxalacetic acid / glutaric acid / ethylmalonic acid	OA	organic acids	0.9727	0.847	Yes	ns	0.9752	0.9251	Yes	ns	0.9333	0.339	Yes	ns	0.9162	0.4404	Yes	ns	0.9093	0.0835	Yes	ns	0.9322	0.4335	Yes	ns	0.9646	0.5612	Yes	ns	0.953	0.7235	Yes	ns
123	C00049_ST235...ASP	Asp		aspartic acid	AAP	proteinogenic amino acids	0.9848	0.9859	Yes	ns	0.9244	0.5376	Yes	ns	0.9334	0.34	Yes	ns	0.7641	0.0178	No	*	0.9255	0.1615	Yes	ns	0.9106	0.2481	Yes	ns	0.9801	0.9081	Yes	ns	0.9491	0.6803	Yes	ns
124	C00149_ST039...MALATE	malate		malic acid	OA	organic acids	0.8964	0.0497	No	*	0.7508	0.0203	No	*	0.9534	0.6141	Yes	ns	0.9562	0.7851	Yes	ns	0.9795	0.9452	Yes	ns	0.9377	0.4943	Yes	ns	0.9308	0.1136	Yes	ns	0.9647	0.8459	Yes	ns
125	C07086_ST428...PHEAC	phenylAce		phenylacetic acid	OA	organic acids	0.9614	0.6285	Yes	ns	0.9104	0.439	Yes	ns	0.9494	0.5513	Yes	ns	0.9635	0.8485	Yes	ns	0.955	0.5091	Yes	ns	0.9429	0.5554	Yes	ns	0.9184	0.0615	Yes	ns	0.9316	0.4963	Yes	ns
126	C01620_ST433...THREONATE	threonate		threonic acid	SA	saccharides	0.9763	0.9039	Yes	ns	0.9364	0.63	Yes	ns	0.9718	0.8997	Yes	ns	0.8314	0.0824	Yes	ns	0.9563	0.533	Yes	ns	0.9283	0.394	Yes	ns	0.9644	0.5577	Yes	ns	0.8071	0.0246	No	*
127	C00805.C00156_ST187...SALICYLATE_ST223...4ohBENZOATE	salicylate	4-OHbenzo	salicylic acid (2-hydroxybenzoic acid) / 4-hydroxybenzoic acid	OA	organic acids	0.8952	0.0474	No	*	0.7907	0.0484	No	*	0.9422	0.4467	Yes	ns	0.8281	0.0768	Yes	ns	0.9529	0.4724	Yes	ns	0.929	0.4011	Yes	ns	0.972	0.7362	Yes	ns	0.9207	0.3981	Yes	ns
128	C00346_ST234...EtOHNH2P	EtNH2P		ethanolamine phosphate	AM	amines	0.9259	0.1645	Yes	ns	0.9712	0.9003	Yes	ns	0.9533	0.6124	Yes	ns	0.7955	0.0369	No	*	0.9473	0.3843	Yes	ns	0.8854	0.1219	Yes	ns	0.982	0.9367	Yes	ns	0.8877	0.1889	Yes	ns
129	ST389_ST388...ISObutGLY.butGLY	ISObutGly	butGLY	isobutyrylglycine / butyrylglycine	AAC	conjugates of amino acids	0.963	0.6603	Yes	ns	0.8445	0.1421	Yes	ns	0.944	0.4718	Yes	ns	0.9818	0.9677	Yes	ns	0.9598	0.5977	Yes	ns	0.9321	0.4325	Yes	ns	0.8782	0.0092	No	**	0.9238	0.4242	Yes	ns
130	C00026_ST310...oGLUTARATE	2-oxoGlu		2-oxoglutaric acid	AAC	conjugates of amino acids	0.9367	0.2539	Yes	ns	0.8858	0.2966	Yes	ns	0.9232	0.2444	Yes	ns	0.9779	0.949	Yes	ns	0.9633	0.6654	Yes	ns	0.9593	0.7626	Yes	ns	0.9236	0.0797	Yes	ns	0.8774	0.1474	Yes	ns
131	C02630_ST375...ohGLUTARATE	2-OHglutar		2-hydroxyglutaric acid	AAC	conjugates of amino acids	0.914	0.1012	Yes	ns	0.9582	0.8054	Yes	ns	0.8225	0.0096	No	**	0.9755	0.9349	Yes	ns	0.905	0.0703	Yes	ns	0.8588	0.0555	Yes	ns	0.4101	<0,0001	No	****	0.9663	0.8617	Yes	ns
132	C00121_ST138...RIB	Rib		risose	SA	saccharides	0.9801	0.9506	Yes	ns	0.7669	0.029	No	*	0.9483	0.5341	Yes	ns	0.8283	0.0771	Yes	ns	0.8883	0.036	No	*	0.9169	0.2938	Yes	ns	0.941	0.1886	Yes	ns	0.8895	0.1972	Yes	ns
133	C00898_ST030...TARTRATE	tartrate		tartric acid	OA	organic acids	0.5248	<0,0001	No	****	0.8899	0.3176	Yes	ns	0.962	0.7562	Yes	ns	0.9677	0.8816	Yes	ns	0.918	0.1192	Yes	ns	0.8494	0.0419	No	*	0.9462	0.2439	Yes	ns	0.9289	0.4706	Yes	ns
134	C00310_ST036...XYLULOSE	xylulose		xylulose	SA	saccharides	0.984	0.9818	Yes	ns	0.9315	0.5919	Yes	ns	0.9657	0.8139	Yes	ns	0.917	0.4465	Yes	ns	0.8789	0.025	No	*	0.9132	0.2658	Yes	ns	0.9078	0.0368	No	*	0.9273	0.456	Yes	ns
135	C05629_ST415...hCINNAMATE	hydroCinnamate		hydroCinnamic acid (3-phenylpropionic acid)	OA	organic acids	0.9562	0.5301	Yes	ns	0.9549	0.7798	Yes	ns	0.9429	0.4563	Yes	ns	0.9114	0.4057	Yes	ns	0.9564	0.5333	Yes	ns	0.9369	0.485	Yes	ns	0.8494	0.0027	No	**	0.9536	0.7299	Yes	ns
136	C00532.C00474_ST158...ARABITOL__ST423...RIBITOL	arabitol	ribitol	arabitol / ribitol	SA	saccharides	0.9707	0.8115	Yes	ns	0.5757	0.0002	No	***	0.9468	0.512	Yes	ns	0.9558	0.782	Yes	ns	0.9242	0.1535	Yes	ns	0.975	0.9321	Yes	ns	0.9146	0.0512	Yes	ns	0.8346	0.0503	Yes	ns
137	C00385_ST207...X	X		xanthine	PP	purine/pyrimidine bases and ribosides	0.9327	0.2162	Yes	ns	0.9496	0.7374	Yes	ns	0.9124	0.1705	Yes	ns	0.7833	0.0279	No	*	0.8816	0.0278	No	*	0.9457	0.5902	Yes	ns	0.9647	0.5653	Yes	ns	0.8923	0.2105	Yes	ns
138	C00295_ST214...OA	orotate		orotic acid	PP	purine/pyrimidine bases and ribosides	0.9433	0.3293	Yes	ns	0.918	0.4914	Yes	ns	0.8466	0.02	No	*	0.9331	0.5772	Yes	ns	0.9442	0.341	Yes	ns	0.8613	0.0598	Yes	ns	0.9595	0.4536	Yes	ns	0.9118	0.3285	Yes	ns
139	C02348_ST437...ALLANTOIN	allantoin		allantoin	AM	amines	0.8927	0.0429	No	*	0.9109	0.4426	Yes	ns	0.9732	0.9166	Yes	ns	0.887	0.2596	Yes	ns	0.9845	0.9843	Yes	ns	0.9414	0.5369	Yes	ns	0.9651	0.5745	Yes	ns	0.9688	0.8839	Yes	ns
140	ST397_ST396...mbutGLY.ivalGLY	mbutGly	ivalGly	2-methylbutyryl / isovalerylglycine	AAC	conjugates of amino acids	0.9774	0.9192	Yes	ns	0.7812	0.0395	No	*	0.9484	0.5369	Yes	ns	0.9813	0.9658	Yes	ns	0.9704	0.8056	Yes	ns	0.9039	0.2063	Yes	ns	0.9512	0.3095	Yes	ns	0.9458	0.6446	Yes	ns
141	C01019_ST146...FUCOSE	fucose		fucose	SA	saccharides	0.9564	0.5331	Yes	ns	0.9367	0.6325	Yes	ns	0.9156	0.1897	Yes	ns	0.903	0.3493	Yes	ns	0.9491	0.4118	Yes	ns	0.9624	0.8014	Yes	ns	0.9423	0.2017	Yes	ns	0.8516	0.0776	Yes	ns
142	C02242_ST439...7mG	7-mG		7-methylguanine	PP	purine/pyrimidine bases and ribosides	0.9394	0.2829	Yes	ns	0.845	0.1433	Yes	ns	0.9709	0.8878	Yes	ns	0.8793	0.2232	Yes	ns	0.969	0.778	Yes	ns	0.9621	0.7977	Yes	ns	0.6983	<0,0001	No	****	0.9561	0.757	Yes	ns
143	C16358_ST059...1mX	1-mX		1-methylxanthine	PP	purine/pyrimidine bases and ribosides	0.9486	0.4032	Yes	ns	0.9095	0.4329	Yes	ns	0.9476	0.5238	Yes	ns	0.905	0.3626	Yes	ns	0.9757	0.8948	Yes	ns	0.9528	0.6803	Yes	ns	0.9567	0.3998	Yes	ns	0.9315	0.4955	Yes	ns
144	C01456._ST027...TROPATE	tropate		tropic acid	OA	organic acids	0.968	0.7601	Yes	ns	0.8705	0.2281	Yes	ns	0.9129	0.1738	Yes	ns	0.9053	0.3641	Yes	ns	0.9193	0.1257	Yes	ns	0.8877	0.1301	Yes	ns	0.9467	0.2493	Yes	ns	0.9657	0.8558	Yes	ns
145	C05607._ST414...PHELACT	phenylLact		phenyllactic acid	OA	organic acids	0.8931	0.0437	No	*	0.9128	0.4548	Yes	ns	0.907	0.1427	Yes	ns	0.9402	0.6403	Yes	ns	0.9118	0.0927	Yes	ns	0.9172	0.296	Yes	ns	0.9787	0.8819	Yes	ns	0.9578	0.7753	Yes	ns
146	ST413...furoylGly	furoylGly		furoylglycine	AAC	conjugates of amino acids	0.9635	0.6711	Yes	ns	0.9358	0.6259	Yes	ns	0.9628	0.7691	Yes	ns	0.9199	0.4683	Yes	ns	0.9348	0.2352	Yes	ns	0.9552	0.7107	Yes	ns	0.9789	0.8867	Yes	ns	0.863	0.1035	Yes	ns
147	C00093_ST069...GLYCEROL3P	glycerol3P		glycerol-3-phosphate	SAP	phosphosaccharides	0.9563	0.5312	Yes	ns	0.9278	0.5635	Yes	ns	0.9123	0.1701	Yes	ns	0.9053	0.364	Yes	ns	0.9649	0.6983	Yes	ns	0.9535	0.6893	Yes	ns	0.9482	0.2679	Yes	ns	0.975	0.934	Yes	ns
148	C00417_ST312...ACONITATE	aconitate		aconitic acid	OA	organic acids	0.9278	0.1773	Yes	ns	0.975	0.9245	Yes	ns	0.9725	0.9083	Yes	ns	0.9443	0.678	Yes	ns	0.9703	0.8025	Yes	ns	0.9488	0.6285	Yes	ns	0.9382	0.1641	Yes	ns	0.9439	0.6239	Yes	ns
149	C08278_ST188...SUBERATE	suberate		suberic acid	OA	organic acids	0.9067	0.0752	Yes	ns	0.8277	0.1027	Yes	ns	0.9273	0.2796	Yes	ns	0.8909	0.2794	Yes	ns	0.8938	0.0449	No	*	0.9081	0.2317	Yes	ns	0.9811	0.9237	Yes	ns	0.8763	0.1436	Yes	ns
150	C00062_ST247...ARG	Arg		arginine	AAP	proteinogenic amino acids	0.9215	0.1376	Yes	ns	0.9439	0.6908	Yes	ns	0.9416	0.4395	Yes	ns	0.7915	0.0337	No	*	0.8843	0.0308	No	*	0.9404	0.5254	Yes	ns	0.9406	0.185	Yes	ns	0.9284	0.4667	Yes	ns
151	C00327_ST050...CITRUL	citrulline		citrulline	AAC	conjugates of amino acids	0.9677	0.7531	Yes	ns	0.9483	0.7261	Yes	ns	0.9199	0.2194	Yes	ns	0.8288	0.078	Yes	ns	0.9177	0.1178	Yes	ns	0.8909	0.1426	Yes	ns	0.9498	0.2904	Yes	ns	0.9286	0.4679	Yes	ns
152	C00031.C00095.C00124.C00159_ST096...GLC_ST097...FRU_ST195...GAL_ST197...MAN	Glc	Fru / Gal / Man	glucose / fructose / galactose / mannose	SA	saccharides	0.8666	0.0157	No	*	0.9337	0.609	Yes	ns	0.8576	0.0282	No	*	0.8139	0.0561	Yes	ns	0.9257	0.1634	Yes	ns	0.9025	0.1985	Yes	ns	0.9235	0.0791	Yes	ns	0.9338	0.5181	Yes	ns
153	C00137_ST171...MYOINOSITOL	myoinositol		myo-inositol	SA	saccharides	0.9472	0.3828	Yes	ns	0.9611	0.8279	Yes	ns	0.8931	0.0896	Yes	ns	0.9177	0.4521	Yes	ns	0.9803	0.9534	Yes	ns	0.8813	0.1082	Yes	ns	0.9779	0.8673	Yes	ns	0.8888	0.1938	Yes	ns
154	C01697.C00392_ST302...GALACTITOL_ST420...MANITOL	galactitol	mannitol	galactitol / mannitol	SA	saccharides	0.8627	0.0135	No	*	0.9208	0.5108	Yes	ns	0.8143	0.0075	No	**	0.9187	0.4595	Yes	ns	0.9839	0.981	Yes	ns	0.9457	0.5891	Yes	ns	0.9197	0.0658	Yes	ns	0.8353	0.0512	Yes	ns
155	ST425...INDOLEPROPIONATE	indoleProp		indolepropionic acid	OA	organic acids	0.945	0.3519	Yes	ns	0.9269	0.5561	Yes	ns	0.9157	0.1907	Yes	ns	0.9455	0.6886	Yes	ns	0.9539	0.4902	Yes	ns	0.9299	0.4097	Yes	ns	0.942	0.198	Yes	ns	0.9672	0.87	Yes	ns
156	C01717_ST148...KYNURENATE	kynurenate		kynurenic acid	AAC	conjugates of amino acids	0.9537	0.4867	Yes	ns	0.9145	0.4665	Yes	ns	0.9626	0.7648	Yes	ns	0.9348	0.5926	Yes	ns	0.9473	0.3849	Yes	ns	0.9593	0.7631	Yes	ns	0.674	<0,0001	No	****	0.9444	0.6294	Yes	ns
157	C00624_ST068...NacGLU	AcGlu		N-acetylglutamic acid	AAC	conjugates of amino acids	0.8854	0.0322	No	*	0.9753	0.9258	Yes	ns	0.9689	0.8614	Yes	ns	0.9142	0.4256	Yes	ns	0.9538	0.4872	Yes	ns	0.976	0.9399	Yes	ns	0.9865	0.983	Yes	ns	0.9127	0.3352	Yes	ns
158	C05635_ST343...ohINDOLAc	5-OHindolAce		5-hydroxyindoleacetic acid	OA	organic acids	0.9822	0.9699	Yes	ns	0.8544	0.1708	Yes	ns	0.9253	0.2616	Yes	ns	0.8242	0.0705	Yes	ns	0.943	0.3254	Yes	ns	0.9556	0.7153	Yes	ns	0.973	0.7604	Yes	ns	0.9496	0.686	Yes	ns
159	C02712_ST173...acMET	AcMet		N-acetylmethionine	AAC	conjugates of amino acids	0.9601	0.603	Yes	ns	0.9618	0.8332	Yes	ns	0.6537	0.0001	No	***	0.964	0.8523	Yes	ns	0.9712	0.8197	Yes	ns	0.8638	0.0646	Yes	ns	0.9767	0.843	Yes	ns	0.7498	0.0054	No	**
160	C00158.C00311_ST051...CIT_ST184..iCIT	citrate	isocitrate	citric acid / isocitric acid	OA	organic acids	0.8986	0.0544	Yes	ns	0.8773	0.2571	Yes	ns	0.9614	0.7457	Yes	ns	0.9315	0.564	Yes	ns	0.8382	0.0055	No	**	0.9846	0.9862	Yes	ns	0.9297	0.1079	Yes	ns	0.9557	0.7525	Yes	ns
161	C00191_ST092...GLUCURONATE	glucuronate		glucuronic acid	SA	saccharides	0.9327	0.2166	Yes	ns	0.8916	0.3267	Yes	ns	0.8883	0.0765	Yes	ns	0.8918	0.2841	Yes	ns	0.9808	0.9577	Yes	ns	0.9225	0.3398	Yes	ns	0.9299	0.1089	Yes	ns	0.9225	0.4132	Yes	ns
162	C00257_ST165...GLUCONATE	gluconate		gluconic acid	SA	saccharides	0.8709	0.0184	No	*	0.8154	0.0804	Yes	ns	0.9431	0.4601	Yes	ns	0.8815	0.2334	Yes	ns	0.967	0.7396	Yes	ns	0.9142	0.2735	Yes	ns	0.8401	0.0018	No	**	0.956	0.7556	Yes	ns
163	C03626_ST424...NNdimARG	N.N-dimArg		N.N-dimethylarginine	AAC	conjugates of amino acids	0.9649	0.6989	Yes	ns	0.8825	0.2807	Yes	ns	0.919	0.2126	Yes	ns	0.8358	0.0907	Yes	ns	0.9677	0.7541	Yes	ns	0.9185	0.3065	Yes	ns	0.9356	0.1444	Yes	ns	0.9623	0.8224	Yes	ns
164	C08277_ST192...SEBACATE	sebacate		sebacic acid	OA	organic acids	0.9544	0.4975	Yes	ns	0.9775	0.9385	Yes	ns	0.9553	0.645	Yes	ns	0.9787	0.9528	Yes	ns	0.9643	0.6867	Yes	ns	0.9208	0.3257	Yes	ns	0.9721	0.7393	Yes	ns	0.9206	0.3972	Yes	ns
165	ST391...phenylpropGly	phenylpropGly		phenylpropionylglycine	AAC	conjugates of amino acids	0.9673	0.7448	Yes	ns	0.9486	0.7292	Yes	ns	0.7058	0.0004	No	***	0.9571	0.7934	Yes	ns	0.9368	0.2553	Yes	ns	0.939	0.509	Yes	ns	0.918	0.0603	Yes	ns	0.7945	0.0177	No	*
166	ST427...INDOXYLSULFATE	3-indoxylS		3-indoxylsulfuric acid	OA	organic acids	0.9339	0.2269	Yes	ns	0.8132	0.0769	Yes	ns	0.9172	0.2002	Yes	ns	0.9452	0.6859	Yes	ns	0.9743	0.8728	Yes	ns	0.9289	0.4002	Yes	ns	0.9808	0.9193	Yes	ns	0.9601	0.7991	Yes	ns
167	C00864_ST008...PANTHOTENATE	pantothenate		pantothenate	CV	coenzymes & vitamines	0.8702	0.0179	No	*	0.9536	0.7692	Yes	ns	0.9345	0.3523	Yes	ns	0.9479	0.711	Yes	ns	0.8443	0.0069	No	**	0.9714	0.9005	Yes	ns	0.9533	0.342	Yes	ns	0.9679	0.8758	Yes	ns
168	C00931_ST351...PORPHOBILINOGEN	porphobilinogen		porphobilinogen	OA	organic acids	0.9162	0.1108	Yes	ns	0.8775	0.2577	Yes	ns	0.9635	0.7795	Yes	ns	0.9131	0.4175	Yes	ns	0.9254	0.1613	Yes	ns	0.9426	0.5514	Yes	ns	0.9389	0.1699	Yes	ns	0.8291	0.0436	No	*
169	ST392...suberylGly	suberylGly		suberylglycine	AAC	conjugates of amino acids	0.9839	0.981	Yes	ns	0.9258	0.5482	Yes	ns	0.9807	0.9785	Yes	ns	0.9216	0.4823	Yes	ns	0.9503	0.4291	Yes	ns	0.9475	0.6119	Yes	ns	0.9724	0.7469	Yes	ns	0.853	0.0804	Yes	ns
170	C04376_STx07...FGAr	FGAr		N-formylglycinamide riboside	PP	purine/pyrimidine bases and ribosides	0.9859	0.9905	Yes	ns	0.9198	0.5037	Yes	ns	0.8882	0.0761	Yes	ns	0.9904	0.9939	Yes	ns	0.9452	0.3548	Yes	ns	0.8949	0.1601	Yes	ns	0.9547	0.3649	Yes	ns	0.9363	0.5432	Yes	ns
171	C02067_ST217...pseuUR	pseudoUr		pseudouridine	PP	purine/pyrimidine bases and ribosides	0.9756	0.8942	Yes	ns	0.9407	0.6645	Yes	ns	0.9549	0.6393	Yes	ns	0.945	0.6843	Yes	ns	0.9257	0.1629	Yes	ns	0.9475	0.6116	Yes	ns	0.9715	0.7253	Yes	ns	0.9574	0.771	Yes	ns
172	C00299_ST218...UR	Ur		uridine	PP	purine/pyrimidine bases and ribosides	0.9161	0.1102	Yes	ns	0.9347	0.6171	Yes	ns	0.9684	0.8544	Yes	ns	0.9774	0.9461	Yes	ns	0.9581	0.5661	Yes	ns	0.9605	0.7783	Yes	ns	0.9762	0.8329	Yes	ns	0.9165	0.364	Yes	ns
173	ST442...LEULEU	LeuLeu		leucylleucine	DP	dipeptides	0.8699	0.0177	No	*	0.9416	0.6723	Yes	ns	0.9784	0.9645	Yes	ns	0.8963	0.3092	Yes	ns	0.8966	0.0501	Yes	ns	0.9525	0.6757	Yes	ns	0.8976	0.0226	No	*	0.9164	0.363	Yes	ns
174	C00352_ST355...GLCnh2P	GlcNP		glucosamine phosphate	SAP	phosphosaccharides	0.9475	0.3874	Yes	ns	0.8936	0.3377	Yes	ns	0.9778	0.9599	Yes	ns	0.9668	0.8748	Yes	ns	0.9735	0.8607	Yes	ns	0.8838	0.1163	Yes	ns	0.9425	0.2034	Yes	ns	0.9367	0.5476	Yes	ns
175	C00103.C00446.C00092.C00085_ST334...GLC1P_ST402...GAL1P__ST333...GLC6P_ST369...FRU6P	GlcP	FruP / GalP	glucose phosphate / fructose phosphate / galactose phosphate	SAP	phosphosaccharides	0.9448	0.3491	Yes	ns	0.9186	0.495	Yes	ns	0.9379	0.3921	Yes	ns	0.9095	0.3924	Yes	ns	0.9493	0.4141	Yes	ns	0.9293	0.4041	Yes	ns	0.9583	0.4306	Yes	ns	0.9381	0.5621	Yes	ns
176	C00330_ST204...dGr	dGr		deoxyguanosine	PP	purine/pyrimidine bases and ribosides	0.965	0.6997	Yes	ns	0.9552	0.7821	Yes	ns	0.8975	0.1038	Yes	ns	0.8641	0.1647	Yes	ns	0.9579	0.5621	Yes	ns	0.9507	0.6527	Yes	ns	0.9502	0.2956	Yes	ns	0.9528	0.721	Yes	ns
177	C03406_ST244...ARGSUCC	ArgSUCC		argininosuccinic acid	OA	organic acids	0.958	0.5629	Yes	ns	0.8243	0.0961	Yes	ns	0.8912	0.0841	Yes	ns	0.9197	0.4672	Yes	ns	0.9763	0.9038	Yes	ns	0.9507	0.6525	Yes	ns	0.9691	0.6674	Yes	ns	0.9297	0.4783	Yes	ns
178	C00357_ST361...NacGLCnh26P	GlcNAcP		N-acetylglucosamine phosphate	SAP	phosphosaccharides	0.9231	0.1468	Yes	ns	0.751	0.0204	No	*	0.9556	0.6501	Yes	ns	0.9104	0.3988	Yes	ns	0.9072	0.0768	Yes	ns	0.9646	0.8275	Yes	ns	0.9213	0.0709	Yes	ns	0.935	0.5304	Yes	ns
179	C19910_ST232...SIALIC	sialic acid		N-acetylneuraminate	SA	saccharides	0.9778	0.9241	Yes	ns	0.9535	0.7683	Yes	ns	0.9707	0.8856	Yes	ns	0.9581	0.8025	Yes	ns	0.9656	0.7119	Yes	ns	0.9046	0.2101	Yes	ns	0.9431	0.209	Yes	ns	0.9581	0.7778	Yes	ns
180	C05402.C00089.C00243.C00208_ST151...MEL_ST177...SUC__ST231...LAC_ST162...MAL	lactose	maltose / melibiose / sucrose	lactose / maltose / melibiose / sucrose	SA	saccharides	0.9721	0.8368	Yes	ns	0.9179	0.4906	Yes	ns	0.8978	0.1047	Yes	ns	0.8887	0.2677	Yes	ns	0.9565	0.5354	Yes	ns	0.9458	0.5912	Yes	ns	0.9681	0.6444	Yes	ns	0.8412	0.0596	Yes	ns
181	C04823_STx03...SAICAr	SAICAr		succinylaminoimidazole carboxyamide riboside	PP	purine/pyrimidine bases and ribosides	0.9766	0.9079	Yes	ns	0.8001	0.0589	Yes	ns	0.9618	0.7526	Yes	ns	0.9392	0.6317	Yes	ns	0.8986	0.0542	Yes	ns	0.9311	0.422	Yes	ns	0.9681	0.6445	Yes	ns	0.9807	0.9678	Yes	ns
182	STx01...SAR	SAdo		succinyladenosine	PP	purine/pyrimidine bases and ribosides	0.9306	0.1993	Yes	ns	0.9711	0.9	Yes	ns	0.9665	0.826	Yes	ns	0.8757	0.2082	Yes	ns	0.958	0.563	Yes	ns	0.9204	0.3224	Yes	ns	0.9378	0.1615	Yes	ns	0.8783	0.1505	Yes	ns
183	C00492.C01835.C08243_ST225...RAFFINOSE__ST185...MALTOTRIOSE__ST186...MELEZITOSE	raffinose	maltotriose / melezitose	raffinose / maltotriose / melezitose	SA	saccharides	0.9214	0.1371	Yes	ns	0.9156	0.4739	Yes	ns	0.9716	0.8977	Yes	ns	0.7372	0.0093	No	**	0.9728	0.8476	Yes	ns	0.7702	0.0038	No	**	0.9201	0.0671	Yes	ns	0.8237	0.0379	No	*
184	C01835.C00492.C08243_ST185...MALTRIOSE_ST225...RAFFINOSE_ST186...MELEZITOSE	maltotriose	raffinose / melezitose	maltotriose / raffinose / melezitose	SA	saccharides	0.9444	0.3437	Yes	ns	0.8791	0.265	Yes	ns	0.925	0.2593	Yes	ns	0.848	0.1177	Yes	ns	0.9708	0.8128	Yes	ns	0.9475	0.6116	Yes	ns	0.9486	0.2735	Yes	ns	0.8095	0.0262	No	*
185	C08243.C00492.C01835_ST186...MELEZITOSE_ST225...RAFFINOSE_ST185...MALTOTRIOSE	melezitose	raffinose / maltotriose	melezitose / raffinose / maltotriose	SA	saccharides	0.904	0.0674	Yes	ns	0.8912	0.3247	Yes	ns	0.9745	0.9304	Yes	ns	0.7608	0.0164	No	*	0.9847	0.9854	Yes	ns	0.7711	0.0039	No	**	0.9013	0.0269	No	*	0.8472	0.0694	Yes	ns
186	C01613_ST163...STACHYOSE	stachyose		stachyose	SA	saccharides	0.9698	0.7948	Yes	ns	0.9446	0.6967	Yes	ns	0.9716	0.8975	Yes	ns	0.9468	0.7002	Yes	ns	0.9803	0.9532	Yes	ns	0.9009	0.1896	Yes	ns	0.9279	0.0987	Yes	ns	0.9387	0.568	Yes	ns
								Passed normality	162				176				154				174				162				169				155				168
								Did not pass normality	24				10				32				12				24				17				31				18
								%	87.0968				94.6237				82.7957				93.5484				87.0968				90.8602				83.3333				90.3226		88.7097

## Sheet: MET_CSF
							heterozygote_female_young (+/–♀Y)				heterozygote_male_young (+/–♂Y)				homozygote_female_young (–/–♀Y)				homozygote_male_young (–/–♂Y)				wildtype_female_young (+/+♀Y)				wildtype_male_young (+/+♂Y)
rank	old name	abbreviation of the analyte	alternative analyte with the same MRM transition and retention	full name of analytes	abbreaviation of groups	full name of groups	W	P value	Passed normality test (alpha=0.05)?	P value (ns=non significant / * <0.05 / ** <0.01 / *** <0.001 / **** <0.0001)	W	P value	Passed normality test (alpha=0.05)?	P value (ns=non significant / * <0.05 / ** <0.01 / *** <0.001 / **** <0.0001)	W	P value	Passed normality test (alpha=0.05)?	P value (ns=non significant / * <0.05 / ** <0.01 / *** <0.001 / **** <0.0001)	W	P value	Passed normality test (alpha=0.05)?	P value (ns=non significant / * <0.05 / ** <0.01 / *** <0.001 / **** <0.0001)	W	P value	Passed normality test (alpha=0.05)?	P value (ns=non significant / * <0.05 / ** <0.01 / *** <0.001 / **** <0.0001)	W	P value	Passed normality test (alpha=0.05)?	P value (ns=non significant / * <0.05 / ** <0.01 / *** <0.001 / **** <0.0001)
1	C00037_ST239...GLY	Gly		glycine	AAP	proteinogenic amino acids	0.9568	0.7313	Yes	ns	0.9582	0.6928	Yes	ns	0.9589	0.8095	Yes	ns	0.9467	0.6958	Yes	ns	0.8456	0.0324	No	*	0.9891	0.9986	Yes	ns
2	C00041.C00213.C00099_ST022...ALA_ST237...sarcosine__ST005...bALA	Ala		alanine	AAP	proteinogenic amino acids	0.967	0.8544	Yes	ns	0.9045	0.1311	Yes	ns	0.9471	0.7033	Yes	ns	0.9173	0.5219	Yes	ns	0.9798	0.9828	Yes	ns	0.9228	0.187	Yes	ns
3	C00334_ST025...4nh2BUTANOATE	4-NH2but		4-aminobutyric acid	OA	organic acids	0.9375	0.4914	Yes	ns	0.9293	0.298	Yes	ns	0.8553	0.1373	Yes	ns	0.8294	0.1663	Yes	ns	0.902	0.1683	Yes	ns	0.951	0.5057	Yes	ns
4	C00114_ST308...CHOLINE	choline		choline	AM	amines	0.9221	0.3361	Yes	ns	0.9402	0.4215	Yes	ns	0.956	0.7838	Yes	ns	0.7117	0.0158	No	*	0.9603	0.7876	Yes	ns	0.9841	0.9877	Yes	ns
5	C00065_ST006...SER	Ser		serine	AAP	proteinogenic amino acids	0.9428	0.5537	Yes	ns	0.8173	0.0082	No	**	0.9518	0.746	Yes	ns	0.9113	0.4891	Yes	ns	0.9277	0.3568	Yes	ns	0.9578	0.6226	Yes	ns
6	C00380_ST153...C	C		cytosine	PP	purine/pyrimidine bases and ribosides	0.9692	0.8779	Yes	ns	0.9507	0.5714	Yes	ns	0.9082	0.3834	Yes	ns	0.9417	0.6644	Yes	ns	0.9709	0.9204	Yes	ns	0.8014	0.0028	No	**
7	C00791_ST219...CREATININE	creatinine		creatinine	AM	amines	0.8551	0.0497	No	*	0.9135	0.1772	Yes	ns	0.972	0.9127	Yes	ns	0.8591	0.2571	Yes	ns	0.8757	0.0773	Yes	ns	0.8884	0.0526	Yes	ns
8	C00429_ST183...dihydroU	dihydroU		5.6-dihydrouracil	PP	purine/pyrimidine bases and ribosides	0.8384	0.0301	No	*	0.9726	0.909	Yes	ns	0.7273	0.0073	No	**	0.9493	0.7116	Yes	ns	0.8728	0.0708	Yes	ns	0.9504	0.4967	Yes	ns
9	C00148_ST007...PRO	Pro		proline	AAP	proteinogenic amino acids	0.9445	0.5752	Yes	ns	0.9135	0.1773	Yes	ns	0.971	0.9055	Yes	ns	0.7881	0.0825	Yes	ns	0.9241	0.3218	Yes	ns	0.9099	0.1159	Yes	ns
10	C00183_ST001...VAL	Val		valine	AAP	proteinogenic amino acids	0.9566	0.7293	Yes	ns	0.8534	0.0247	No	*	0.9726	0.9162	Yes	ns	0.9426	0.6703	Yes	ns	0.9598	0.7805	Yes	ns	0.9601	0.6633	Yes	ns
11	C00719_ST101...BET	betaine		betaine	AAC	conjugates of amino acids	0.9559	0.7196	Yes	ns	0.9185	0.209	Yes	ns	0.945	0.6836	Yes	ns	0.9518	0.7273	Yes	ns	0.8757	0.0772	Yes	ns	0.9559	0.5891	Yes	ns
12	C00188.C00263_ST004...THR_ST160...hSER	Thr	hSer	threonine / homoserine	AAP	proteinogenic amino acids	0.971	0.8965	Yes	ns	0.9708	0.8868	Yes	ns	0.9609	0.8263	Yes	ns	0.779	0.0696	Yes	ns	0.9004	0.1606	Yes	ns	0.9627	0.7109	Yes	ns
13	C00153_ST224...NICOTINAMIDE	nicotinamide		nicotinamide	CV	coenzymes & vitamines	0.8928	0.1509	Yes	ns	0.9713	0.8934	Yes	ns	0.8494	0.1213	Yes	ns	0.8664	0.2839	Yes	ns	0.9466	0.5872	Yes	ns	0.956	0.5895	Yes	ns
14	C00178_ST216...T	T		thymine	PP	purine/pyrimidine bases and ribosides	0.9402	0.5228	Yes	ns	0.8976	0.1042	Yes	ns	0.9236	0.4975	Yes	ns	0.9988	0.9963	Yes	ns	0.8996	0.1569	Yes	ns	0.9583	0.6303	Yes	ns
15	C01879.C00408_ST161...oPRO.I.a.II.pos__ST031...PIPECOLATE	5-oxoPro (pos)	pipecolate	5-oxoproline / pipecolic acid (homoproline)	AAC	conjugates of amino acids	0.9081	0.2317	Yes	ns	0.9223	0.2372	Yes	ns	0.9153	0.4335	Yes	ns	0.9421	0.6673	Yes	ns	0.8604	0.0495	No	*	0.9115	0.1231	Yes	ns
16	C00300.C00430_ST170...CREATINE__.ST240...5nh2LEVULINATE	creatine	5-NH2levulinate	creatine / 5-aminolevulinic acid	AM	amines	0.9606	0.7793	Yes	ns	0.9111	0.1635	Yes	ns	0.9486	0.7169	Yes	ns	0.9142	0.5049	Yes	ns	0.9785	0.9769	Yes	ns	0.9147	0.1384	Yes	ns
17	C00123_ST243...LEU.II	Leu		leucine	AAP	proteinogenic amino acids	0.9636	0.816	Yes	ns	0.9224	0.2381	Yes	ns	0.9322	0.5695	Yes	ns	0.9081	0.4722	Yes	ns	0.9799	0.9831	Yes	ns	0.9088	0.1114	Yes	ns
18	C00123.C00407.C01933.C01157_ST243....LEU_ST242...ILEU_ST241...alLE_ST009...NorLeu__ST236...hPRO	Leu	Leu / Ile / aIle / NorLeu / 4-ohPro	leucine / isoleucine / alloisoleucine / norleucine / 4-hydroxyproline	AAP	proteinogenic amino acids	0.9658	0.841	Yes	ns	0.9735	0.92	Yes	ns	0.7986	0.0397	No	*	0.899	0.4259	Yes	ns	0.9638	0.8363	Yes	ns	0.9389	0.3362	Yes	ns
19	C00407_ST242...ILEU_ST241...alLE.II	Ile	aIle	isoleucine / alloisoleucine	AAP	proteinogenic amino acids	0.9706	0.8923	Yes	ns	0.9562	0.6599	Yes	ns	0.8523	0.1291	Yes	ns	0.9076	0.47	Yes	ns	0.903	0.1733	Yes	ns	0.9274	0.2213	Yes	ns
20	C00152_ST021...ASN	Asn		asparagine	AAP	proteinogenic amino acids	0.9237	0.3509	Yes	ns	0.9467	0.5114	Yes	ns	0.9495	0.7254	Yes	ns	0.8314	0.1716	Yes	ns	0.9336	0.4201	Yes	ns	0.8764	0.0341	No	*
21	C00147_ST206...A	A		adenine	PP	purine/pyrimidine bases and ribosides	0.857	0.0526	Yes	ns	0.8927	0.0885	Yes	ns	0.8842	0.2458	Yes	ns	0.951	0.7223	Yes	ns	0.9434	0.5433	Yes	ns	0.7486	0.0006	No	***
22	C00155_ST042...hCYS	hCys		homocysteine	AAC	conjugates of amino acids	0.9103	0.2461	Yes	ns	0.9315	0.32	Yes	ns	0.9435	0.6702	Yes	ns	0.9798	0.9009	Yes	ns	0.975	0.9559	Yes	ns	0.9214	0.1776	Yes	ns
23	C00262_ST208...HX	HX		hypoxanthine	PP	purine/pyrimidine bases and ribosides	0.9622	0.799	Yes	ns	0.92	0.2198	Yes	ns	0.9374	0.6158	Yes	ns	0.9814	0.9104	Yes	ns	0.9403	0.5021	Yes	ns	0.9468	0.44	Yes	ns
24	C01004_ST435...TRIGONELLINE	1-mNicotinate		1-methylnicotinate	CV	coenzymes & vitamines	0.8791	0.1014	Yes	ns	0.8046	0.0057	No	**	0.9507	0.736	Yes	ns	0.9816	0.9115	Yes	ns	0.9645	0.8459	Yes	ns	0.9688	0.8195	Yes	ns
25	C00047_ST246...LYS	Lys		lysine	AAP	proteinogenic amino acids	0.9825	0.9783	Yes	ns	0.9791	0.9695	Yes	ns	0.8464	0.1138	Yes	ns	0.9063	0.4633	Yes	ns	0.8025	0.01	No	*	0.8032	0.003	No	**
26	C00064_ST238...GLN	Gln		glutamine	AAP	proteinogenic amino acids	0.9007	0.1886	Yes	ns	0.8596	0.0301	No	*	0.898	0.3191	Yes	ns	0.9493	0.7117	Yes	ns	0.843	0.0302	No	*	0.9131	0.1307	Yes	ns
27	C00025_ST018...GLU	Glu		glutamic acid	AAP	proteinogenic amino acids	0.935	0.4633	Yes	ns	0.9573	0.679	Yes	ns	0.9552	0.7766	Yes	ns	0.8601	0.2605	Yes	ns	0.9279	0.3588	Yes	ns	0.9607	0.6751	Yes	ns
28	C00073_ST010...MET	Met		methionine	AAP	proteinogenic amino acids	0.9336	0.4487	Yes	ns	0.9332	0.3379	Yes	ns	0.9396	0.6347	Yes	ns	0.918	0.5257	Yes	ns	0.9383	0.4763	Yes	ns	0.9347	0.2893	Yes	ns
29	C00135_ST015...HIS	His		histidine	AAP	proteinogenic amino acids	0.971	0.8969	Yes	ns	0.8587	0.0292	No	*	0.809	0.0503	Yes	ns	0.7534	0.0415	No	*	0.9142	0.2411	Yes	ns	0.9828	0.982	Yes	ns
30	C00487_ST315...C0	carnitine		free carnitine	ACS	short chain acylcarnitines	0.9761	0.9406	Yes	ns	0.9757	0.9418	Yes	ns	0.8701	0.1861	Yes	ns	0.9206	0.5403	Yes	ns	0.9234	0.315	Yes	ns	0.8444	0.0113	No	*
31	C00079_ST245...PHE	Phe		phenylalanine	AAP	proteinogenic amino acids	0.964	0.8204	Yes	ns	0.8949	0.0951	Yes	ns	0.8547	0.1355	Yes	ns	0.8087	0.1187	Yes	ns	0.9351	0.4367	Yes	ns	0.9617	0.6935	Yes	ns
32	C01152_ST060....NmHIS__ST134...3mHIS	1-mHis		1-methylhistidine	AAC	conjugates of amino acids	0.8798	0.1034	Yes	ns	0.9785	0.9653	Yes	ns	0.9186	0.4587	Yes	ns	0.8723	0.3068	Yes	ns	0.9813	0.9884	Yes	ns	0.9675	0.7964	Yes	ns
33	C01152_ST134...mHIS__ST060...NmHIS	3-mHis		3-methylhistidine	AAC	conjugates of amino acids	0.9179	0.3012	Yes	ns	0.8224	0.0096	No	**	0.8559	0.139	Yes	ns	0.8494	0.2243	Yes	ns	0.8989	0.1537	Yes	ns	0.9833	0.9845	Yes	ns
34	C01042_ST199...NAcASP	AcAsp		N-acetylaspartic acid	AAC	conjugates of amino acids	0.9651	0.8332	Yes	ns	0.9417	0.4409	Yes	ns	0.8478	0.1174	Yes	ns	0.9284	0.585	Yes	ns	0.9493	0.6273	Yes	ns	0.8864	0.0489	No	*
35	C00082_ST002...TYR	Tyr		tyrosine	AAP	proteinogenic amino acids	0.8718	0.0818	Yes	ns	0.9356	0.3653	Yes	ns	0.9358	0.6013	Yes	ns	0.8793	0.3358	Yes	ns	0.9719	0.9299	Yes	ns	0.9589	0.6411	Yes	ns
36	C00750_ST041...SPERMINE	spermine		spermine	AM	amines	0.8184	0.0164	No	*	0.8254	0.0105	No	*	0.8729	0.1967	Yes	ns	0.9795	0.8991	Yes	ns	0.8724	0.07	Yes	ns	0.9133	0.1316	Yes	ns
37	C02571_C2	C2		acetylcarnitine	ACS	short chain acylcarnitines	0.9251	0.3634	Yes	ns	0.9434	0.4641	Yes	ns	0.8632	0.1617	Yes	ns	0.9767	0.8824	Yes	ns	0.8931	0.1291	Yes	ns	0.9523	0.5264	Yes	ns
38	C00078_ST003...TRP	Trp		tryptophan	AAP	proteinogenic amino acids	0.9657	0.8404	Yes	ns	0.9411	0.432	Yes	ns	0.9012	0.3383	Yes	ns	0.9389	0.6475	Yes	ns	0.9602	0.7872	Yes	ns	0.9128	0.1289	Yes	ns
39	C02305_ST269...PCREATINE	creatineP		creatine phosphate	AM	amines	0.9455	0.5877	Yes	ns	0.9573	0.6786	Yes	ns	0.9658	0.8663	Yes	ns	0.6806	0.0067	No	**	0.9656	0.86	Yes	ns	0.9519	0.5208	Yes	ns
40	C03017_C3	C3		propionylcarnitine	ACS	short chain acylcarnitines	0.9553	0.7122	Yes	ns	0.896	0.0987	Yes	ns	0.9585	0.8062	Yes	ns	0.7911	0.0873	Yes	ns	0.955	0.7108	Yes	ns	0.9561	0.592	Yes	ns
41	C00140.C01132.C00645_ST380...NAcGLCnh2__ST028...NAcGALnh2__ST341...NAcMANnh2	GlcNAc	GalNAc / ManNAc	N-acetylglucosamine / N-acetylgalactosamine / N-acetylmannosamine	SA	saccharides	0.9606	0.7787	Yes	ns	0.868	0.0393	No	*	0.8522	0.1288	Yes	ns	0.8478	0.219	Yes	ns	0.9684	0.8931	Yes	ns	0.9502	0.4933	Yes	ns
42	C00386_ST052...CARNOSINE	carnosine		carnosine (beta-alanylhistidine)	DP	dipeptides	0.8537	0.0477	No	*	0.9077	0.1459	Yes	ns	0.8962	0.3088	Yes	ns	0.9944	0.9786	Yes	ns	0.8799	0.0873	Yes	ns	0.8501	0.0137	No	*
43	C02862_C4	C4		butyrylcarnitine / isobutyrylcarnitine	ACS	short chain acylcarnitines	0.9598	0.7695	Yes	ns	0.9281	0.2866	Yes	ns	0.9158	0.4377	Yes	ns	0.9296	0.5919	Yes	ns	0.9119	0.2256	Yes	ns	0.9028	0.089	Yes	ns
44	C00884_ST248...hCARNOSINE	hCarnosine		homocarnosine	DP	dipeptides	0.9756	0.9367	Yes	ns	0.9393	0.409	Yes	ns	0.9488	0.719	Yes	ns	0.8504	0.2276	Yes	ns	0.9584	0.7606	Yes	ns	0.8744	0.0317	No	*
45	C00214_ST164...Tr	Tr		thymidine	PP	purine/pyrimidine bases and ribosides	0.9747	0.9293	Yes	ns	0.9466	0.5098	Yes	ns	0.963	0.8436	Yes	ns	0.8109	0.1233	Yes	ns	0.9727	0.9369	Yes	ns	0.9381	0.3267	Yes	ns
46	C00475_ST286...Cr	Cr		cytidine	PP	purine/pyrimidine bases and ribosides	0.9292	0.4028	Yes	ns	0.8098	0.0066	No	**	0.9038	0.3548	Yes	ns	0.8998	0.4302	Yes	ns	0.881	0.0903	Yes	ns	0.969	0.823	Yes	ns
47	C5	C5		valerylcarnitine / isovalerylcarnitine	ACS	short chain acylcarnitines	0.9679	0.8641	Yes	ns	0.8223	0.0095	No	**	0.9776	0.9474	Yes	ns	0.9135	0.5011	Yes	ns	0.8755	0.0768	Yes	ns	0.9181	0.157	Yes	ns
48	C4DC.C5OH	C5-OH		3-hydroxyisovalerylcarnitine	ACH	hydroxyl chain acylcarnitines	0.9598	0.7689	Yes	ns	0.9778	0.9599	Yes	ns	0.9444	0.679	Yes	ns	0.9964	0.9872	Yes	ns	0.9435	0.545	Yes	ns	0.9507	0.5003	Yes	ns
49	C00212_ST210...Ar.pos	Ar		adenosine	PP	purine/pyrimidine bases and ribosides	0.9428	0.5537	Yes	ns	0.8991	0.1096	Yes	ns	0.8779	0.2174	Yes	ns	0.8537	0.2383	Yes	ns	0.9675	0.8828	Yes	ns	0.9295	0.2396	Yes	ns
50	C00294_ST209...Hr	Hr		inosine	PP	purine/pyrimidine bases and ribosides	0.9775	0.9508	Yes	ns	0.9458	0.4974	Yes	ns	0.9274	0.5292	Yes	ns	0.98	0.9021	Yes	ns	0.9819	0.9902	Yes	ns	0.9472	0.4461	Yes	ns
51	C00387_ST211...Gr	Gr		guanosine	PP	purine/pyrimidine bases and ribosides	0.9651	0.833	Yes	ns	0.9616	0.7497	Yes	ns	0.8445	0.1094	Yes	ns	0.9468	0.6959	Yes	ns	0.9648	0.849	Yes	ns	0.9678	0.8021	Yes	ns
52	C00170_ST304...5mthioAr	5-MTA		5-methylthioadenosine	PP	purine/pyrimidine bases and ribosides	0.958	0.7469	Yes	ns	0.9441	0.4727	Yes	ns	0.8291	0.0785	Yes	ns	0.9943	0.9785	Yes	ns	0.9398	0.4955	Yes	ns	0.9519	0.5204	Yes	ns
53	C00020_ST135...AMP.pos	AMP		adenosine monophosphate	PPN	purine/pyrimidine nucleotides	0.9611	0.7852	Yes	ns	0.9828	0.9877	Yes	ns	0.944	0.675	Yes	ns	0.9993	0.9979	Yes	ns	0.9817	0.9894	Yes	ns	0.9555	0.5814	Yes	ns
54	C00130_ST265...IMP.pos	IMP		inosine monophosphate	PPN	purine/pyrimidine nucleotides	0.8556	0.0505	Yes	ns	0.9563	0.6612	Yes	ns	0.8894	0.2717	Yes	ns	0.8895	0.3809	Yes	ns	0.8531	0.0401	No	*	0.9067	0.1029	Yes	ns
55	C00144_ST262...GMP.pos	GMP		guanosine monophosphate	PPN	purine/pyrimidine nucleotides	0.929	0.4009	Yes	ns	0.9343	0.3503	Yes	ns	0.8721	0.1936	Yes	ns	0.9102	0.4833	Yes	ns	0.9268	0.3473	Yes	ns	0.9593	0.6498	Yes	ns
56	C00255_ST189...RIBOFLAVIN	riboflavin		riboflavin	CV	coenzymes & vitamines	0.9325	0.4372	Yes	ns	0.9271	0.2779	Yes	ns	0.8983	0.3206	Yes	ns	0.9038	0.45	Yes	ns	0.9492	0.6253	Yes	ns	0.9376	0.3212	Yes	ns
57	C00019_ST252...sArMET	ArMet		adenosylmethionine	AAC	conjugates of amino acids	0.9354	0.4679	Yes	ns	0.9509	0.5751	Yes	ns	0.9207	0.4751	Yes	ns	0.9903	0.959	Yes	ns	0.974	0.948	Yes	ns	0.9713	0.86	Yes	ns
58	C02990_C16	C16		hexadecanoylcarnitine	ACL	long/ very long chain acylcarnitines	0.8324	0.0251	No	*	0.8164	0.008	No	**	0.9154	0.4347	Yes	ns	0.7942	0.0922	Yes	ns	0.9098	0.2121	Yes	ns	0.9118	0.1246	Yes	ns
59	C00440_ST353...5mTHF	5-mTHF		5-methyltetrahydrofolic acid	CV	coenzymes & vitamines	0.8788	0.1006	Yes	ns	0.8257	0.0106	No	*	0.9545	0.7701	Yes	ns	0.8905	0.3856	Yes	ns	0.862	0.0518	Yes	ns	0.8405	0.0099	No	**
60	C00127_ST316...GLUTATHIONESS	GSSG		glutathione disulfide (oxidized form)	AAC	conjugates of amino acids	0.9746	0.9284	Yes	ns	0.9493	0.5504	Yes	ns	0.9205	0.4731	Yes	ns	0.8105	0.1225	Yes	ns	0.9386	0.4807	Yes	ns	0.9348	0.2904	Yes	ns
61	C00016_ST292...FAD	FAD		flavin adenine dinucleotide	CV	coenzymes & vitamines	0.9357	0.4718	Yes	ns	0.9586	0.7005	Yes	ns	0.9451	0.6851	Yes	ns	0.9844	0.9274	Yes	ns	0.9067	0.1937	Yes	ns	0.9376	0.3202	Yes	ns
62	C00213_ST237...sarcosine	sarcosine		sarcosine	AAC	conjugates of amino acids	0.9384	0.5023	Yes	ns	0.946	0.5	Yes	ns	0.9221	0.4858	Yes	ns	0.747	0.0362	No	*	0.9609	0.7963	Yes	ns	0.9599	0.6596	Yes	ns
63	C00186_ST137...lactate	lactate		lactic acid	OA	organic acids	0.8854	0.1216	Yes	ns	0.8448	0.0189	No	*	0.832	0.0835	Yes	ns	0.9081	0.4726	Yes	ns	0.8991	0.1544	Yes	ns	0.8992	0.0779	Yes	ns
64	C05984_ST325...ohBUTYRIC_ST143...ISOohBUTYRIC	2-OHbut	2-OHisobut	2-hydroxybutyric acid / 2-hydroxyisobutyric acid	OA	organic acids	0.8741	0.0874	Yes	ns	0.9659	0.8184	Yes	ns	0.9863	0.9844	Yes	ns	0.7993	0.101	Yes	ns	0.9689	0.8987	Yes	ns	0.9192	0.1636	Yes	ns
65	C00106_ST215...U	U		uracil	PP	purine/pyrimidine bases and ribosides	0.9565	0.727	Yes	ns	0.9685	0.8556	Yes	ns	0.9786	0.9527	Yes	ns	0.9301	0.5948	Yes	ns	0.9325	0.4071	Yes	ns	0.9613	0.6847	Yes	ns
66	ST201...2ohisoVALERATE	2-OHisovaler		2-hydroxyvaleric acid	OA	organic acids	0.9834	0.9821	Yes	ns	0.9465	0.5077	Yes	ns	0.8951	0.3023	Yes	ns	0.7983	0.0992	Yes	ns	0.9032	0.1745	Yes	ns	0.9623	0.7036	Yes	ns
67	C00245_ST159...TAU	Tau		taurine	AM	amines	0.9562	0.7238	Yes	ns	0.936	0.3692	Yes	ns	0.9199	0.4689	Yes	ns	0.9611	0.7858	Yes	ns	0.9817	0.9895	Yes	ns	0.9397	0.3456	Yes	ns
68	C01879_ST161...5oPRO.neg	5-oxoPro (neg)		5-oxoproline	AAC	conjugates of amino acids	0.9362	0.4766	Yes	ns	0.9588	0.704	Yes	ns	0.7912	0.0335	No	*	0.9636	0.8017	Yes	ns	0.8924	0.1266	Yes	ns	0.8559	0.0167	No	*
69	ST378...LEUCINATE	leucinate		leucinic acid	OA	organic acids	0.9573	0.7372	Yes	ns	0.9641	0.7899	Yes	ns	0.8555	0.1378	Yes	ns	0.8861	0.3655	Yes	ns	0.9864	0.9981	Yes	ns	0.9623	0.7045	Yes	ns
70	C00049_ST235...ASP	Asp		aspartic acid	AAP	proteinogenic amino acids	0.9221	0.3367	Yes	ns	0.9762	0.9471	Yes	ns	0.9433	0.6689	Yes	ns	0.9926	0.9703	Yes	ns	0.9464	0.5853	Yes	ns	0.9606	0.6726	Yes	ns
71	C01620_ST433...THREONATE	threonate		threonic acid	SA	saccharides	0.946	0.5929	Yes	ns	0.8885	0.077	Yes	ns	0.8701	0.1862	Yes	ns	0.8961	0.4121	Yes	ns	0.8713	0.0678	Yes	ns	0.8827	0.0428	No	*
72	C00346_ST234...EtOHNH2P	EtNH2P		ethanolamine phosphate	AM	amines	0.9504	0.6487	Yes	ns	0.8816	0.0613	Yes	ns	0.9651	0.8614	Yes	ns	0.8858	0.364	Yes	ns	0.9383	0.4759	Yes	ns	0.8837	0.0443	No	*
73	C00532.C00474_ST158...ARABITOL__ST423...RIBITOL	arabitol	ribitol	arabitol / ribitol	SA	saccharides	0.9755	0.936	Yes	ns	0.8879	0.0754	Yes	ns	0.9609	0.8261	Yes	ns	0.9065	0.4642	Yes	ns	0.8043	0.0105	No	*	0.8967	0.0711	Yes	ns
74	C00385_ST207...X	X		xanthine	PP	purine/pyrimidine bases and ribosides	0.968	0.8652	Yes	ns	0.7996	0.0049	No	**	0.9573	0.7955	Yes	ns	0.9281	0.583	Yes	ns	0.9544	0.7021	Yes	ns	0.9413	0.3646	Yes	ns
75	C00295_ST214...OA	orotate		orotic acid	PP	purine/pyrimidine bases and ribosides	0.9166	0.2915	Yes	ns	0.9728	0.9114	Yes	ns	0.9524	0.7519	Yes	ns	0.9446	0.6827	Yes	ns	0.9327	0.4096	Yes	ns	0.9598	0.659	Yes	ns
76	C02348_ST437...ALLANTOIN	allantoin		allantoin	AM	amines	0.8209	0.0177	No	*	0.8754	0.0499	No	*	0.8759	0.2087	Yes	ns	0.8377	0.1888	Yes	ns	0.9199	0.2847	Yes	ns	0.9284	0.2302	Yes	ns
77	C01019_ST146...FUCOSE	fucose		fucose	SA	saccharides	0.9591	0.7601	Yes	ns	0.9192	0.2142	Yes	ns	0.8773	0.2148	Yes	ns	0.8767	0.3248	Yes	ns	0.9386	0.4801	Yes	ns	0.9822	0.9788	Yes	ns
78	C00111_ST357...GLYCERONEP	glyceroneP		glyceron-3-phosphate (dihydroxyaceton-3-phosphate)	SAP	phosphosaccharides	0.817	0.0158	No	*	0.9768	0.9523	Yes	ns	0.7852	0.0292	No	*	0.683	0.0072	No	**	0.9485	0.615	Yes	ns	0.9626	0.7093	Yes	ns
79	C00093_ST069...GLYCEROL3P	glycerol3P		glycerol-3-phosphate	SAP	phosphosaccharides	0.9567	0.7305	Yes	ns	0.8865	0.0719	Yes	ns	0.8952	0.3031	Yes	ns	0.9226	0.5519	Yes	ns	0.9802	0.9844	Yes	ns	0.8797	0.0384	No	*
80	C00417_ST312...ACONITATE	aconitate		aconitic acid	OA	organic acids	0.9272	0.3836	Yes	ns	0.9426	0.4532	Yes	ns	0.9844	0.9781	Yes	ns	0.6555	0.0031	No	**	0.9128	0.2314	Yes	ns	0.9829	0.9825	Yes	ns
81	C00062_ST247...ARG	Arg		arginine	AAP	proteinogenic amino acids	0.8745	0.0885	Yes	ns	0.9273	0.2793	Yes	ns	0.9419	0.6563	Yes	ns	0.9953	0.9826	Yes	ns	0.9146	0.2443	Yes	ns	0.9841	0.9879	Yes	ns
82	C00327_ST050...CITRUL	citrulline		citrulline	AAC	conjugates of amino acids	0.9618	0.7935	Yes	ns	0.9594	0.7138	Yes	ns	0.859	0.1482	Yes	ns	0.9265	0.5738	Yes	ns	0.9608	0.7946	Yes	ns	0.9751	0.9134	Yes	ns
83	C00031.C00095.C00124.C00159_ST096...GLC_ST097...FRU_ST195...GAL_ST197...MAN	Glc	Fru / Gal / Man	glucose / fructose / galactose / mannose	SA	saccharides	0.9488	0.6288	Yes	ns	0.9175	0.2023	Yes	ns	0.8932	0.2917	Yes	ns	0.8527	0.235	Yes	ns	0.9262	0.3411	Yes	ns	0.9343	0.285	Yes	ns
84	C00137_ST171...MYOINOSITOL	myoinositol		myo-inositol	SA	saccharides	0.9215	0.3313	Yes	ns	0.8628	0.0332	No	*	0.9629	0.8433	Yes	ns	0.9081	0.4723	Yes	ns	0.9531	0.6823	Yes	ns	0.8993	0.0783	Yes	ns
85	C01697.C00392_ST302...GALACTITOL_ST420...MANITOL	galactitol	mannitol	galactitol / mannitol	SA	saccharides	0.9565	0.7269	Yes	ns	0.8916	0.0853	Yes	ns	0.9588	0.8086	Yes	ns	0.9983	0.9947	Yes	ns	0.9357	0.4442	Yes	ns	0.9567	0.6029	Yes	ns
86	C00197_ST329...GLYCERATE3P	glycerate3P		3-phosphoglycerate	SAP	phosphosaccharides	0.979	0.9606	Yes	ns	0.9211	0.2278	Yes	ns	0.9479	0.711	Yes	ns	0.7479	0.0369	No	*	0.9732	0.9412	Yes	ns	0.9478	0.456	Yes	ns
87	ST133...LEUGLY	LeuGly		leucylglycine	DP	dipeptides	0.7308	0.0012	No	**	0.9627	0.7674	Yes	ns	0.8971	0.3139	Yes	ns	0.8107	0.1229	Yes	ns	0.9696	0.9064	Yes	ns	0.9335	0.2764	Yes	ns
88	C00624_ST068...NacGLU	AcGlu		N-acetylglutamic acid	AAC	conjugates of amino acids	0.9806	0.9694	Yes	ns	0.9391	0.4067	Yes	ns	0.8941	0.297	Yes	ns	0.892	0.3924	Yes	ns	0.9697	0.9076	Yes	ns	0.9506	0.4986	Yes	ns
89	C05635_ST343...ohINDOLAc	5-OHindolAce		5-hydroxyindoleacetic acid	OA	organic acids	0.9658	0.8414	Yes	ns	0.967	0.8348	Yes	ns	0.8605	0.1528	Yes	ns	0.858	0.2532	Yes	ns	0.9034	0.1753	Yes	ns	0.9233	0.1906	Yes	ns
90	C00191_ST092...GLUCURONATE	glucuronate		glucuronic acid	SA	saccharides	0.8832	0.1142	Yes	ns	0.9745	0.9305	Yes	ns	0.9628	0.8428	Yes	ns	0.9315	0.6035	Yes	ns	0.957	0.7398	Yes	ns	0.8489	0.0131	No	*
91	C00257_ST165...GLUCONATE	gluconate		gluconic acid	SA	saccharides	0.9312	0.4231	Yes	ns	0.8985	0.1074	Yes	ns	0.9791	0.9552	Yes	ns	0.9643	0.8057	Yes	ns	0.945	0.5653	Yes	ns	0.9337	0.2787	Yes	ns
92	ST427...INDOXYLSULFATE	3-indoxylS		3-indoxylsulfuric acid	OA	organic acids	0.93	0.411	Yes	ns	0.9678	0.8458	Yes	ns	0.93	0.5506	Yes	ns	0.9015	0.4385	Yes	ns	0.8857	0.1039	Yes	ns	0.9835	0.9852	Yes	ns
93	C00864_ST008...PANTHOTENATE	pantothenate		pantothenate	CV	coenzymes & vitamines	0.851	0.044	No	*	0.9507	0.5712	Yes	ns	0.9262	0.5188	Yes	ns	0.9203	0.5388	Yes	ns	0.8898	0.1171	Yes	ns	0.9592	0.648	Yes	ns
94	C04376_STx07...FGAr	FGAr		N-formylglycinamide riboside	PP	purine/pyrimidine bases and ribosides	0.9385	0.5025	Yes	ns	0.9368	0.3789	Yes	ns	0.8524	0.1291	Yes	ns	0.8799	0.3382	Yes	ns	0.8913	0.1225	Yes	ns	0.915	0.1402	Yes	ns
95	C02067_ST217...pseuUR	pseudoUr		pseudouridine	PP	purine/pyrimidine bases and ribosides	0.9816	0.9744	Yes	ns	0.9312	0.3175	Yes	ns	0.9658	0.8666	Yes	ns	0.8329	0.1754	Yes	ns	0.9389	0.4841	Yes	ns	0.9405	0.3553	Yes	ns
96	C00299_ST218...UR	Ur		uridine	PP	purine/pyrimidine bases and ribosides	0.938	0.4976	Yes	ns	0.8655	0.0363	No	*	0.9132	0.4187	Yes	ns	0.9064	0.4636	Yes	ns	0.9107	0.2176	Yes	ns	0.9637	0.7299	Yes	ns
97	C00103.C00446.C00092.C00085_ST334...GLC1P_ST402...GAL1P__ST333...GLC6P_ST369...FRU6P	GlcP	FruP / GalP	glucose phosphate / fructose phosphate / galactose phosphate	SAP	phosphosaccharides	0.9289	0.4003	Yes	ns	0.9692	0.8658	Yes	ns	0.9344	0.5886	Yes	ns	0.8895	0.3809	Yes	ns	0.9735	0.9438	Yes	ns	0.819	0.0049	No	**
98	C00092.C00085.C00103.C00446_ST333...GLC6P_ST369...FRU6P__ST334...GLC1P_ST402...GAL1P	GlcP	FruP / GalP	glucose phosphate / fructose phosphate / galactose phosphate	SAP	phosphosaccharides	0.8792	0.1016	Yes	ns	0.9324	0.3298	Yes	ns	0.9538	0.7641	Yes	ns	0.8422	0.202	Yes	ns	0.9279	0.3579	Yes	ns	0.8517	0.0144	No	*
99	C19910_ST232...SIALIC	sialic acid		N-acetylneuraminate	SA	saccharides	0.9693	0.8798	Yes	ns	0.9417	0.4402	Yes	ns	0.949	0.7209	Yes	ns	0.8763	0.3231	Yes	ns	0.8593	0.0479	No	*	0.9078	0.1074	Yes	ns
100	C05402.C00089.C00243.C00208_ST151...MEL_ST177...SUC__ST231...LAC_ST162...MAL	lactose	maltose / melibiose / sucrose	lactose / maltose / melibiose / sucrose	SA	saccharides	0.9456	0.5878	Yes	ns	0.8633	0.0338	No	*	0.9475	0.7065	Yes	ns	0.8736	0.3118	Yes	ns	0.9475	0.6001	Yes	ns	0.9685	0.8143	Yes	ns
101	STx01...SAR	SAdo		succinyladenosine	PP	purine/pyrimidine bases and ribosides	0.9668	0.853	Yes	ns	0.9783	0.9639	Yes	ns	0.9736	0.9233	Yes	ns	0.8407	0.1973	Yes	ns	0.8839	0.0985	Yes	ns	0.9736	0.8923	Yes	ns
102	Urea	urea		urea	AM	amines	0.9654	0.8372	Yes	ns	0.9365	0.3751	Yes	ns	0.923	0.4934	Yes	ns	0.8824	0.3489	Yes	ns	0.9723	0.9336	Yes	ns	0.9604	0.6683	Yes	ns
103	Uric.Acid	urate		uric acid	PP	purine/pyrimidine bases and ribosides	0.9366	0.481	Yes	ns	0.8656	0.0364	No	*	0.9164	0.4418	Yes	ns	0.7617	0.0494	No	*	0.9491	0.6232	Yes	ns	0.9576	0.6192	Yes	ns
								Passed normality	94				84				99				95				96				87
								Did not pass normality	9				19				4				8				7				16
								%	91.2621				81.5534				96.1165				92.233				93.2039				84.466		89.8058

## Sheet: MET_Brain
							homozygote_female_young (–/–♀Y)				homozygote_male_young (–/–♂Y)				wildtype_female_young (+/+♀Y)				wildtype_male_young (+/+♂Y)
rank	old name	abbreviation of the analyte	alternative analyte with the same MRM transition and retention	full name of analytes	abbreaviation of groups	full name of groups	W	P value	Passed normality test (alpha=0.05)?	P value (ns=non significant / * <0.05 / ** <0.01 / *** <0.001 / **** <0.0001)	W	P value	Passed normality test (alpha=0.05)?	P value (ns=non significant / * <0.05 / ** <0.01 / *** <0.001 / **** <0.0001)	W	P value	Passed normality test (alpha=0.05)?	P value (ns=non significant / * <0.05 / ** <0.01 / *** <0.001 / **** <0.0001)	W	P value	Passed normality test (alpha=0.05)?	P value (ns=non significant / * <0.05 / ** <0.01 / *** <0.001 / **** <0.0001)
1	C00002_ST106...ATP	ATP		adenosine triphosphate	PPN	purine/pyrimidine nucleotides	0.9144	0.4657	Yes	ns	0.9944	0.9787	Yes	ns	0.7242	0.011	No	*	0.9068	0.4656	Yes	ns
2	C00003_ST271...NAD	NAD		nicotineamide adenine dinucleotide	CV	coenzymes & vitamines	0.9306	0.5846	Yes	ns	0.7684	0.0565	Yes	ns	0.8963	0.3523	Yes	ns	0.9449	0.6845	Yes	ns
3	C00008_ST284...ADP	ADP		adenosine diphosphate	PPN	purine/pyrimidine nucleotides	0.9184	0.4939	Yes	ns	0.978	0.8904	Yes	ns	0.8372	0.1236	Yes	ns	0.8499	0.2259	Yes	ns
4	C00015_ST274...UDP	UDP		uridine diphosphate	PPN	purine/pyrimidine nucleotides	0.9683	0.8806	Yes	ns	0.9068	0.4656	Yes	ns	0.8862	0.2988	Yes	ns	0.7402	0.0311	No	*
5	C00016_ST292...FAD	FAD		flavin adenine dinucleotide	CV	coenzymes & vitamines	0.7121	0.0083	No	**	0.908	0.4718	Yes	ns	0.8946	0.3428	Yes	ns	0.8736	0.3121	Yes	ns
6	C00019_ST252...sArMET	ArMet		adenosylmethionine	AAC	conjugates of amino acids	0.8276	0.1025	Yes	ns	0.7883	0.0828	Yes	ns	0.7542	0.0219	No	*	0.9957	0.9843	Yes	ns
7	C00020_ST135...AMP.pos	AMP		adenosine monophosphate	PPN	purine/pyrimidine nucleotides	0.8689	0.222	Yes	ns	0.815	0.132	Yes	ns	0.8447	0.1426	Yes	ns	0.6555	0.0031	No	**
8	C00021_ST253...SArhCYS	ArhCys		S-adenosylhomocysteine	AAC	conjugates of amino acids	0.9484	0.7273	Yes	ns	0.9567	0.7582	Yes	ns	0.9551	0.781	Yes	ns	0.9184	0.5279	Yes	ns
9	C00024_ST374...AcCoA	AcCoA		acetyl coenzyme A	CV	coenzymes & vitamines	0.9724	0.9081	Yes	ns	0.8817	0.3459	Yes	ns	0.6875	0.0045	No	**	0.999	0.9972	Yes	ns
10	C00025_ST018...GLU	Glu		glutamic acid	AAP	proteinogenic amino acids	0.8296	0.1067	Yes	ns	0.897	0.4163	Yes	ns	0.6644	0.0025	No	**	0.9502	0.7172	Yes	ns
11	C00031.C00095.C00124.C00159_ST096...GLC_ST097...FRU_ST195...GAL_ST197...MAN	Glc	Fru / Gal / Man	glucose / fructose / galactose / mannose	SA	saccharides	0.603	0.0005	No	***	0.6945	0.01	No	**	0.7035	0.0067	No	**	0.8749	0.3174	Yes	ns
12	C00035_ST261...GDP	GDP		guanosine diphosphate	PPN	purine/pyrimidine nucleotides	0.9466	0.7124	Yes	ns	0.8235	0.1514	Yes	ns	0.9062	0.4119	Yes	ns	0.9734	0.8626	Yes	ns
13	C00037_ST239...GLY	Gly		glycine	AAP	proteinogenic amino acids	0.9548	0.7791	Yes	ns	0.8161	0.1343	Yes	ns	0.9754	0.9264	Yes	ns	0.8366	0.1857	Yes	ns
14	C00041.C00213.C00099_ST022...ALA_ST237...sarcosine__ST005...bALA	Ala		alanine	AAP	proteinogenic amino acids	0.9481	0.725	Yes	ns	0.9132	0.4996	Yes	ns	0.8613	0.1937	Yes	ns	0.9265	0.5739	Yes	ns
15	C00042.C02170_ST023...SUCC_ST193...MMA	SUCC	MMA	succinic acid / methylmalonic acid	OA	organic acids	0.949	0.7319	Yes	ns	0.8392	0.193	Yes	ns	0.9853	0.9746	Yes	ns	0.7681	0.0562	Yes	ns
16	C00043_ST300...UDP.NAcGLCnh2	UDP-GlcNAc		uridine diphosphate N-acetylglucosamine	PPC	purine/pyrimidine conjugates	0.9021	0.3868	Yes	ns	0.9174	0.5225	Yes	ns	0.8768	0.2545	Yes	ns	0.8744	0.3151	Yes	ns
17	C00049_ST235...ASP	Asp		aspartic acid	AAP	proteinogenic amino acids	0.9544	0.776	Yes	ns	0.9461	0.6921	Yes	ns	0.8906	0.3213	Yes	ns	0.9536	0.7387	Yes	ns
18	C00051_ST317...GLUTATHIONE	GSH		glutathione (reduced form)	AAC	conjugates of amino acids	0.8526	0.1652	Yes	ns	0.9341	0.6187	Yes	ns	0.5892	0.0003	No	***	0.9966	0.9883	Yes	ns
19	C00055_ST288...CMP.pos	CMP		cytidine monophosphate	PPN	purine/pyrimidine nucleotides	0.8934	0.3366	Yes	ns	0.9685	0.8322	Yes	ns	0.9193	0.5001	Yes	ns	0.9	0.4311	Yes	ns
20	C00062_ST247...ARG	Arg		arginine	AAP	proteinogenic amino acids	0.9631	0.8431	Yes	ns	0.8085	0.1183	Yes	ns	0.9227	0.5249	Yes	ns	0.9944	0.9788	Yes	ns
21	C00064_ST238...GLN	Gln		glutamine	AAP	proteinogenic amino acids	0.8635	0.2016	Yes	ns	0.9044	0.453	Yes	ns	0.8915	0.3262	Yes	ns	0.8763	0.3233	Yes	ns
22	C00065_ST006...SER	Ser		serine	AAP	proteinogenic amino acids	0.9162	0.4784	Yes	ns	0.9603	0.7807	Yes	ns	0.861	0.1925	Yes	ns	0.9569	0.7594	Yes	ns
23	C00073_ST010...MET	Met		methionine	AAP	proteinogenic amino acids	0.8187	0.086	Yes	ns	0.8024	0.1066	Yes	ns	0.8842	0.2888	Yes	ns	0.85	0.2262	Yes	ns
24	C00074_ST270...PEP	PEP		phosphoenolpyruvic acid	OA	organic acids	0.9332	0.6051	Yes	ns	0.8641	0.2753	Yes	ns	0.8905	0.3208	Yes	ns	0.7081	0.0144	No	*
25	C00078_ST003...TRP	Trp		tryptophan	AAP	proteinogenic amino acids	0.8104	0.0727	Yes	ns	0.8259	0.1574	Yes	ns	0.9046	0.402	Yes	ns	0.9757	0.8767	Yes	ns
26	C00079_ST245...PHE	Phe		phenylalanine	AAP	proteinogenic amino acids	0.9629	0.8415	Yes	ns	0.9843	0.9268	Yes	ns	0.894	0.3397	Yes	ns	0.8834	0.3535	Yes	ns
27	C00082_ST002...TYR	Tyr		tyrosine	AAP	proteinogenic amino acids	0.9823	0.9625	Yes	ns	0.8331	0.1759	Yes	ns	0.8853	0.2945	Yes	ns	0.8034	0.1085	Yes	ns
28	C00092.C00085.C00103.C00446_ST333...GLC6P_ST369...FRU6P__ST334...GLC1P_ST402...GAL1P	GlcP	FruP / GalP	glucose phosphate / fructose phosphate / galactose phosphate	SAP	phosphosaccharides	0.7963	0.0544	Yes	ns	0.9425	0.6698	Yes	ns	0.8608	0.1919	Yes	ns	0.8895	0.381	Yes	ns
29	C00093_ST069...GLYCEROL3P	glycerol3P		glycerol-3-phosphate	SAP	phosphosaccharides	0.947	0.7163	Yes	ns	0.7932	0.0906	Yes	ns	0.9252	0.5432	Yes	ns	0.862	0.2675	Yes	ns
30	C00096_ST291...GDPMAN	GDP-Man		guanosine diphoshate mannose	PPC	purine/pyrimidine conjugates	0.9161	0.478	Yes	ns	0.8846	0.3585	Yes	ns	0.9667	0.8694	Yes	ns	0.7283	0.0237	No	*
31	C00099.C00041.C00213_ST005...bALA__ST022...ALA_ST237...sarcosine	betaAla		beta-alanine	AAC	conjugates of amino acids	0.9713	0.9011	Yes	ns	0.9853	0.9322	Yes	ns	0.9478	0.7224	Yes	ns	0.9289	0.5878	Yes	ns
32	C00103.C00446.C00092.C00085_ST334...GLC1P_ST402...GAL1P__ST333...GLC6P_ST369...FRU6P	GlcP	FruP / GalP	glucose phosphate / fructose phosphate / galactose phosphate	SAP	phosphosaccharides	0.8094	0.0713	Yes	ns	0.957	0.7601	Yes	ns	0.822	0.0919	Yes	ns	0.8187	0.1403	Yes	ns
33	C00105_ST140...UMP	UMP		uridine monophosphate	PPN	purine/pyrimidine nucleotides	0.8779	0.2596	Yes	ns	0.8995	0.4287	Yes	ns	0.8592	0.1865	Yes	ns	0.8012	0.1044	Yes	ns
34	C00106_ST215...U	U		uracil	PP	purine/pyrimidine bases and ribosides	0.9471	0.7171	Yes	ns	0.9279	0.5821	Yes	ns	0.9689	0.8852	Yes	ns	0.9375	0.6394	Yes	ns
35	C00111_ST357...GLYCERONEP	glyceroneP		glyceron-3-phosphate (dihydroxyaceton-3-phosphate)	SAP	phosphosaccharides	0.9083	0.4253	Yes	ns	0.88	0.3386	Yes	ns	0.9801	0.9521	Yes	ns	0.8606	0.2622	Yes	ns
36	C00112_ST287...CDP	CDP		cytidine diphosphate	PPN	purine/pyrimidine nucleotides	0.8898	0.317	Yes	ns	0.951	0.7223	Yes	ns	0.9283	0.5667	Yes	ns	0.9109	0.487	Yes	ns
37	C00114_ST308...CHOLINE	choline		choline	AM	amines	0.8782	0.261	Yes	ns	0.7605	0.0482	No	*	0.8743	0.2438	Yes	ns	0.9218	0.547	Yes	ns
38	C00117.C00231_ST259...RIB5P_ST344...XYL5P	Rib5P	Xyl5P	ribose-5-phosphate / xylulose-5-phosphate	SAP	phosphosaccharides	0.9507	0.7459	Yes	ns	0.8569	0.2494	Yes	ns	0.947	0.7155	Yes	ns	0.9156	0.5124	Yes	ns
39	C00123_ST243...LEU.II	Leu		leucine	AAP	proteinogenic amino acids	0.8746	0.2452	Yes	ns	0.9543	0.7433	Yes	ns	0.9258	0.5479	Yes	ns	0.8998	0.4301	Yes	ns
40	C00123.C00407.C01933.C01157_ST243....LEU_ST242...ILEU_ST241...alLE_ST009...NorLeu__ST236...hPRO	Leu	Leu / Ile / aIle / NorLeu / 4-ohPro	leucine / isoleucine / alloisoleucine / norleucine / 4-hydroxyproline	AAP	proteinogenic amino acids	0.9268	0.5558	Yes	ns	0.9194	0.5337	Yes	ns	0.8267	0.1008	Yes	ns	0.8065	0.1145	Yes	ns
41	C00127_ST316...GLUTATHIONESS	GSSG		glutathione disulfide (oxidized form)	AAC	conjugates of amino acids	0.9822	0.9619	Yes	ns	0.8042	0.1101	Yes	ns	0.8891	0.3133	Yes	ns	0.9342	0.6196	Yes	ns
42	C00128_ST301...CMPNAcNEURAMINATE	CMP-sialate		cytidine monophosphate sialic acid	PPC	purine/pyrimidine conjugates	0.9535	0.7687	Yes	ns	0.8628	0.2705	Yes	ns	0.9861	0.9775	Yes	ns	0.9282	0.5839	Yes	ns
43	C00130_ST265...IMP.pos	IMP		inosine monophosphate	PPN	purine/pyrimidine nucleotides	0.9651	0.8577	Yes	ns	0.9877	0.9455	Yes	ns	0.8839	0.2877	Yes	ns	0.9725	0.8569	Yes	ns
44	C00135_ST015...HIS	His		histidine	AAP	proteinogenic amino acids	0.8912	0.3246	Yes	ns	0.7308	0.0251	No	*	0.6985	0.006	No	**	0.9306	0.5978	Yes	ns
45	C00137_ST171...MYOINOSITOL	myoinositol		myo-inositol	SA	saccharides	0.8701	0.2265	Yes	ns	0.8971	0.4167	Yes	ns	0.7962	0.0543	Yes	ns	0.956	0.7538	Yes	ns
46	C00144_ST262...GMP.pos	GMP		guanosine monophosphate	PPN	purine/pyrimidine nucleotides	0.7916	0.0493	No	*	0.8983	0.4226	Yes	ns	0.8248	0.0971	Yes	ns	0.954	0.7413	Yes	ns
47	C00148_ST007...PRO	Pro		proline	AAP	proteinogenic amino acids	0.9353	0.6213	Yes	ns	0.969	0.8355	Yes	ns	0.9723	0.9074	Yes	ns	0.8514	0.2308	Yes	ns
48	C00149_ST039...MALATE	malate		malic acid	OA	organic acids	0.9326	0.6001	Yes	ns	0.8674	0.2876	Yes	ns	0.9064	0.4128	Yes	ns	0.7692	0.0575	Yes	ns
49	C00152_ST021...ASN	Asn		asparagine	AAP	proteinogenic amino acids	0.9189	0.4974	Yes	ns	0.9109	0.4871	Yes	ns	0.9649	0.8566	Yes	ns	0.9564	0.7564	Yes	ns
50	C00153_ST224...NICOTINAMIDE	nicotinamide		nicotinamide	CV	coenzymes & vitamines	0.9074	0.4192	Yes	ns	0.7193	0.019	No	*	0.8909	0.3231	Yes	ns	0.863	0.2712	Yes	ns
51	C00167_ST289...UDP.glucuronate	UDP-glucuronate		uridine diphoshate glucuronic acid	PPC	purine/pyrimidine conjugates	0.9649	0.8563	Yes	ns	0.8534	0.2372	Yes	ns	0.8945	0.3422	Yes	ns	0.8958	0.4104	Yes	ns
52	C00170_ST304...5mthioAr	5-MTA		5-methylthioadenosine	PP	purine/pyrimidine bases and ribosides	0.9305	0.5838	Yes	ns	0.6756	0.0058	No	**	0.8957	0.3489	Yes	ns	0.9547	0.7454	Yes	ns
53	C00183_ST001...VAL	Val		valine	AAP	proteinogenic amino acids	0.9691	0.8862	Yes	ns	0.8507	0.2283	Yes	ns	0.9526	0.761	Yes	ns	0.7937	0.0914	Yes	ns
54	C00186_ST137...lactate	lactate		lactic acid	OA	organic acids	0.9414	0.6703	Yes	ns	0.9362	0.6315	Yes	ns	0.957	0.7964	Yes	ns	0.7683	0.0565	Yes	ns
55	C00188.C00263_ST004...THR_ST160...hSER	Thr	hSer	threonine / homoserine	AAP	proteinogenic amino acids	0.8353	0.1192	Yes	ns	0.9591	0.7732	Yes	ns	0.9218	0.5186	Yes	ns	0.9652	0.8118	Yes	ns
56	C00197_ST329...GLYCERATE3P	glycerate3P		3-phosphoglycerate	SAP	phosphosaccharides	0.9391	0.6517	Yes	ns	0.8784	0.3316	Yes	ns	0.6952	0.0055	No	**	0.9367	0.6346	Yes	ns
57	C00212_ST210...Ar.pos	Ar		adenosine	PP	purine/pyrimidine bases and ribosides	0.891	0.3235	Yes	ns	0.9262	0.5723	Yes	ns	0.7092	0.0077	No	**	0.9342	0.619	Yes	ns
58	C00219_ST446...AA	FA 20:4		arachidonic acid	OA	organic acids	0.9427	0.6807	Yes	ns	0.9723	0.8557	Yes	ns	0.7703	0.0312	No	*	0.7274	0.0232	No	*
59	C00242_ST260...G	G		guanine	PP	purine/pyrimidine bases and ribosides	0.9175	0.4874	Yes	ns	0.8859	0.3643	Yes	ns	0.9356	0.6237	Yes	ns	0.8344	0.1796	Yes	ns
60	C00243.C00208.C05402.C00089_ST231...LAC_ST162...MAL__ST151...MEL_ST177...SUC	lactose	maltose / melibiose / sucrose	lactose / maltose / melibiose / sucrose	SA	saccharides	0.9523	0.7587	Yes	ns	0.8655	0.2804	Yes	ns	0.9715	0.9021	Yes	ns	0.9745	0.8691	Yes	ns
61	C00245_ST159...TAU	Tau		taurine	AM	amines	0.8854	0.2947	Yes	ns	0.7724	0.0613	Yes	ns	0.862	0.1962	Yes	ns	0.8576	0.2518	Yes	ns
62	C00255_ST189...RIBOFLAVIN	riboflavin		riboflavin	CV	coenzymes & vitamines	0.9768	0.9345	Yes	ns	0.9302	0.5958	Yes	ns	0.9297	0.5775	Yes	ns	0.9165	0.5176	Yes	ns
63	C00257_ST165...GLUCONATE	gluconate		gluconic acid	SA	saccharides	0.8846	0.2908	Yes	ns	0.8279	0.1623	Yes	ns	0.9341	0.6123	Yes	ns	0.7969	0.0968	Yes	ns
64	C00279_ST335...ERY4P	Ery4P		erythrose-4-phosphate	SAP	phosphosaccharides	0.8703	0.2275	Yes	ns	0.9048	0.4552	Yes	ns	0.9075	0.4199	Yes	ns	0.9505	0.719	Yes	ns
65	C00294_ST209...Hr	Hr		inosine	PP	purine/pyrimidine bases and ribosides	0.9648	0.8555	Yes	ns	0.9088	0.4759	Yes	ns	0.9233	0.5294	Yes	ns	0.7356	0.0281	No	*
66	C00299_ST218...UR	Ur		uridine	PP	purine/pyrimidine bases and ribosides	0.9389	0.6501	Yes	ns	0.9004	0.4329	Yes	ns	0.7686	0.0301	No	*	0.8562	0.2469	Yes	ns
67	C00300.C00430_ST170...CREATINE__.ST240...5nh2LEVULINATE	creatine	5-NH2levulinate	creatine / 5-aminolevulinic acid	AM	amines	0.9013	0.3819	Yes	ns	0.9805	0.9047	Yes	ns	0.8367	0.1224	Yes	ns	0.906	0.4616	Yes	ns
68	C00327_ST050...CITRUL	citrulline		citrulline	AAC	conjugates of amino acids	0.8876	0.3059	Yes	ns	0.7892	0.0842	Yes	ns	0.9581	0.8049	Yes	ns	0.8687	0.2924	Yes	ns
69	C00329_ST179...GLCnh2	GlcN		glucosamine	SA	saccharides	0.8318	0.1113	Yes	ns	0.9586	0.77	Yes	ns	0.6695	0.0029	No	**	0.983	0.9191	Yes	ns
70	C00330_ST204...dGr	dGr		deoxyguanosine	PP	purine/pyrimidine bases and ribosides	0.853	0.1664	Yes	ns	0.9339	0.6176	Yes	ns	0.9468	0.7141	Yes	ns	0.9791	0.8968	Yes	ns
71	C00334_ST025...4nh2BUTANOATE	4-NH2but		4-aminobutyric acid	OA	organic acids	0.9827	0.9641	Yes	ns	0.8719	0.3052	Yes	ns	0.6338	0.0011	No	**	0.959	0.7728	Yes	ns
72	C00346_ST234...EtOHNH2P	EtNH2P		ethanolamine phosphate	AM	amines	0.9066	0.4144	Yes	ns	0.9813	0.9097	Yes	ns	0.8139	0.0781	Yes	ns	0.7579	0.0457	No	*
73	C00352_ST355...GLCnh2P	GlcNP		glucosamine phosphate	SAP	phosphosaccharides	0.8589	0.1855	Yes	ns	0.8656	0.2808	Yes	ns	0.8278	0.103	Yes	ns	0.87	0.2976	Yes	ns
74	C00357_ST361...NacGLCnh26P	GlcNAcP		N-acetylglucosamine phosphate	SAP	phosphosaccharides	0.9288	0.5706	Yes	ns	0.9512	0.7237	Yes	ns	0.9213	0.5148	Yes	ns	0.9167	0.5184	Yes	ns
75	C00380_ST153...C	C		cytosine	PP	purine/pyrimidine bases and ribosides	0.919	0.498	Yes	ns	0.831	0.1705	Yes	ns	0.8178	0.0844	Yes	ns	0.7562	0.0441	No	*
76	C00385_ST207...X	X		xanthine	PP	purine/pyrimidine bases and ribosides	0.949	0.7322	Yes	ns	0.8223	0.1485	Yes	ns	0.9102	0.4376	Yes	ns	0.8719	0.3053	Yes	ns
77	C00386_ST052...CARNOSINE	carnosine		carnosine (beta-alanylhistidine)	DP	dipeptides	0.7854	0.0433	No	*	0.9799	0.9015	Yes	ns	0.8659	0.2102	Yes	ns	0.9604	0.7817	Yes	ns
78	C00387_ST211...Gr	Gr		guanosine	PP	purine/pyrimidine bases and ribosides	0.9557	0.7861	Yes	ns	0.9415	0.6636	Yes	ns	0.9476	0.7209	Yes	ns	0.7132	0.0164	No	*
79	C00407_ST242...ILEU_ST241...alLE.II	Ile	aIle	isoleucine / alloisoleucine	AAP	proteinogenic amino acids	0.8723	0.2357	Yes	ns	0.8854	0.3622	Yes	ns	0.8723	0.2355	Yes	ns	0.9257	0.5696	Yes	ns
80	C00417_ST312...ACONITATE	aconitate		aconitic acid	OA	organic acids	0.7993	0.0579	Yes	ns	0.8547	0.2417	Yes	ns	0.7591	0.0244	No	*	0.7825	0.0743	Yes	ns
81	C00475_ST286...Cr	Cr		cytidine	PP	purine/pyrimidine bases and ribosides	0.9573	0.7989	Yes	ns	0.9916	0.9654	Yes	ns	0.9206	0.5097	Yes	ns	0.9333	0.6138	Yes	ns
82	C00487_ST315...C0	carnitine		free carnitine	ACS	short chain acylcarnitines	0.976	0.9303	Yes	ns	0.9193	0.5331	Yes	ns	0.9196	0.5026	Yes	ns	0.7493	0.0381	No	*
83	C00491_ST012...CYStine	cystine		cystine	AAC	conjugates of amino acids	0.8377	0.1248	Yes	ns	0.9944	0.9786	Yes	ns	0.7729	0.0331	No	*	0.7578	0.0455	No	*
84	C00532.C00474_ST158...ARABITOL__ST423...RIBITOL	arabitol	ribitol	arabitol / ribitol	SA	saccharides	0.8742	0.2436	Yes	ns	0.9904	0.9595	Yes	ns	0.8066	0.0674	Yes	ns	0.9936	0.9752	Yes	ns
85	C00581_ST251...GuaAc	GuaAc		guanidinoacetic acid	AM	amines	0.9759	0.9295	Yes	ns	0.9229	0.5536	Yes	ns	0.9899	0.989	Yes	ns	0.929	0.5883	Yes	ns
86	C00624_ST068...NacGLU	AcGlu		N-acetylglutamic acid	AAC	conjugates of amino acids	0.9474	0.7195	Yes	ns	0.8013	0.1046	Yes	ns	0.9217	0.5179	Yes	ns	0.9407	0.6586	Yes	ns
87	C00644_ST348...SORBITOL6P	sorbitol6P		sorbitol-6-phosphate	SAP	phosphosaccharides	0.7728	0.033	No	*	0.9478	0.7027	Yes	ns	0.849	0.1544	Yes	ns	0.8462	0.214	Yes	ns
88	C00719_ST101...BET	betaine		betaine	AAC	conjugates of amino acids	0.9453	0.7018	Yes	ns	0.7037	0.0128	No	*	0.9616	0.8318	Yes	ns	0.8146	0.1312	Yes	ns
89	C00750_ST041...SPERMINE	spermine		spermine	AM	amines	0.9208	0.5109	Yes	ns	0.986	0.9364	Yes	ns	0.87	0.2263	Yes	ns	0.9737	0.8643	Yes	ns
90	C00791_ST219...CREATININE	creatinine		creatinine	AM	amines	0.9403	0.6616	Yes	ns	0.8641	0.2752	Yes	ns	0.8809	0.2734	Yes	ns	0.897	0.4161	Yes	ns
91	C00864_ST008...PANTHOTENATE	pantothenate		pantothenate	CV	coenzymes & vitamines	0.9522	0.7583	Yes	ns	0.9329	0.6117	Yes	ns	0.9538	0.7706	Yes	ns	0.9892	0.9534	Yes	ns
92	C00884_ST248...hCARNOSINE	hCarnosine		homocarnosine	DP	dipeptides	0.9396	0.6558	Yes	ns	0.9425	0.6694	Yes	ns	0.864	0.2035	Yes	ns	0.8465	0.2152	Yes	ns
93	C00956_ST026...2nh2ADIPATE	2-NH2adip		2-aminoadipic acid	OA	organic acids	0.8779	0.2596	Yes	ns	0.8428	0.2038	Yes	ns	0.9403	0.6614	Yes	ns	0.9319	0.6057	Yes	ns
94	C01004_ST435...TRIGONELLINE	1-mNicotinate		1-methylnicotinate	CV	coenzymes & vitamines	0.9359	0.626	Yes	ns	0.9893	0.9537	Yes	ns	0.95	0.7399	Yes	ns	0.7605	0.0482	No	*
95	C01035_ST063...GuaBUTANOATE	GuaBut		guanidinobutyric acid	AM	amines	0.88	0.2689	Yes	ns	0.9637	0.8021	Yes	ns	0.7836	0.0416	No	*	0.7731	0.062	Yes	ns
96	C01042_ST199...NAcASP	AcAsp		N-acetylaspartic acid	AAC	conjugates of amino acids	0.8134	0.0773	Yes	ns	0.7565	0.0444	No	*	0.8579	0.1822	Yes	ns	0.893	0.3973	Yes	ns
97	C01152_ST134...mHIS__ST060...NmHIS	3-mHis		3-methylhistidine	AAC	conjugates of amino acids	0.8263	0.1001	Yes	ns	0.955	0.7473	Yes	ns	0.9403	0.6613	Yes	ns	0.7709	0.0595	Yes	ns
98	C01157_ST236...hPRO	4-ohPro		4-hydroxyproline	AAC	conjugates of amino acids	0.934	0.6115	Yes	ns	0.8389	0.1922	Yes	ns	0.8511	0.1607	Yes	ns	0.8687	0.2926	Yes	ns
99	C01620_ST433...THREONATE	threonate		threonic acid	SA	saccharides	0.9563	0.7911	Yes	ns	0.9869	0.941	Yes	ns	0.9091	0.4303	Yes	ns	0.9954	0.9832	Yes	ns
100	C01697.C00392_ST302...GALACTITOL_ST420...MANITOL	galactitol	mannitol	galactitol / mannitol	SA	saccharides	0.9705	0.8957	Yes	ns	0.9811	0.9085	Yes	ns	0.9175	0.4873	Yes	ns	0.9734	0.8625	Yes	ns
101	C01879.C00408_ST161...oPRO.I.a.II.pos__ST031...PIPECOLATE	5-oxoPro (pos)	pipecolate	5-oxoproline / pipecolic acid (homoproline)	AAC	conjugates of amino acids	0.792	0.0497	No	*	0.9648	0.8088	Yes	ns	0.9217	0.5178	Yes	ns	0.9059	0.4611	Yes	ns
102	C02067_ST217...pseuUR	pseudoUr		pseudouridine	PP	purine/pyrimidine bases and ribosides	0.972	0.9055	Yes	ns	0.8082	0.1177	Yes	ns	0.9351	0.6203	Yes	ns	0.8421	0.2015	Yes	ns
103	C02291_ST040...CYSTATHIONINE	cystathionine		cystathionine	AAC	conjugates of amino acids	0.913	0.4564	Yes	ns	0.8782	0.3309	Yes	ns	0.911	0.4431	Yes	ns	0.9031	0.4466	Yes	ns
104	C02305_ST269...PCREATINE	creatineP		creatine phosphate	AM	amines	0.9375	0.6392	Yes	ns	0.7813	0.0727	Yes	ns	0.9731	0.9125	Yes	ns	0.9236	0.5575	Yes	ns
105	C02348_ST437...ALLANTOIN	allantoin		allantoin	AM	amines	0.9475	0.72	Yes	ns	0.9526	0.7322	Yes	ns	0.9567	0.7943	Yes	ns	0.9755	0.8751	Yes	ns
106	C02571_C2	C2		acetylcarnitine	ACS	short chain acylcarnitines	0.8191	0.0867	Yes	ns	0.9177	0.5243	Yes	ns	0.8375	0.1244	Yes	ns	0.9727	0.8583	Yes	ns
107	C02630_ST375...ohGLUTARATE	2-OHglutar		2-hydroxyglutaric acid	AAC	conjugates of amino acids	0.8778	0.2589	Yes	ns	0.9873	0.9435	Yes	ns	0.9557	0.7858	Yes	ns	0.8852	0.3614	Yes	ns
108	C02712_ST173...acMET	AcMet		N-acetylmethionine	AAC	conjugates of amino acids	0.9601	0.8206	Yes	ns	0.7334	0.0267	No	*	0.6917	0.005	No	**	0.7154	0.0173	No	*
109	C02838_C8	C8		octanoylcarnitine	ACM	medium chain acylcarnitines	0.6667	0.0027	No	**	0.9202	0.5383	Yes	ns	0.9723	0.9077	Yes	ns	0.878	0.3302	Yes	ns
110	C02862_C4	C4		butyrylcarnitine / isobutyrylcarnitine	ACS	short chain acylcarnitines	0.8944	0.342	Yes	ns	0.9497	0.7139	Yes	ns	0.8245	0.0964	Yes	ns	0.9565	0.7566	Yes	ns
111	C02990_C16	C16		hexadecanoylcarnitine	ACL	long/ very long chain acylcarnitines	0.7902	0.0479	No	*	0.9072	0.4675	Yes	ns	0.9453	0.7019	Yes	ns	0.7094	0.0149	No	*
112	C03017_C3	C3		propionylcarnitine	ACS	short chain acylcarnitines	0.953	0.7644	Yes	ns	0.8569	0.2494	Yes	ns	0.7938	0.0517	Yes	ns	0.8697	0.2964	Yes	ns
113	C03299_C10	C10		decanoylcarnitine	ACM	medium chain acylcarnitines	0.9041	0.3988	Yes	ns	0.951	0.7221	Yes	ns	0.9326	0.6001	Yes	ns	0.9363	0.6317	Yes	ns
114	C03794_ST387...SAMP.pos	S-AMP		adenylosuccinic acid	PPN	purine/pyrimidine nucleotides	0.9508	0.747	Yes	ns	0.9561	0.7541	Yes	ns	0.9479	0.7233	Yes	ns	0.988	0.9473	Yes	ns
115	C04376_STx07...FGAr	FGAr		N-formylglycinamide riboside	PP	purine/pyrimidine bases and ribosides	0.968	0.8787	Yes	ns	0.8754	0.3192	Yes	ns	0.9687	0.8834	Yes	ns	0.9944	0.9789	Yes	ns
116	C05127_ST064...NmHISTAMINE	1-mHistamine		1-methylhistamine	AM	amines	0.978	0.9414	Yes	ns	0.8801	0.339	Yes	ns	0.803	0.0625	Yes	ns	0.8526	0.2348	Yes	ns
117	C05145_ST029...3nh2ISOBUTANOATE	3-NH2isobut		3-aminoisobutyric acid	OA	organic acids	0.9095	0.4329	Yes	ns	0.9699	0.841	Yes	ns	0.9508	0.747	Yes	ns	0.9433	0.6746	Yes	ns
118	C06429_ST447...DHA	FA 22:6		docosahexaenoic acid	OA	organic acids	0.9638	0.8486	Yes	ns	0.8953	0.4083	Yes	ns	0.9776	0.9389	Yes	ns	0.7266	0.0227	No	*
119	C12	C12		dodecanoylcarnitine	ACM	medium chain acylcarnitines	0.908	0.4234	Yes	ns	0.9862	0.9371	Yes	ns	0.8758	0.2503	Yes	ns	0.7887	0.0835	Yes	ns
120	C12.1	C12:1		dodecenoylcarnitine	ACM	medium chain acylcarnitines	0.9565	0.792	Yes	ns	0.9254	0.5678	Yes	ns	0.8761	0.2515	Yes	ns	0.9666	0.8201	Yes	ns
121	C14	C14		tetradecanoylcarnitine	ACL	long/ very long chain acylcarnitines	0.8983	0.364	Yes	ns	0.9564	0.7561	Yes	ns	0.8991	0.3684	Yes	ns	0.9452	0.6861	Yes	ns
122	C14.1	C14:1		tetradecenoylcarnitine	ACL	long/ very long chain acylcarnitines	0.9337	0.6093	Yes	ns	0.9432	0.6741	Yes	ns	0.7872	0.045	No	*	0.7542	0.0422	No	*
123	C14.1OH	C14:1-OH		3-hydroxytetradecenoylcarnitine	ACH	hydroxyl chain acylcarnitines	0.9784	0.9434	Yes	ns	0.958	0.7661	Yes	ns	0.7273	0.0118	No	*	0.9391	0.6486	Yes	ns
124	C14.2	C14:2		tetradecadienoylcarnitine	ACL	long/ very long chain acylcarnitines	0.9642	0.8512	Yes	ns	0.9582	0.7675	Yes	ns	0.9564	0.7918	Yes	ns	0.7914	0.0876	Yes	ns
125	C16.1	C16:1		hexadecenoylcarnitine	ACL	long/ very long chain acylcarnitines	0.9479	0.7231	Yes	ns	0.8201	0.1435	Yes	ns	0.8428	0.1375	Yes	ns	0.8176	0.1378	Yes	ns
126	C16.1OH	C16:1-OH		3-hydroxyhexadecenoylcarnitine	ACH	hydroxyl chain acylcarnitines	0.8975	0.3596	Yes	ns	0.8445	0.2089	Yes	ns	0.9669	0.8708	Yes	ns	0.8339	0.1781	Yes	ns
127	C16.2	C16:2		hexadecadienoylcarnitine	ACL	long/ very long chain acylcarnitines	0.8746	0.2452	Yes	ns	0.9152	0.5103	Yes	ns	0.958	0.8046	Yes	ns	0.9023	0.4426	Yes	ns
128	C16.2.OH	C16:2-OH		3-hydroxyhexadecadienoylcarnitine	ACH	hydroxyl chain acylcarnitines	0.9695	0.8892	Yes	ns	0.6615	0.0038	No	**	0.9556	0.7855	Yes	ns	0.963	0.7978	Yes	ns
129	C16OH	C16-OH		3-hydroxyhexadecanoylcarnitine	ACH	hydroxyl chain acylcarnitines	0.9371	0.6359	Yes	ns	0.8959	0.4112	Yes	ns	0.9134	0.4594	Yes	ns	0.9271	0.5772	Yes	ns
130	C18	C18		octadecanoylcarnitine	ACL	long/ very long chain acylcarnitines	0.9788	0.9456	Yes	ns	0.8588	0.2561	Yes	ns	0.9288	0.5711	Yes	ns	0.8375	0.1881	Yes	ns
131	C18.1	C18:1		octadecenoylcarnitine	ACL	long/ very long chain acylcarnitines	0.8582	0.1831	Yes	ns	0.8773	0.3273	Yes	ns	0.9863	0.9782	Yes	ns	0.9631	0.7981	Yes	ns
132	C18.1OH	C18:1-OH		3-hydroxyoctadecenoylcarnitine	ACH	hydroxyl chain acylcarnitines	0.8638	0.2027	Yes	ns	0.9673	0.8247	Yes	ns	0.9168	0.4823	Yes	ns	0.8038	0.1092	Yes	ns
133	C18.2	C18:2		octadecadienoylcarnitine	ACL	long/ very long chain acylcarnitines	0.9809	0.956	Yes	ns	0.9103	0.4842	Yes	ns	0.9436	0.6887	Yes	ns	0.9065	0.464	Yes	ns
134	C18.3	C18:3		octadecatrienoylcarnitine	ACL	long/ very long chain acylcarnitines	0.9292	0.5736	Yes	ns	0.887	0.3695	Yes	ns	0.9461	0.7083	Yes	ns	0.7951	0.0937	Yes	ns
135	C19910_ST232...SIALIC	sialic acid		N-acetylneuraminate	SA	saccharides	0.9394	0.6547	Yes	ns	0.9343	0.6196	Yes	ns	0.9592	0.8137	Yes	ns	0.7887	0.0834	Yes	ns
136	C20.1	C20:1		icosaenoylcarnitine	ACL	long/ very long chain acylcarnitines	0.905	0.4045	Yes	ns	0.9438	0.6777	Yes	ns	0.9105	0.44	Yes	ns	0.8962	0.4123	Yes	ns
137	C20.2	C20:2		icosadienoylcarnitine	ACL	long/ very long chain acylcarnitines	0.9313	0.5901	Yes	ns	0.9312	0.6017	Yes	ns	0.9711	0.9	Yes	ns	0.9354	0.6265	Yes	ns
138	C3DC.C4OH	C4-OH		3-hydroxybutyrylcarnitine	ACH	hydroxyl chain acylcarnitines	0.873	0.2384	Yes	ns	0.9845	0.9281	Yes	ns	0.8186	0.0858	Yes	ns	0.8677	0.2889	Yes	ns
139	C4DC.C5OH	C5-OH		3-hydroxyisovalerylcarnitine	ACH	hydroxyl chain acylcarnitines	0.8829	0.2826	Yes	ns	0.7005	0.0118	No	*	0.92	0.5057	Yes	ns	0.8494	0.2241	Yes	ns
140	C5	C5		valerylcarnitine / isovalerylcarnitine	ACS	short chain acylcarnitines	0.9134	0.4591	Yes	ns	0.9697	0.8394	Yes	ns	0.9625	0.8384	Yes	ns	0.8975	0.4187	Yes	ns
141	C5.1	C5:1		tiglylcarnitine / 3-methylcrotonylcarnitine	ACS	short chain acylcarnitines	0.9834	0.967	Yes	ns	0.8991	0.4268	Yes	ns	0.8616	0.1949	Yes	ns	0.978	0.8902	Yes	ns
142	C6	C6		hexanoylcarnitine	ACM	medium chain acylcarnitines	0.8149	0.0796	Yes	ns	0.8931	0.3975	Yes	ns	0.9119	0.4489	Yes	ns	0.9324	0.6085	Yes	ns
143	Glu.Glu148	GluGlu		glutamylglutamic acid	DP	dipeptides	0.9783	0.9427	Yes	ns	0.9463	0.6931	Yes	ns	0.8132	0.077	Yes	ns	0.9766	0.8821	Yes	ns
144	ST201...2ohisoVALERATE	2-OHisovaler		2-hydroxyvaleric acid	OA	organic acids	0.8958	0.3496	Yes	ns	0.8222	0.1483	Yes	ns	0.9612	0.8292	Yes	ns	0.9809	0.9074	Yes	ns
145	ST425...INDOLEPROPIONATE	indoleProp		indolepropionic acid	OA	organic acids	0.9812	0.9572	Yes	ns	0.9985	0.9954	Yes	ns	0.839	0.1278	Yes	ns	0.8272	0.1607	Yes	ns
146	ST427...INDOXYLSULFATE	3-indoxylS		3-indoxylsulfuric acid	OA	organic acids	0.8923	0.3304	Yes	ns	0.994	0.9768	Yes	ns	0.8855	0.2954	Yes	ns	0.8311	0.1707	Yes	ns
147	STx01...SAR	SAdo		succinyladenosine	PP	purine/pyrimidine bases and ribosides	0.9617	0.8326	Yes	ns	0.9036	0.4493	Yes	ns	0.9369	0.6341	Yes	ns	0.8873	0.3706	Yes	ns
148	Uric.Acid	urate		uric acid	PP	purine/pyrimidine bases and ribosides	0.9545	0.7762	Yes	ns	0.7273	0.0231	No	*	0.9062	0.412	Yes	ns	0.899	0.4262	Yes	ns
								Passed normality	97				95				91				91
								Did not pass normality	6				8				12				12
								%	94.1748				92.233				88.3495				88.3495		90.7767

## Sheet: LIP_Plasma
		homozygote_female_aged (–/–♀A)				homozygote_female_young (–/–♀Y)				homozygote_male_aged (–/–♂A)				homozygote_male_young (–/–♂Y)				wildtype_female_aged (+/+♀A)				wildtype_female_young (+/+♀Y)				wildtype_male_aged (+/+♂A)				wildtype_male_young (+/+♂Y)
rank	analyte	W	P value	Passed normality test (alpha=0.05)?	P value (ns=non significant / * <0.05 / ** <0.01 / *** <0.001 / **** <0.0001)	W	P value	Passed normality test (alpha=0.05)?	P value (ns=non significant / * <0.05 / ** <0.01 / *** <0.001 / **** <0.0001)	W	P value	Passed normality test (alpha=0.05)?	P value (ns=non significant / * <0.05 / ** <0.01 / *** <0.001 / **** <0.0001)	W	P value	Passed normality test (alpha=0.05)?	P value (ns=non significant / * <0.05 / ** <0.01 / *** <0.001 / **** <0.0001)	W	P value	Passed normality test (alpha=0.05)?	P value (ns=non significant / * <0.05 / ** <0.01 / *** <0.001 / **** <0.0001)	W	P value	Passed normality test (alpha=0.05)?	P value (ns=non significant / * <0.05 / ** <0.01 / *** <0.001 / **** <0.0001)	W	P value	Passed normality test (alpha=0.05)?	P value (ns=non significant / * <0.05 / ** <0.01 / *** <0.001 / **** <0.0001)	W	P value	Passed normality test (alpha=0.05)?	P value (ns=non significant / * <0.05 / ** <0.01 / *** <0.001 / **** <0.0001)
43	Cer(34:2)_(d18:1/16:1)	0.968	0.5714	Yes	ns	0.9678	0.8639	Yes	ns	0.9329	0.2185	Yes	ns	0.8038	0.0105	No	*	0.9691	0.5357	Yes	ns	0.8968	0.2021	Yes	ns	0.9389	0.0769	Yes	ns	0.9208	0.3257	Yes	ns
1	Cer(35:3)_(d18:1/17:2)	0.9227	0.052	Yes	ns	0.9294	0.4047	Yes	ns	0.9768	0.9107	Yes	ns	0.9097	0.2422	Yes	ns	0.9503	0.1866	Yes	ns	0.9707	0.8976	Yes	ns	0.9757	0.6873	Yes	ns	0.8537	0.0477	No	*
216	Cer(38:5)_(d18:1/20:4)	0.9089	0.0249	No	*	0.7417	0.0016	No	**	0.8906	0.0395	No	*	0.977	0.9475	Yes	ns	0.9787	0.8055	Yes	ns	0.9639	0.8292	Yes	ns	0.9614	0.318	Yes	ns	0.9684	0.876	Yes	ns
11	Cer(40:6)_(d18:1/22:5)	0.8924	0.0106	No	*	0.8547	0.0491	No	*	0.8564	0.0107	No	*	0.9549	0.7065	Yes	ns	0.9858	0.9546	Yes	ns	0.9575	0.7566	Yes	ns	0.972	0.575	Yes	ns	0.9631	0.8092	Yes	ns
345	FA(14:1)	0.9839	0.9445	Yes	ns	0.8524	0.0459	No	*	0.9188	0.123	Yes	ns	0.8444	0.0361	No	*	0.9701	0.5635	Yes	ns	0.921	0.3656	Yes	ns	0.9563	0.2324	Yes	ns	0.9569	0.7497	Yes	ns
146	FA(16:1)	0.9767	0.7962	Yes	ns	0.8865	0.1258	Yes	ns	0.9584	0.5707	Yes	ns	0.9637	0.8167	Yes	ns	0.9578	0.29	Yes	ns	0.9594	0.7789	Yes	ns	0.9337	0.0554	Yes	ns	0.9532	0.6854	Yes	ns
180	FA(16:2)	0.9741	0.7309	Yes	ns	0.9481	0.6196	Yes	ns	0.9392	0.2805	Yes	ns	0.8962	0.1662	Yes	ns	0.9635	0.3997	Yes	ns	0.9273	0.4221	Yes	ns	0.9823	0.8726	Yes	ns	0.9435	0.5626	Yes	ns
238	FA(17:1)	0.9803	0.8812	Yes	ns	0.965	0.8319	Yes	ns	0.9369	0.2565	Yes	ns	0.8952	0.1613	Yes	ns	0.9716	0.6042	Yes	ns	0.9324	0.4717	Yes	ns	0.9789	0.7812	Yes	ns	0.9302	0.45	Yes	ns
45	FA(17:2)	0.8433	0.0011	No	**	0.7887	0.0067	No	**	0.9364	0.2514	Yes	ns	0.9778	0.9529	Yes	ns	0.9627	0.3825	Yes	ns	0.9563	0.7425	Yes	ns	0.9459	0.12	Yes	ns	0.8638	0.0645	Yes	ns
175	FA(18:1)	0.9056	0.0209	No	*	0.9584	0.7521	Yes	ns	0.9733	0.8568	Yes	ns	0.9302	0.4134	Yes	ns	0.9259	0.043	No	*	0.8972	0.2039	Yes	ns	0.9483	0.1404	Yes	ns	0.9618	0.794	Yes	ns
81	FA(18:2)	0.9137	0.0322	No	*	0.8044	0.0108	No	*	0.9669	0.7383	Yes	ns	0.9883	0.9952	Yes	ns	0.8762	0.0028	No	**	0.9026	0.2337	Yes	ns	0.9682	0.47	Yes	ns	0.9507	0.653	Yes	ns
20	FA(18:3)	0.9566	0.3286	Yes	ns	0.8602	0.0579	Yes	ns	0.956	0.5259	Yes	ns	0.9925	0.9993	Yes	ns	0.8536	0.0009	No	***	0.8698	0.0994	Yes	ns	0.9716	0.5634	Yes	ns	0.9574	0.7389	Yes	ns
342	FA(18:4)	0.9054	0.0207	No	*	0.9518	0.6676	Yes	ns	0.9331	0.2199	Yes	ns	0.8417	0.0332	No	*	0.9363	0.0801	Yes	ns	0.931	0.4578	Yes	ns	0.8536	0.0006	No	***	0.9437	0.595	Yes	ns
201	FA(19:1)	0.966	0.5224	Yes	ns	0.9669	0.8538	Yes	ns	0.9225	0.143	Yes	ns	0.8859	0.1237	Yes	ns	0.9715	0.6006	Yes	ns	0.9401	0.5544	Yes	ns	0.9746	0.654	Yes	ns	0.9476	0.6132	Yes	ns
31	FA(20:1)	0.9547	0.2974	Yes	ns	0.8912	0.1439	Yes	ns	0.9787	0.9353	Yes	ns	0.9433	0.5603	Yes	ns	0.9692	0.5379	Yes	ns	0.9359	0.5078	Yes	ns	0.8925	0.0047	No	**	0.957	0.7333	Yes	ns
205	FA(20:2)	0.9013	0.0168	No	*	0.9623	0.7997	Yes	ns	0.9632	0.6643	Yes	ns	0.8968	0.169	Yes	ns	0.9679	0.5051	Yes	ns	0.9388	0.5396	Yes	ns	0.9619	0.3266	Yes	ns	0.9306	0.4172	Yes	ns
219	FA(20:3)	0.928	0.0694	Yes	ns	0.938	0.4973	Yes	ns	0.9814	0.9635	Yes	ns	0.9039	0.206	Yes	ns	0.9516	0.2017	Yes	ns	0.9138	0.3083	Yes	ns	0.9701	0.5232	Yes	ns	0.9821	0.9755	Yes	ns
286	FA(20:4)	0.85	0.0014	No	**	0.9738	0.9219	Yes	ns	0.9598	0.5979	Yes	ns	0.9393	0.512	Yes	ns	0.9736	0.6596	Yes	ns	0.8978	0.2073	Yes	ns	0.9777	0.7447	Yes	ns	0.9725	0.913	Yes	ns
224	FA(22:1)	0.9515	0.2513	Yes	ns	0.8481	0.0403	No	*	0.9774	0.9194	Yes	ns	0.9501	0.6453	Yes	ns	0.9298	0.0544	Yes	ns	0.8882	0.1617	Yes	ns	0.9021	0.0082	No	**	0.9775	0.9504	Yes	ns
130	FA(22:2)	0.9612	0.4153	Yes	ns	0.8839	0.1165	Yes	ns	0.953	0.474	Yes	ns	0.8855	0.1222	Yes	ns	0.9857	0.9538	Yes	ns	0.9243	0.3938	Yes	ns	0.9721	0.5781	Yes	ns	0.9427	0.5527	Yes	ns
147	FA(22:3)	0.9884	0.9882	Yes	ns	0.949	0.631	Yes	ns	0.928	0.179	Yes	ns	0.9009	0.1898	Yes	ns	0.9469	0.152	Yes	ns	0.8959	0.1973	Yes	ns	0.9774	0.7374	Yes	ns	0.9075	0.2278	Yes	ns
365	FA(22:4)	0.9379	0.1196	Yes	ns	0.9633	0.8124	Yes	ns	0.993	>0,9999	Yes	ns	0.8867	0.1263	Yes	ns	0.969	0.5326	Yes	ns	0.949	0.6571	Yes	ns	0.9615	0.3192	Yes	ns	0.924	0.3919	Yes	ns
53	FA(22:5)	0.9691	0.6004	Yes	ns	0.9235	0.3489	Yes	ns	0.9453	0.3564	Yes	ns	0.9398	0.5181	Yes	ns	0.985	0.9435	Yes	ns	0.9578	0.761	Yes	ns	0.9604	0.2984	Yes	ns	0.9405	0.526	Yes	ns
135	FA(22:6)	0.9685	0.5846	Yes	ns	0.8615	0.0601	Yes	ns	0.9652	0.7044	Yes	ns	0.9238	0.3515	Yes	ns	0.932	0.062	Yes	ns	0.9789	0.9593	Yes	ns	0.9727	0.5951	Yes	ns	0.9659	0.842	Yes	ns
38	FA(24:1)	0.9513	0.2481	Yes	ns	0.8997	0.1832	Yes	ns	0.902	0.0623	Yes	ns	0.9597	0.7682	Yes	ns	0.9357	0.0774	Yes	ns	0.9745	0.9291	Yes	ns	0.735	<0,0001	No	****	0.9741	0.9243	Yes	ns
83	HexCer(33:1)_(d18:1/15:0)	0.9637	0.4701	Yes	ns	0.9531	0.6842	Yes	ns	0.9848	0.9857	Yes	ns	0.9607	0.7809	Yes	ns	0.9442	0.1291	Yes	ns	0.9341	0.489	Yes	ns	0.963	0.3486	Yes	ns	0.9828	0.9799	Yes	ns
114	HexCer(34:2)_(d18:1/16:1)	0.9901	0.9952	Yes	ns	0.911	0.2506	Yes	ns	0.9688	0.7741	Yes	ns	0.9617	0.7923	Yes	ns	0.9882	0.9808	Yes	ns	0.9747	0.9305	Yes	ns	0.9441	0.1073	Yes	ns	0.973	0.9149	Yes	ns
122	LPC(14:0)	0.9467	0.1941	Yes	ns	0.942	0.5441	Yes	ns	0.8481	0.0079	No	**	0.9775	0.9504	Yes	ns	0.9772	0.7633	Yes	ns	0.9668	0.8593	Yes	ns	0.9567	0.2384	Yes	ns	0.9183	0.3045	Yes	ns
152	LPC(14:1)	0.9719	0.6727	Yes	ns	0.933	0.4422	Yes	ns	0.9693	0.7842	Yes	ns	0.8685	0.0741	Yes	ns	0.9361	0.0791	Yes	ns	0.8235	0.0279	No	*	0.9695	0.5051	Yes	ns	0.9556	0.7159	Yes	ns
125	LPC(15:0)	0.9366	0.1112	Yes	ns	0.9549	0.7071	Yes	ns	0.7858	0.001	No	***	0.9511	0.6582	Yes	ns	0.9775	0.7711	Yes	ns	0.9505	0.6745	Yes	ns	0.9674	0.4508	Yes	ns	0.8748	0.0892	Yes	ns
226	LPC(15:1_1)	0.9737	0.7201	Yes	ns	0.9685	0.8711	Yes	ns	0.9091	0.0828	Yes	ns	0.8743	0.0881	Yes	ns	0.9614	0.3561	Yes	ns	0.9781	0.954	Yes	ns	0.9602	0.2946	Yes	ns	0.9327	0.4754	Yes	ns
131	LPC(15:1_2)	0.9332	0.0922	Yes	ns	0.8685	0.0741	Yes	ns	0.9771	0.9157	Yes	ns	0.9418	0.5421	Yes	ns	0.9539	0.231	Yes	ns	0.8818	0.1368	Yes	ns	0.9824	0.8763	Yes	ns	0.9901	0.9976	Yes	ns
303	LPC(16:0)	0.9603	0.3977	Yes	ns	0.9287	0.398	Yes	ns	0.9555	0.5174	Yes	ns	0.95	0.644	Yes	ns	0.9817	0.8798	Yes	ns	0.8573	0.0709	Yes	ns	0.9491	0.1477	Yes	ns	0.9207	0.3627	Yes	ns
113	LPC(16:1)	0.9549	0.3013	Yes	ns	0.9595	0.7654	Yes	ns	0.9668	0.7364	Yes	ns	0.9196	0.3157	Yes	ns	0.9826	0.8989	Yes	ns	0.9212	0.367	Yes	ns	0.9516	0.1728	Yes	ns	0.9039	0.2061	Yes	ns
199	LPC(16:2)	0.9359	0.1072	Yes	ns	0.9432	0.5585	Yes	ns	0.9463	0.3697	Yes	ns	0.9799	0.9657	Yes	ns	0.9633	0.3958	Yes	ns	0.9562	0.7419	Yes	ns	0.9584	0.2653	Yes	ns	0.7905	0.0071	No	**
27	LPC(17:0)	0.9687	0.5892	Yes	ns	0.9335	0.4473	Yes	ns	0.9129	0.0967	Yes	ns	0.9628	0.8063	Yes	ns	0.9555	0.2528	Yes	ns	0.9033	0.2383	Yes	ns	0.9798	0.8064	Yes	ns	0.9105	0.247	Yes	ns
134	LPC(17:1)	0.9572	0.34	Yes	ns	0.8737	0.0864	Yes	ns	0.9265	0.1687	Yes	ns	0.9071	0.2252	Yes	ns	0.9749	0.698	Yes	ns	0.9683	0.875	Yes	ns	0.9377	0.0713	Yes	ns	0.9239	0.3526	Yes	ns
70	LPC(17:2)	0.96	0.3912	Yes	ns	0.947	0.6058	Yes	ns	0.9479	0.3929	Yes	ns	0.9152	0.2809	Yes	ns	0.9787	0.8042	Yes	ns	0.9602	0.7882	Yes	ns	0.9882	0.9761	Yes	ns	0.9466	0.6013	Yes	ns
348	LPC(18:0)	0.9781	0.8312	Yes	ns	0.9818	0.9754	Yes	ns	0.9642	0.6851	Yes	ns	0.9606	0.7789	Yes	ns	0.9666	0.4712	Yes	ns	0.9414	0.5685	Yes	ns	0.9843	0.9172	Yes	ns	0.8987	0.2122	Yes	ns
171	LPC(18:1)	0.9814	0.9017	Yes	ns	0.9136	0.269	Yes	ns	0.9552	0.5125	Yes	ns	0.9148	0.2778	Yes	ns	0.9706	0.5753	Yes	ns	0.8085	0.0184	No	*	0.9591	0.2768	Yes	ns	0.9528	0.6801	Yes	ns
319	LPC(18:2)	0.9747	0.7465	Yes	ns	0.9112	0.2518	Yes	ns	0.964	0.6809	Yes	ns	0.9491	0.6321	Yes	ns	0.9779	0.7815	Yes	ns	0.9534	0.7083	Yes	ns	0.9554	0.2189	Yes	ns	0.889	0.1651	Yes	ns
54	LPC(18:3)	0.9481	0.2092	Yes	ns	0.9571	0.7345	Yes	ns	0.9481	0.3964	Yes	ns	0.9558	0.7181	Yes	ns	0.9835	0.9177	Yes	ns	0.9262	0.4112	Yes	ns	0.9722	0.5823	Yes	ns	0.9318	0.4292	Yes	ns
16	LPC(18:4)	0.9433	0.1611	Yes	ns	0.9708	0.8943	Yes	ns	0.8861	0.0331	No	*	0.9019	0.1951	Yes	ns	0.965	0.4323	Yes	ns	0.8265	0.0303	No	*	0.9493	0.1493	Yes	ns	0.8854	0.1218	Yes	ns
13	LPC(19:0)	0.9886	0.9891	Yes	ns	0.9648	0.8294	Yes	ns	0.9596	0.5939	Yes	ns	0.975	0.9323	Yes	ns	0.99	0.9924	Yes	ns	0.8681	0.0951	Yes	ns	0.973	0.606	Yes	ns	0.9455	0.5874	Yes	ns
76	LPC(20:0)	0.9522	0.2605	Yes	ns	0.8403	0.0319	No	*	0.8673	0.0161	No	*	0.7638	0.0032	No	**	0.9763	0.7372	Yes	ns	0.8115	0.02	No	*	0.9712	0.5521	Yes	ns	0.9597	0.7682	Yes	ns
118	LPC(20:1)	0.9729	0.6987	Yes	ns	0.9212	0.3283	Yes	ns	0.9198	0.1283	Yes	ns	0.9491	0.6329	Yes	ns	0.9815	0.874	Yes	ns	0.8513	0.0601	Yes	ns	0.9753	0.6728	Yes	ns	0.8878	0.1306	Yes	ns
353	LPC(20:2)	0.9845	0.952	Yes	ns	0.8886	0.1336	Yes	ns	0.9668	0.7368	Yes	ns	0.9467	0.6018	Yes	ns	0.9688	0.5286	Yes	ns	0.9596	0.7812	Yes	ns	0.979	0.7842	Yes	ns	0.921	0.3657	Yes	ns
340	LPC(20:3)	0.9626	0.4449	Yes	ns	0.9295	0.4061	Yes	ns	0.8832	0.0295	No	*	0.9025	0.1983	Yes	ns	0.9756	0.7167	Yes	ns	0.914	0.31	Yes	ns	0.9836	0.9032	Yes	ns	0.972	0.9089	Yes	ns
182	LPC(20:4)	0.9817	0.908	Yes	ns	0.9398	0.5186	Yes	ns	0.9536	0.4849	Yes	ns	0.9008	0.1891	Yes	ns	0.9801	0.8411	Yes	ns	0.8721	0.1057	Yes	ns	0.9625	0.3383	Yes	ns	0.9745	0.9284	Yes	ns
157	LPC(20:5)	0.9627	0.4468	Yes	ns	0.852	0.0454	No	*	0.9828	0.9742	Yes	ns	0.9707	0.8937	Yes	ns	0.909	0.0162	No	*	0.96	0.7857	Yes	ns	0.9478	0.1359	Yes	ns	0.9376	0.4922	Yes	ns
316	LPC(21:0)	0.9824	0.9198	Yes	ns	0.9328	0.4396	Yes	ns	0.9716	0.8281	Yes	ns	0.9425	0.5504	Yes	ns	0.9249	0.0406	No	*	0.8789	0.1267	Yes	ns	0.977	0.726	Yes	ns	0.963	0.8192	Yes	ns
117	LPC(22:0)	0.9772	0.8108	Yes	ns	0.9517	0.6659	Yes	ns	0.9779	0.9256	Yes	ns	0.8279	0.0219	No	*	0.9604	0.3364	Yes	ns	0.9138	0.3083	Yes	ns	0.9789	0.7818	Yes	ns	0.9426	0.5521	Yes	ns
164	LPC(22:1)	0.965	0.4984	Yes	ns	0.9894	0.9968	Yes	ns	0.9442	0.3412	Yes	ns	0.948	0.6185	Yes	ns	0.9561	0.2625	Yes	ns	0.965	0.8413	Yes	ns	0.9579	0.2569	Yes	ns	0.9305	0.4163	Yes	ns
211	LPC(22:4)	0.9458	0.1851	Yes	ns	0.9326	0.4381	Yes	ns	0.9566	0.5375	Yes	ns	0.9282	0.393	Yes	ns	0.9606	0.341	Yes	ns	0.9599	0.7851	Yes	ns	0.9733	0.6137	Yes	ns	0.9313	0.4605	Yes	ns
155	LPC(22:5)	0.9074	0.023	No	*	0.9537	0.6918	Yes	ns	0.9497	0.4198	Yes	ns	0.9735	0.9193	Yes	ns	0.972	0.6161	Yes	ns	0.9251	0.4015	Yes	ns	0.9775	0.7394	Yes	ns	0.9033	0.2029	Yes	ns
90	LPC(22:6)	0.9834	0.9363	Yes	ns	0.9558	0.7181	Yes	ns	0.9596	0.5944	Yes	ns	0.9452	0.583	Yes	ns	0.9855	0.9508	Yes	ns	0.8911	0.1745	Yes	ns	0.9718	0.5704	Yes	ns	0.9353	0.4671	Yes	ns
129	LPC(24:0)	0.9777	0.8209	Yes	ns	0.9274	0.3848	Yes	ns	0.9436	0.3336	Yes	ns	0.8596	0.0569	Yes	ns	0.964	0.4096	Yes	ns	0.909	0.274	Yes	ns	0.9805	0.8255	Yes	ns	0.9879	0.9945	Yes	ns
2	LPC(24:1)	0.9608	0.4068	Yes	ns	0.7716	0.004	No	**	0.9569	0.5424	Yes	ns	0.9076	0.2283	Yes	ns	0.9162	0.0245	No	*	0.7517	0.0037	No	**	0.9692	0.4961	Yes	ns	0.8732	0.0852	Yes	ns
52	LPC(26:1)	0.9624	0.4408	Yes	ns	0.9656	0.8384	Yes	ns	0.4691	<0,0001	No	****	0.9258	0.3702	Yes	ns	0.9043	0.0124	No	*	0.8328	0.0362	No	*	0.8536	0.0006	No	***	0.9667	0.8517	Yes	ns
225	LPC(O-16:1)	0.9847	0.9548	Yes	ns	0.9028	0.2001	Yes	ns	0.9648	0.6954	Yes	ns	0.9841	0.9847	Yes	ns	0.9141	0.0216	No	*	0.8574	0.0712	Yes	ns	0.9806	0.83	Yes	ns	0.9167	0.3303	Yes	ns
274	LPC(O-18:1)	0.9682	0.5777	Yes	ns	0.9426	0.5519	Yes	ns	0.9777	0.9236	Yes	ns	0.974	0.9239	Yes	ns	0.9679	0.5051	Yes	ns	0.8818	0.1368	Yes	ns	0.9497	0.1536	Yes	ns	0.9173	0.3353	Yes	ns
349	LPC(O-18:2_1)	0.9593	0.3781	Yes	ns	0.8987	0.1783	Yes	ns	0.9313	0.205	Yes	ns	0.9274	0.3853	Yes	ns	0.9691	0.5358	Yes	ns	0.9073	0.2628	Yes	ns	0.9717	0.5676	Yes	ns	0.9645	0.8357	Yes	ns
277	LPC(O-18:2_2)	0.9757	0.7724	Yes	ns	0.9638	0.8185	Yes	ns	0.9684	0.7671	Yes	ns	0.9844	0.9857	Yes	ns	0.9916	0.9973	Yes	ns	0.9711	0.9009	Yes	ns	0.9906	0.993	Yes	ns	0.9384	0.5354	Yes	ns
50	LPC(O-18:3)	0.9856	0.965	Yes	ns	0.9312	0.423	Yes	ns	0.9774	0.9191	Yes	ns	0.9177	0.3	Yes	ns	0.9664	0.4661	Yes	ns	0.7715	0.0065	No	**	0.9685	0.4788	Yes	ns	0.9537	0.6914	Yes	ns
133	LPC(O-20:0)	0.9547	0.2987	Yes	ns	0.9096	0.2415	Yes	ns	0.9604	0.6099	Yes	ns	0.9361	0.4757	Yes	ns	0.9718	0.6091	Yes	ns	0.7215	0.0016	No	**	0.9723	0.5833	Yes	ns	0.8461	0.038	No	*
109	LPE(16:0)	0.9642	0.4802	Yes	ns	0.988	0.9947	Yes	ns	0.9593	0.5877	Yes	ns	0.9022	0.1969	Yes	ns	0.9215	0.0333	No	*	0.9658	0.849	Yes	ns	0.9646	0.3849	Yes	ns	0.9422	0.5473	Yes	ns
367	LPE(16:1)	0.9417	0.1478	Yes	ns	0.8656	0.068	Yes	ns	0.9358	0.245	Yes	ns	0.9166	0.2917	Yes	ns	0.9227	0.0357	No	*	0.9363	0.5123	Yes	ns	0.9778	0.7486	Yes	ns	0.937	0.5204	Yes	ns
279	LPE(18:0)	0.9548	0.2996	Yes	ns	0.9267	0.3783	Yes	ns	0.9598	0.5987	Yes	ns	0.9539	0.6936	Yes	ns	0.9617	0.3624	Yes	ns	0.8845	0.147	Yes	ns	0.9681	0.4681	Yes	ns	0.8892	0.1659	Yes	ns
61	LPE(18:1)	0.9869	0.9782	Yes	ns	0.9439	0.5678	Yes	ns	0.879	0.0251	No	*	0.9341	0.4534	Yes	ns	0.9888	0.9852	Yes	ns	0.9824	0.9765	Yes	ns	0.9728	0.5978	Yes	ns	0.9345	0.4581	Yes	ns
247	LPE(18:2)	0.9446	0.1732	Yes	ns	0.9537	0.6911	Yes	ns	0.9831	0.9761	Yes	ns	0.9092	0.2386	Yes	ns	0.9841	0.9285	Yes	ns	0.927	0.4192	Yes	ns	0.9376	0.0709	Yes	ns	0.8823	0.1386	Yes	ns
101	LPE(18:3)	0.9537	0.2823	Yes	ns	0.8991	0.18	Yes	ns	0.9247	0.1567	Yes	ns	0.9599	0.7699	Yes	ns	0.9554	0.2525	Yes	ns	0.9264	0.4132	Yes	ns	0.9502	0.1585	Yes	ns	0.9386	0.5038	Yes	ns
324	LPE(20:0)	0.946	0.1862	Yes	ns	0.9405	0.5265	Yes	ns	0.9556	0.5188	Yes	ns	0.9509	0.655	Yes	ns	0.9731	0.6475	Yes	ns	0.9001	0.2197	Yes	ns	0.933	0.053	Yes	ns	0.9254	0.4041	Yes	ns
250	LPE(20:2)	0.9706	0.6385	Yes	ns	0.9759	0.9388	Yes	ns	0.9699	0.7961	Yes	ns	0.9598	0.7696	Yes	ns	0.9598	0.3248	Yes	ns	0.8437	0.0489	No	*	0.9741	0.6377	Yes	ns	0.9397	0.5492	Yes	ns
263	LPE(20:3)	0.9413	0.1442	Yes	ns	0.8774	0.0964	Yes	ns	0.9535	0.4833	Yes	ns	0.8941	0.1564	Yes	ns	0.9699	0.5576	Yes	ns	0.9725	0.9134	Yes	ns	0.9546	0.2082	Yes	ns	0.9292	0.4404	Yes	ns
251	LPE(20:4)	0.9396	0.1311	Yes	ns	0.919	0.3104	Yes	ns	0.9641	0.6828	Yes	ns	0.9633	0.8122	Yes	ns	0.9709	0.5844	Yes	ns	0.9552	0.73	Yes	ns	0.9461	0.1221	Yes	ns	0.9271	0.4196	Yes	ns
190	LPE(20:5)	0.9345	0.0995	Yes	ns	0.9574	0.7391	Yes	ns	0.9309	0.201	Yes	ns	0.8997	0.1835	Yes	ns	0.8929	0.0066	No	**	0.9038	0.241	Yes	ns	0.9813	0.849	Yes	ns	0.9301	0.4119	Yes	ns
355	LPE(22:4)	0.9739	0.7261	Yes	ns	0.8795	0.1026	Yes	ns	0.9244	0.1546	Yes	ns	0.9673	0.858	Yes	ns	0.9236	0.0377	No	*	0.9564	0.7436	Yes	ns	0.9772	0.7309	Yes	ns	0.9255	0.4051	Yes	ns
309	LPE(22:5)	0.935	0.1018	Yes	ns	0.9492	0.6335	Yes	ns	0.8999	0.0572	Yes	ns	0.9117	0.2553	Yes	ns	0.9622	0.3719	Yes	ns	0.9658	0.8492	Yes	ns	0.9776	0.7427	Yes	ns	0.8549	0.0664	Yes	ns
276	LPE(22:6)	0.9408	0.1407	Yes	ns	0.9641	0.8215	Yes	ns	0.9725	0.8435	Yes	ns	0.9605	0.7776	Yes	ns	0.9237	0.0378	No	*	0.9652	0.8431	Yes	ns	0.9745	0.6498	Yes	ns	0.8916	0.1769	Yes	ns
23	PC(21:0)	0.9839	0.9443	Yes	ns	0.9497	0.6395	Yes	ns	0.9633	0.6669	Yes	ns	0.8998	0.1841	Yes	ns	0.9779	0.7812	Yes	ns	0.9336	0.4844	Yes	ns	0.9631	0.3521	Yes	ns	0.9507	0.6525	Yes	ns
273	PC(23:0)	0.9857	0.9664	Yes	ns	0.9576	0.7419	Yes	ns	0.977	0.9141	Yes	ns	0.9194	0.3135	Yes	ns	0.9725	0.6297	Yes	ns	0.9203	0.3596	Yes	ns	0.9496	0.1523	Yes	ns	0.8172	0.0234	No	*
102	PC(28:0)	0.9427	0.1559	Yes	ns	0.8187	0.0166	No	*	0.8264	0.0037	No	**	0.9593	0.7625	Yes	ns	0.9418	0.112	Yes	ns	0.9842	0.9835	Yes	ns	0.9492	0.1485	Yes	ns	0.8742	0.0877	Yes	ns
372	PC(28:1)	0.8911	0.0099	No	**	0.956	0.7204	Yes	ns	0.9648	0.6971	Yes	ns	0.8981	0.1753	Yes	ns	0.886	0.0046	No	**	0.8008	0.0148	No	*	0.9291	0.0414	No	*	0.947	0.6335	Yes	ns
93	PC(29:1)	0.969	0.5967	Yes	ns	0.9016	0.1931	Yes	ns	0.9601	0.6041	Yes	ns	0.8943	0.1574	Yes	ns	0.9762	0.734	Yes	ns	0.9627	0.8158	Yes	ns	0.9521	0.1779	Yes	ns	0.9572	0.7362	Yes	ns
48	PC(29:2)	0.9655	0.5099	Yes	ns	0.9334	0.4465	Yes	ns	0.9601	0.6034	Yes	ns	0.9521	0.671	Yes	ns	0.9434	0.1229	Yes	ns	0.8941	0.1887	Yes	ns	0.9344	0.0579	Yes	ns	0.931	0.421	Yes	ns
377	PC(30:0)	0.9462	0.1889	Yes	ns	0.8024	0.0101	No	*	0.7266	0.0002	No	***	0.9335	0.4471	Yes	ns	0.8399	0.0005	No	***	0.9084	0.27	Yes	ns	0.7658	<0,0001	No	****	0.942	0.5751	Yes	ns
126	PC(30:1)	0.9248	0.0585	Yes	ns	0.9169	0.294	Yes	ns	0.9166	0.1124	Yes	ns	0.9499	0.6431	Yes	ns	0.978	0.7859	Yes	ns	0.9378	0.5289	Yes	ns	0.9793	0.7927	Yes	ns	0.9268	0.3791	Yes	ns
300	PC(30:2)	0.9672	0.5525	Yes	ns	0.9652	0.8343	Yes	ns	0.9778	0.9239	Yes	ns	0.8875	0.1296	Yes	ns	0.9638	0.4072	Yes	ns	0.9614	0.8016	Yes	ns	0.9416	0.0912	Yes	ns	0.9565	0.7457	Yes	ns
151	PC(31:0)	0.8877	0.0084	No	**	0.9065	0.2214	Yes	ns	0.8833	0.0296	No	*	0.9583	0.75	Yes	ns	0.9709	0.5856	Yes	ns	0.9022	0.2316	Yes	ns	0.966	0.4171	Yes	ns	0.8622	0.0615	Yes	ns
298	PC(31:1)	0.8701	0.0036	No	**	0.9507	0.6526	Yes	ns	0.928	0.1792	Yes	ns	0.8932	0.1522	Yes	ns	0.9784	0.7974	Yes	ns	0.9082	0.2685	Yes	ns	0.9593	0.279	Yes	ns	0.908	0.2678	Yes	ns
368	PC(31:2)	0.9116	0.0287	No	*	0.9461	0.5952	Yes	ns	0.9514	0.4469	Yes	ns	0.9321	0.4329	Yes	ns	0.9758	0.7231	Yes	ns	0.9569	0.7503	Yes	ns	0.9691	0.4942	Yes	ns	0.9437	0.5945	Yes	ns
60	PC(32:0)	0.9459	0.1854	Yes	ns	0.902	0.1956	Yes	ns	0.9025	0.0636	Yes	ns	0.9824	0.9778	Yes	ns	0.9685	0.5209	Yes	ns	0.9257	0.407	Yes	ns	0.947	0.1287	Yes	ns	0.9412	0.5344	Yes	ns
6	PC(32:1)	0.903	0.0183	No	*	0.9603	0.775	Yes	ns	0.9054	0.0714	Yes	ns	0.9062	0.22	Yes	ns	0.9778	0.7801	Yes	ns	0.933	0.4779	Yes	ns	0.9378	0.0719	Yes	ns	0.9603	0.7757	Yes	ns
120	PC(32:2)	0.9482	0.21	Yes	ns	0.861	0.0593	Yes	ns	0.8866	0.0338	No	*	0.9161	0.2875	Yes	ns	0.9795	0.8261	Yes	ns	0.9519	0.6915	Yes	ns	0.98	0.8117	Yes	ns	0.9387	0.5055	Yes	ns
137	PC(32:3)	0.9365	0.1109	Yes	ns	0.9366	0.4809	Yes	ns	0.9004	0.0585	Yes	ns	0.8597	0.0571	Yes	ns	0.978	0.7856	Yes	ns	0.9064	0.2568	Yes	ns	0.979	0.7837	Yes	ns	0.8964	0.1668	Yes	ns
228	PC(32:4)	0.9782	0.8347	Yes	ns	0.9167	0.2921	Yes	ns	0.9595	0.592	Yes	ns	0.9432	0.5585	Yes	ns	0.8535	0.0009	No	***	0.9439	0.5971	Yes	ns	0.9811	0.8421	Yes	ns	0.9799	0.9648	Yes	ns
132	PC(33:0_1)	0.9208	0.0469	No	*	0.9461	0.5942	Yes	ns	0.8538	0.0097	No	**	0.9916	0.9988	Yes	ns	0.9614	0.3563	Yes	ns	0.9068	0.26	Yes	ns	0.9801	0.8164	Yes	ns	0.9599	0.7708	Yes	ns
165	PC(33:0_2)	0.9678	0.5672	Yes	ns	0.9954	>0,9999	Yes	ns	0.946	0.3664	Yes	ns	0.9105	0.2474	Yes	ns	0.9645	0.4212	Yes	ns	0.9528	0.7019	Yes	ns	0.9713	0.5546	Yes	ns	0.8415	0.033	No	*
99	PC(33:1)	0.9622	0.436	Yes	ns	0.8473	0.0393	No	*	0.949	0.4098	Yes	ns	0.9486	0.6261	Yes	ns	0.9707	0.5794	Yes	ns	0.8724	0.1067	Yes	ns	0.9669	0.4379	Yes	ns	0.8363	0.0283	No	*
161	PC(33:2)	0.9736	0.719	Yes	ns	0.8884	0.133	Yes	ns	0.9375	0.2627	Yes	ns	0.8933	0.1529	Yes	ns	0.9766	0.7476	Yes	ns	0.9211	0.3663	Yes	ns	0.9504	0.1599	Yes	ns	0.9325	0.4365	Yes	ns
293	PC(33:3)	0.9863	0.9729	Yes	ns	0.9338	0.4508	Yes	ns	0.9238	0.1512	Yes	ns	0.9016	0.1935	Yes	ns	0.9599	0.3272	Yes	ns	0.8769	0.1203	Yes	ns	0.9467	0.1263	Yes	ns	0.9439	0.5969	Yes	ns
210	PC(34:0)	0.9434	0.1617	Yes	ns	0.9216	0.3325	Yes	ns	0.9583	0.5687	Yes	ns	0.9849	0.9872	Yes	ns	0.9749	0.6973	Yes	ns	0.9512	0.6832	Yes	ns	0.9779	0.7535	Yes	ns	0.9214	0.3691	Yes	ns
374	PC(34:1)	0.9896	0.9935	Yes	ns	0.8759	0.0923	Yes	ns	0.9715	0.826	Yes	ns	0.909	0.2371	Yes	ns	0.9585	0.3022	Yes	ns	0.941	0.564	Yes	ns	0.9473	0.1316	Yes	ns	0.9306	0.4538	Yes	ns
62	PC(34:2)	0.977	0.8059	Yes	ns	0.8866	0.1259	Yes	ns	0.947	0.3792	Yes	ns	0.9088	0.2359	Yes	ns	0.9826	0.898	Yes	ns	0.9332	0.48	Yes	ns	0.9628	0.3457	Yes	ns	0.9291	0.402	Yes	ns
212	PC(34:3_1)	0.9345	0.0992	Yes	ns	0.932	0.431	Yes	ns	0.9469	0.378	Yes	ns	0.8596	0.057	Yes	ns	0.9608	0.3445	Yes	ns	0.9241	0.3923	Yes	ns	0.9791	0.7863	Yes	ns	0.9255	0.4053	Yes	ns
317	PC(34:3_2)	0.9504	0.2368	Yes	ns	0.9387	0.5051	Yes	ns	0.9735	0.861	Yes	ns	0.9707	0.8936	Yes	ns	0.9917	0.9974	Yes	ns	0.9661	0.8527	Yes	ns	0.9375	0.0704	Yes	ns	0.9194	0.3523	Yes	ns
265	PC(34:4)	0.9662	0.5268	Yes	ns	0.965	0.8319	Yes	ns	0.8625	0.0134	No	*	0.9008	0.1892	Yes	ns	0.9548	0.244	Yes	ns	0.9367	0.5169	Yes	ns	0.9532	0.1915	Yes	ns	0.9358	0.5074	Yes	ns
75	PC(34:5)	0.9452	0.179	Yes	ns	0.9288	0.3992	Yes	ns	0.9448	0.3495	Yes	ns	0.8674	0.0717	Yes	ns	0.9796	0.8287	Yes	ns	0.9368	0.5179	Yes	ns	0.9739	0.6329	Yes	ns	0.9576	0.7419	Yes	ns
326	PC(35:0_1)	0.9769	0.8018	Yes	ns	0.8968	0.1687	Yes	ns	0.9737	0.8639	Yes	ns	0.7907	0.0071	No	**	0.9705	0.5736	Yes	ns	0.9483	0.6489	Yes	ns	0.9779	0.7527	Yes	ns	0.9346	0.4942	Yes	ns
236	PC(35:0_2)	0.9652	0.5037	Yes	ns	0.7621	0.003	No	**	0.9488	0.4058	Yes	ns	0.9729	0.9138	Yes	ns	0.9618	0.3638	Yes	ns	0.939	0.5417	Yes	ns	0.9485	0.1419	Yes	ns	0.8509	0.0595	Yes	ns
154	PC(35:1)	0.9678	0.5664	Yes	ns	0.6616	0.0002	No	***	0.9603	0.608	Yes	ns	0.8765	0.0938	Yes	ns	0.9839	0.9247	Yes	ns	0.8712	0.1033	Yes	ns	0.9686	0.4819	Yes	ns	0.9371	0.4871	Yes	ns
29	PC(35:2)	0.9772	0.8094	Yes	ns	0.9586	0.754	Yes	ns	0.9292	0.1879	Yes	ns	0.9614	0.789	Yes	ns	0.9868	0.9669	Yes	ns	0.9233	0.3854	Yes	ns	0.9604	0.2994	Yes	ns	0.9438	0.5661	Yes	ns
67	PC(35:3)	0.9386	0.1246	Yes	ns	0.8472	0.0392	No	*	0.922	0.1402	Yes	ns	0.9584	0.7514	Yes	ns	0.9558	0.2587	Yes	ns	0.9142	0.3109	Yes	ns	0.9591	0.2756	Yes	ns	0.9702	0.8884	Yes	ns
336	PC(35:4)	0.9676	0.5611	Yes	ns	0.9198	0.3172	Yes	ns	0.9661	0.7223	Yes	ns	0.9503	0.6481	Yes	ns	0.9456	0.141	Yes	ns	0.9387	0.5389	Yes	ns	0.9657	0.4082	Yes	ns	0.9064	0.257	Yes	ns
252	PC(35:5_1)	0.9578	0.3504	Yes	ns	0.9118	0.2561	Yes	ns	0.9278	0.1776	Yes	ns	0.9494	0.6362	Yes	ns	0.9662	0.4615	Yes	ns	0.9636	0.8263	Yes	ns	0.8992	0.0069	No	**	0.9156	0.3219	Yes	ns
71	PC(35:5_2)	0.9325	0.089	Yes	ns	0.8972	0.171	Yes	ns	0.9359	0.2458	Yes	ns	0.9223	0.3383	Yes	ns	0.9493	0.176	Yes	ns	0.9431	0.5877	Yes	ns	0.9566	0.2369	Yes	ns	0.9831	0.9809	Yes	ns
302	PC(35:6)	0.9507	0.2403	Yes	ns	0.9626	0.8037	Yes	ns	0.9624	0.6495	Yes	ns	0.9686	0.8719	Yes	ns	0.9801	0.84	Yes	ns	0.9109	0.2871	Yes	ns	0.9614	0.3175	Yes	ns	0.9249	0.4	Yes	ns
193	PC(36:1_1)	0.9819	0.9108	Yes	ns	0.9271	0.3819	Yes	ns	0.9499	0.4242	Yes	ns	0.9287	0.3982	Yes	ns	0.9652	0.4377	Yes	ns	0.7413	0.0028	No	**	0.9591	0.2767	Yes	ns	0.9645	0.8268	Yes	ns
111	PC(36:1_2)	0.9253	0.0598	Yes	ns	0.8686	0.0744	Yes	ns	0.9824	0.9711	Yes	ns	0.9198	0.3172	Yes	ns	0.979	0.813	Yes	ns	0.9799	0.9646	Yes	ns	0.9784	0.7682	Yes	ns	0.9501	0.6454	Yes	ns
19	PC(36:2_1)	0.9618	0.4274	Yes	ns	0.9681	0.8668	Yes	ns	0.9167	0.1129	Yes	ns	0.9453	0.5842	Yes	ns	0.9844	0.933	Yes	ns	0.9703	0.8939	Yes	ns	0.9584	0.2637	Yes	ns	0.8578	0.0539	Yes	ns
8	PC(36:2_2)	0.9821	0.9151	Yes	ns	0.8533	0.0471	No	*	0.9267	0.1701	Yes	ns	0.8899	0.1386	Yes	ns	0.9773	0.7658	Yes	ns	0.953	0.7037	Yes	ns	0.9777	0.7459	Yes	ns	0.9389	0.5078	Yes	ns
338	PC(36:3_1)	0.9639	0.4739	Yes	ns	0.9805	0.9686	Yes	ns	0.9641	0.6823	Yes	ns	0.8998	0.1837	Yes	ns	0.9806	0.8527	Yes	ns	0.9558	0.7375	Yes	ns	0.9732	0.6109	Yes	ns	0.8922	0.1793	Yes	ns
380	PC(36:3_2)	0.9498	0.2291	Yes	ns	0.9687	0.8735	Yes	ns	0.9504	0.4309	Yes	ns	0.8708	0.0794	Yes	ns	0.9748	0.6942	Yes	ns	0.9053	0.25	Yes	ns	0.97	0.5191	Yes	ns	0.9245	0.3964	Yes	ns
361	PC(36:4_1)	0.943	0.1584	Yes	ns	0.9555	0.7142	Yes	ns	0.9642	0.684	Yes	ns	0.9383	0.5011	Yes	ns	0.9734	0.6554	Yes	ns	0.9639	0.8295	Yes	ns	0.9733	0.6136	Yes	ns	0.9069	0.2606	Yes	ns
215	PC(36:4_2)	0.9026	0.0179	No	*	0.9525	0.6761	Yes	ns	0.9108	0.0887	Yes	ns	0.9327	0.4392	Yes	ns	0.9606	0.3409	Yes	ns	0.9762	0.9413	Yes	ns	0.9769	0.7219	Yes	ns	0.9796	0.9629	Yes	ns
223	PC(36:5)	0.9255	0.0606	Yes	ns	0.9632	0.811	Yes	ns	0.8732	0.0201	No	*	0.9443	0.5724	Yes	ns	0.9705	0.5734	Yes	ns	0.9048	0.2472	Yes	ns	0.984	0.9109	Yes	ns	0.8997	0.2173	Yes	ns
325	PC(36:6)	0.9531	0.2733	Yes	ns	0.9411	0.533	Yes	ns	0.895	0.0471	No	*	0.9377	0.4935	Yes	ns	0.97	0.5593	Yes	ns	0.9769	0.9464	Yes	ns	0.96	0.2922	Yes	ns	0.9336	0.4846	Yes	ns
287	PC(36:7)	0.9524	0.2633	Yes	ns	0.923	0.3443	Yes	ns	0.9495	0.4173	Yes	ns	0.959	0.7597	Yes	ns	0.9594	0.3181	Yes	ns	0.941	0.5647	Yes	ns	0.9703	0.5274	Yes	ns	0.9414	0.5688	Yes	ns
35	PC(36:8)	0.946	0.1869	Yes	ns	0.9617	0.7932	Yes	ns	0.9485	0.4025	Yes	ns	0.9169	0.2933	Yes	ns	0.9513	0.1973	Yes	ns	0.9276	0.4247	Yes	ns	0.9498	0.1539	Yes	ns	0.988	0.9946	Yes	ns
143	PC(37:0)	0.9735	0.7161	Yes	ns	0.96	0.7714	Yes	ns	0.9043	0.0682	Yes	ns	0.8932	0.1524	Yes	ns	0.9294	0.0531	Yes	ns	0.9161	0.3259	Yes	ns	0.9891	0.9839	Yes	ns	0.8847	0.1193	Yes	ns
315	PC(37:1)	0.9378	0.1187	Yes	ns	0.8325	0.0252	No	*	0.942	0.3128	Yes	ns	0.9477	0.6142	Yes	ns	0.988	0.9794	Yes	ns	0.9682	0.8734	Yes	ns	0.9523	0.1807	Yes	ns	0.9299	0.447	Yes	ns
352	PC(37:2)	0.9708	0.6433	Yes	ns	0.925	0.3621	Yes	ns	0.9703	0.804	Yes	ns	0.9274	0.3852	Yes	ns	0.9693	0.5397	Yes	ns	0.9354	0.5028	Yes	ns	0.964	0.3711	Yes	ns	0.8112	0.0198	No	*
91	PC(37:3)	0.9808	0.89	Yes	ns	0.9066	0.2222	Yes	ns	0.9871	0.9942	Yes	ns	0.9559	0.7192	Yes	ns	0.9756	0.7168	Yes	ns	0.9042	0.2437	Yes	ns	0.9687	0.4831	Yes	ns	0.9229	0.3439	Yes	ns
266	PC(37:4)	0.9747	0.7459	Yes	ns	0.9479	0.6174	Yes	ns	0.9466	0.3745	Yes	ns	0.964	0.8198	Yes	ns	0.9816	0.8761	Yes	ns	0.9675	0.8665	Yes	ns	0.9132	0.0156	No	*	0.9627	0.8167	Yes	ns
344	PC(37:5)	0.9203	0.0458	No	*	0.976	0.9396	Yes	ns	0.9858	0.9901	Yes	ns	0.9375	0.4912	Yes	ns	0.9719	0.6127	Yes	ns	0.9242	0.3932	Yes	ns	0.9508	0.1638	Yes	ns	0.8941	0.1886	Yes	ns
25	PC(37:6)	0.9835	0.9383	Yes	ns	0.944	0.5686	Yes	ns	0.9295	0.1903	Yes	ns	0.9542	0.6984	Yes	ns	0.9746	0.6901	Yes	ns	0.9235	0.3869	Yes	ns	0.9333	0.0539	Yes	ns	0.9528	0.6793	Yes	ns
34	PC(38:0)	0.9398	0.133	Yes	ns	0.894	0.1561	Yes	ns	0.9843	0.9834	Yes	ns	0.9906	0.9981	Yes	ns	0.8736	0.0024	No	**	0.9595	0.7804	Yes	ns	0.974	0.6357	Yes	ns	0.96	0.7711	Yes	ns
72	PC(38:1)	0.9697	0.6166	Yes	ns	0.9226	0.3411	Yes	ns	0.9334	0.2225	Yes	ns	0.9811	0.9719	Yes	ns	0.9379	0.0883	Yes	ns	0.9363	0.5125	Yes	ns	0.9735	0.6211	Yes	ns	0.9289	0.4002	Yes	ns
148	PC(38:2_1)	0.9638	0.4728	Yes	ns	0.9067	0.2228	Yes	ns	0.9899	0.9987	Yes	ns	0.9204	0.3219	Yes	ns	0.9549	0.2447	Yes	ns	0.9709	0.8988	Yes	ns	0.951	0.1664	Yes	ns	0.9178	0.3009	Yes	ns
174	PC(38:2_2)	0.9697	0.6149	Yes	ns	0.9642	0.8226	Yes	ns	0.9382	0.2696	Yes	ns	0.9467	0.6015	Yes	ns	0.9732	0.6501	Yes	ns	0.879	0.127	Yes	ns	0.9795	0.7991	Yes	ns	0.8655	0.0678	Yes	ns
179	PC(38:3)	0.9761	0.7833	Yes	ns	0.9027	0.1996	Yes	ns	0.9776	0.9224	Yes	ns	0.9735	0.9193	Yes	ns	0.9246	0.04	No	*	0.9528	0.7016	Yes	ns	0.9244	0.0309	No	*	0.8899	0.1385	Yes	ns
74	PC(38:4_1)	0.9564	0.3249	Yes	ns	0.9394	0.5131	Yes	ns	0.9237	0.1504	Yes	ns	0.953	0.6823	Yes	ns	0.9777	0.7768	Yes	ns	0.9526	0.6998	Yes	ns	0.9592	0.2771	Yes	ns	0.9068	0.2233	Yes	ns
320	PC(38:4_2)	0.9647	0.4919	Yes	ns	0.9492	0.6342	Yes	ns	0.9243	0.1539	Yes	ns	0.9159	0.2861	Yes	ns	0.9947	>0,9999	Yes	ns	0.9129	0.3018	Yes	ns	0.9286	0.0402	No	*	0.9563	0.7433	Yes	ns
270	PC(38:5_1)	0.9453	0.1797	Yes	ns	0.8787	0.1	Yes	ns	0.9465	0.3733	Yes	ns	0.9614	0.7885	Yes	ns	0.9864	0.9626	Yes	ns	0.9476	0.6403	Yes	ns	0.9824	0.8764	Yes	ns	0.934	0.4885	Yes	ns
242	PC(38:5_2)	0.958	0.3544	Yes	ns	0.9793	0.9623	Yes	ns	0.9625	0.65	Yes	ns	0.9222	0.337	Yes	ns	0.9281	0.0491	No	*	0.845	0.0506	Yes	ns	0.9778	0.7504	Yes	ns	0.9249	0.3994	Yes	ns
104	PC(38:5_3)	0.9741	0.7304	Yes	ns	0.9141	0.2723	Yes	ns	0.9054	0.0713	Yes	ns	0.9278	0.3886	Yes	ns	0.9725	0.6298	Yes	ns	0.9067	0.2588	Yes	ns	0.9629	0.3466	Yes	ns	0.9667	0.8516	Yes	ns
86	PC(38:6_1)	0.941	0.1423	Yes	ns	0.9568	0.7315	Yes	ns	0.9486	0.4034	Yes	ns	0.9585	0.7527	Yes	ns	0.95	0.1826	Yes	ns	0.9637	0.8271	Yes	ns	0.9891	0.984	Yes	ns	0.9357	0.4712	Yes	ns
378	PC(38:6_2)	0.9802	0.8785	Yes	ns	0.8189	0.0167	No	*	0.8978	0.0526	Yes	ns	0.9231	0.3456	Yes	ns	0.9577	0.2882	Yes	ns	0.9702	0.8923	Yes	ns	0.9129	0.0153	No	*	0.7822	0.0088	No	**
381	PC(38:7_1)	0.8954	0.0124	No	*	0.9305	0.4164	Yes	ns	0.9112	0.0902	Yes	ns	0.931	0.4206	Yes	ns	0.92	0.0305	No	*	0.9339	0.4875	Yes	ns	0.9437	0.1045	Yes	ns	0.9942	0.9996	Yes	ns
258	PC(38:7_2)	0.9529	0.2703	Yes	ns	0.9764	0.9429	Yes	ns	0.9833	0.9773	Yes	ns	0.9667	0.8512	Yes	ns	0.9523	0.2093	Yes	ns	0.9449	0.609	Yes	ns	0.9343	0.0573	Yes	ns	0.9255	0.4051	Yes	ns
106	PC(38:8)	0.9833	0.9357	Yes	ns	0.9201	0.3197	Yes	ns	0.9344	0.2317	Yes	ns	0.9543	0.6995	Yes	ns	0.9766	0.7458	Yes	ns	0.9735	0.9209	Yes	ns	0.9689	0.4902	Yes	ns	0.8327	0.0254	No	*
77	PC(39:2)	0.9522	0.2604	Yes	ns	0.9537	0.6915	Yes	ns	0.9638	0.6755	Yes	ns	0.9546	0.703	Yes	ns	0.9669	0.4797	Yes	ns	0.9499	0.6676	Yes	ns	0.987	0.9623	Yes	ns	0.9795	0.9633	Yes	ns
184	PC(39:3)	0.925	0.0589	Yes	ns	0.9717	0.9027	Yes	ns	0.9644	0.6889	Yes	ns	0.9328	0.4404	Yes	ns	0.9847	0.9377	Yes	ns	0.953	0.7046	Yes	ns	0.9855	0.9399	Yes	ns	0.9418	0.5416	Yes	ns
127	PC(39:4)	0.9802	0.8792	Yes	ns	0.9492	0.6334	Yes	ns	0.9231	0.1465	Yes	ns	0.9374	0.49	Yes	ns	0.9587	0.306	Yes	ns	0.9288	0.4362	Yes	ns	0.9414	0.0901	Yes	ns	0.82	0.0173	No	*
153	PC(39:5_1)	0.949	0.22	Yes	ns	0.9306	0.417	Yes	ns	0.8925	0.0425	No	*	0.923	0.3447	Yes	ns	0.9804	0.849	Yes	ns	0.871	0.1026	Yes	ns	0.9469	0.1281	Yes	ns	0.9689	0.8753	Yes	ns
295	PC(39:5_2)	0.971	0.6485	Yes	ns	0.9433	0.5601	Yes	ns	0.9674	0.7473	Yes	ns	0.9406	0.5274	Yes	ns	0.9847	0.9386	Yes	ns	0.9276	0.425	Yes	ns	0.9777	0.7469	Yes	ns	0.9183	0.3426	Yes	ns
121	PC(39:6)	0.9764	0.791	Yes	ns	0.8703	0.0781	Yes	ns	0.8418	0.0063	No	**	0.8873	0.1288	Yes	ns	0.954	0.2321	Yes	ns	0.906	0.2544	Yes	ns	0.9733	0.6145	Yes	ns	0.9293	0.4038	Yes	ns
241	PC(39:7)	0.9536	0.281	Yes	ns	0.9224	0.339	Yes	ns	0.9403	0.2927	Yes	ns	0.8456	0.0373	No	*	0.9527	0.2143	Yes	ns	0.9553	0.7318	Yes	ns	0.9773	0.7348	Yes	ns	0.9588	0.7723	Yes	ns
305	PC(39:8)	0.9658	0.5194	Yes	ns	0.9212	0.3289	Yes	ns	0.9228	0.145	Yes	ns	0.9367	0.4828	Yes	ns	0.9617	0.3627	Yes	ns	0.911	0.2881	Yes	ns	0.9767	0.7173	Yes	ns	0.9331	0.4794	Yes	ns
233	PC(40:1)	0.9124	0.0299	No	*	0.7225	0.0009	No	***	0.9627	0.6542	Yes	ns	0.9003	0.1864	Yes	ns	0.7765	<0,0001	No	****	0.8981	0.2089	Yes	ns	0.8563	0.0007	No	***	0.9175	0.3367	Yes	ns
297	PC(40:10)	0.9762	0.7851	Yes	ns	0.9397	0.5167	Yes	ns	0.9681	0.7612	Yes	ns	0.9212	0.3291	Yes	ns	0.8984	0.009	No	**	0.9596	0.7813	Yes	ns	0.9415	0.0905	Yes	ns	0.8981	0.2089	Yes	ns
78	PC(40:2_1)	0.9399	0.1338	Yes	ns	0.9772	0.9483	Yes	ns	0.9784	0.9324	Yes	ns	0.8962	0.1659	Yes	ns	0.9758	0.7237	Yes	ns	0.9327	0.4745	Yes	ns	0.9742	0.6412	Yes	ns	0.9	0.1847	Yes	ns
47	PC(40:2_2)	0.9428	0.1568	Yes	ns	0.9323	0.4341	Yes	ns	0.9462	0.3679	Yes	ns	0.9638	0.8179	Yes	ns	0.9565	0.2683	Yes	ns	0.947	0.6331	Yes	ns	0.9814	0.8508	Yes	ns	0.9248	0.3603	Yes	ns
275	PC(40:3)	0.96	0.3918	Yes	ns	0.9643	0.8237	Yes	ns	0.8464	0.0074	No	**	0.866	0.0689	Yes	ns	0.9787	0.8033	Yes	ns	0.8927	0.1819	Yes	ns	0.977	0.7243	Yes	ns	0.9087	0.2722	Yes	ns
28	PC(40:4_1)	0.9346	0.0999	Yes	ns	0.9775	0.9508	Yes	ns	0.8532	0.0095	No	**	0.9808	0.9707	Yes	ns	0.9657	0.4509	Yes	ns	0.9808	0.9692	Yes	ns	0.9755	0.6795	Yes	ns	0.9531	0.6832	Yes	ns
373	PC(40:4_2)	0.9469	0.1959	Yes	ns	0.9746	0.9288	Yes	ns	0.9829	0.9752	Yes	ns	0.9306	0.4168	Yes	ns	0.9844	0.9333	Yes	ns	0.8507	0.0592	Yes	ns	0.9032	0.0087	No	**	0.8924	0.1804	Yes	ns
363	PC(40:5_1)	0.9415	0.146	Yes	ns	0.9223	0.3379	Yes	ns	0.9721	0.8355	Yes	ns	0.9621	0.798	Yes	ns	0.8484	0.0007	No	***	0.9164	0.3277	Yes	ns	0.9557	0.2236	Yes	ns	0.9394	0.5461	Yes	ns
301	PC(40:5_2)	0.9668	0.5424	Yes	ns	0.9663	0.8468	Yes	ns	0.9509	0.4386	Yes	ns	0.9488	0.6288	Yes	ns	0.9338	0.0691	Yes	ns	0.871	0.1027	Yes	ns	0.9834	0.8982	Yes	ns	0.9086	0.2716	Yes	ns
194	PC(40:5_3)	0.9817	0.9076	Yes	ns	0.9494	0.6367	Yes	ns	0.9307	0.2002	Yes	ns	0.9755	0.9358	Yes	ns	0.9078	0.0152	No	*	0.8713	0.1036	Yes	ns	0.9785	0.7697	Yes	ns	0.8918	0.1463	Yes	ns
259	PC(40:6_1)	0.9602	0.3955	Yes	ns	0.9429	0.5546	Yes	ns	0.966	0.7199	Yes	ns	0.9577	0.7423	Yes	ns	0.8207	0.0002	No	***	0.9547	0.7246	Yes	ns	0.9758	0.6891	Yes	ns	0.955	0.7278	Yes	ns
156	PC(40:6_2)	0.9651	0.5019	Yes	ns	0.9211	0.3276	Yes	ns	0.9619	0.6383	Yes	ns	0.9339	0.4514	Yes	ns	0.9702	0.5644	Yes	ns	0.9688	0.8793	Yes	ns	0.9627	0.3424	Yes	ns	0.9557	0.7172	Yes	ns
103	PC(40:7)	0.9443	0.17	Yes	ns	0.8805	0.1057	Yes	ns	0.9285	0.1825	Yes	ns	0.9324	0.4361	Yes	ns	0.9562	0.2643	Yes	ns	0.9583	0.7668	Yes	ns	0.9658	0.4107	Yes	ns	0.9266	0.3779	Yes	ns
334	PC(40:8)	0.9888	0.9902	Yes	ns	0.9364	0.4791	Yes	ns	0.9331	0.2197	Yes	ns	0.9426	0.5512	Yes	ns	0.9743	0.6813	Yes	ns	0.9338	0.4865	Yes	ns	0.9717	0.5673	Yes	ns	0.9632	0.8219	Yes	ns
92	PC(40:9)	0.9893	0.9924	Yes	ns	0.9371	0.487	Yes	ns	0.9292	0.1878	Yes	ns	0.9695	0.8814	Yes	ns	0.9802	0.8427	Yes	ns	0.8657	0.089	Yes	ns	0.9737	0.625	Yes	ns	0.8536	0.0475	No	*
183	PC(41:2)	0.9301	0.0779	Yes	ns	0.9546	0.7024	Yes	ns	0.9758	0.897	Yes	ns	0.9485	0.6251	Yes	ns	0.977	0.7572	Yes	ns	0.9425	0.5817	Yes	ns	0.9314	0.0478	No	*	0.8811	0.1073	Yes	ns
44	PC(41:3)	0.9401	0.1347	Yes	ns	0.9347	0.4604	Yes	ns	0.9808	0.9581	Yes	ns	0.9725	0.9109	Yes	ns	0.9841	0.9277	Yes	ns	0.9354	0.5033	Yes	ns	0.95	0.1557	Yes	ns	0.9744	0.9273	Yes	ns
328	PC(41:4)	0.963	0.4536	Yes	ns	0.9339	0.4515	Yes	ns	0.9146	0.1038	Yes	ns	0.9421	0.546	Yes	ns	0.9473	0.1557	Yes	ns	0.929	0.4379	Yes	ns	0.9567	0.2377	Yes	ns	0.8911	0.1744	Yes	ns
313	PC(41:5_1)	0.9345	0.099	Yes	ns	0.9736	0.9205	Yes	ns	0.8569	0.0109	No	*	0.9761	0.9407	Yes	ns	0.9286	0.0506	Yes	ns	0.9054	0.2512	Yes	ns	0.9713	0.5554	Yes	ns	0.9032	0.2373	Yes	ns
332	PC(41:5_2)	0.9755	0.7666	Yes	ns	0.9781	0.9545	Yes	ns	0.9151	0.1058	Yes	ns	0.8481	0.0404	No	*	0.9377	0.0871	Yes	ns	0.9752	0.9347	Yes	ns	0.96	0.2918	Yes	ns	0.9388	0.5399	Yes	ns
290	PC(41:6)	0.9552	0.3051	Yes	ns	0.84	0.0316	No	*	0.8393	0.0058	No	**	0.9686	0.8726	Yes	ns	0.9681	0.5093	Yes	ns	0.9806	0.9682	Yes	ns	0.9573	0.2471	Yes	ns	0.9397	0.5491	Yes	ns
22	PC(41:7)	0.9689	0.5942	Yes	ns	0.9914	0.9986	Yes	ns	0.9524	0.4646	Yes	ns	0.8744	0.0883	Yes	ns	0.9482	0.1646	Yes	ns	0.9475	0.639	Yes	ns	0.976	0.6955	Yes	ns	0.9839	0.984	Yes	ns
51	PC(42:10)	0.9681	0.5759	Yes	ns	0.8675	0.0719	Yes	ns	0.9169	0.114	Yes	ns	0.9231	0.3457	Yes	ns	0.9226	0.0354	No	*	0.9275	0.424	Yes	ns	0.949	0.1463	Yes	ns	0.9611	0.7856	Yes	ns
98	PC(42:11)	0.971	0.6501	Yes	ns	0.8868	0.1268	Yes	ns	0.9227	0.1445	Yes	ns	0.9754	0.9355	Yes	ns	0.9688	0.5288	Yes	ns	0.9258	0.4078	Yes	ns	0.9413	0.0897	Yes	ns	0.9245	0.3579	Yes	ns
239	PC(42:2_1)	0.9794	0.8602	Yes	ns	0.8681	0.0733	Yes	ns	0.982	0.9681	Yes	ns	0.9416	0.5401	Yes	ns	0.9764	0.7398	Yes	ns	0.9224	0.3778	Yes	ns	0.9868	0.9594	Yes	ns	0.9556	0.7353	Yes	ns
366	PC(42:2_2)	0.9226	0.0517	Yes	ns	0.9032	0.2021	Yes	ns	0.9533	0.4793	Yes	ns	0.876	0.0924	Yes	ns	0.967	0.4808	Yes	ns	0.7734	0.0069	No	**	0.9887	0.9808	Yes	ns	0.8909	0.1734	Yes	ns
354	PC(42:3)	0.9694	0.6073	Yes	ns	0.9537	0.691	Yes	ns	0.9726	0.8456	Yes	ns	0.9151	0.2803	Yes	ns	0.9638	0.4073	Yes	ns	0.9503	0.6717	Yes	ns	0.9791	0.7864	Yes	ns	0.9643	0.8333	Yes	ns
55	PC(42:4)	0.9637	0.4693	Yes	ns	0.9616	0.7911	Yes	ns	0.9173	0.1156	Yes	ns	0.9252	0.3642	Yes	ns	0.9624	0.3759	Yes	ns	0.9247	0.3982	Yes	ns	0.9747	0.6563	Yes	ns	0.9164	0.29	Yes	ns
17	PC(42:5_1)	0.9819	0.9116	Yes	ns	0.8014	0.0098	No	**	0.9334	0.2223	Yes	ns	0.9705	0.8911	Yes	ns	0.9213	0.0328	No	*	0.9018	0.2295	Yes	ns	0.9837	0.9053	Yes	ns	0.9476	0.6128	Yes	ns
59	PC(42:5_2)	0.9749	0.7509	Yes	ns	0.9442	0.5714	Yes	ns	0.9302	0.1959	Yes	ns	0.8867	0.1264	Yes	ns	0.9644	0.4198	Yes	ns	0.9688	0.8799	Yes	ns	0.9139	0.0163	No	*	0.9473	0.6092	Yes	ns
49	PC(42:6)	0.9347	0.1001	Yes	ns	0.9052	0.2136	Yes	ns	0.9713	0.8221	Yes	ns	0.8772	0.0958	Yes	ns	0.9768	0.7518	Yes	ns	0.919	0.3487	Yes	ns	0.9662	0.42	Yes	ns	0.9661	0.8443	Yes	ns
371	PC(42:7)	0.9567	0.3316	Yes	ns	0.9434	0.5609	Yes	ns	0.9194	0.1263	Yes	ns	0.9544	0.7007	Yes	ns	0.969	0.5341	Yes	ns	0.9294	0.4416	Yes	ns	0.9805	0.826	Yes	ns	0.9612	0.7991	Yes	ns
209	PC(42:8)	0.9274	0.0671	Yes	ns	0.9204	0.3217	Yes	ns	0.9657	0.714	Yes	ns	0.9107	0.2485	Yes	ns	0.9471	0.1534	Yes	ns	0.9158	0.3233	Yes	ns	0.9752	0.6716	Yes	ns	0.9007	0.2233	Yes	ns
234	PC(42:9)	0.9696	0.6136	Yes	ns	0.9659	0.8422	Yes	ns	0.9432	0.3279	Yes	ns	0.9544	0.7007	Yes	ns	0.9502	0.1853	Yes	ns	0.8913	0.1755	Yes	ns	0.9823	0.8722	Yes	ns	0.9619	0.8068	Yes	ns
255	PC(43:6)	0.9719	0.6721	Yes	ns	0.9644	0.8256	Yes	ns	0.9701	0.8005	Yes	ns	0.9285	0.3956	Yes	ns	0.9093	0.0164	No	*	0.8978	0.2072	Yes	ns	0.9649	0.391	Yes	ns	0.9485	0.651	Yes	ns
240	PC(44:10)	0.9664	0.5333	Yes	ns	0.788	0.0065	No	**	0.9679	0.7574	Yes	ns	0.9144	0.2749	Yes	ns	0.9477	0.1592	Yes	ns	0.7622	0.005	No	**	0.9704	0.5307	Yes	ns	0.9524	0.6968	Yes	ns
376	PC(44:11_1)	0.95	0.2318	Yes	ns	0.658	0.0001	No	***	0.9445	0.3455	Yes	ns	0.9358	0.4722	Yes	ns	0.9629	0.3864	Yes	ns	0.9333	0.4807	Yes	ns	0.978	0.755	Yes	ns	0.6918	0.0007	No	***
232	PC(44:11_2)	0.9878	0.9848	Yes	ns	0.9122	0.2591	Yes	ns	0.95	0.4251	Yes	ns	0.9646	0.8275	Yes	ns	0.9731	0.647	Yes	ns	0.9587	0.7706	Yes	ns	0.9496	0.1519	Yes	ns	0.9672	0.8638	Yes	ns
360	PC(44:12)	0.9761	0.7817	Yes	ns	0.9235	0.3489	Yes	ns	0.9452	0.3544	Yes	ns	0.863	0.063	Yes	ns	0.9562	0.2634	Yes	ns	0.9796	0.9631	Yes	ns	0.9577	0.2533	Yes	ns	0.9138	0.3081	Yes	ns
280	PC(44:4)	0.9482	0.2103	Yes	ns	0.9241	0.3543	Yes	ns	0.9701	0.7999	Yes	ns	0.9027	0.1996	Yes	ns	0.9577	0.2877	Yes	ns	0.9507	0.677	Yes	ns	0.9552	0.217	Yes	ns	0.9584	0.7672	Yes	ns
95	PC(44:6)	0.962	0.4319	Yes	ns	0.9799	0.9654	Yes	ns	0.9127	0.0959	Yes	ns	0.94	0.5202	Yes	ns	0.9471	0.1542	Yes	ns	0.966	0.8514	Yes	ns	0.9532	0.1915	Yes	ns	0.9634	0.8128	Yes	ns
260	PC(44:7)	0.9491	0.2207	Yes	ns	0.9535	0.6884	Yes	ns	0.9507	0.4363	Yes	ns	0.9143	0.2738	Yes	ns	0.9429	0.1193	Yes	ns	0.9253	0.403	Yes	ns	0.9574	0.2489	Yes	ns	0.9481	0.6464	Yes	ns
142	PC(46:7)	0.9502	0.2338	Yes	ns	0.9141	0.2724	Yes	ns	0.9697	0.7928	Yes	ns	0.9564	0.7257	Yes	ns	0.969	0.5327	Yes	ns	0.9363	0.5131	Yes	ns	0.9857	0.9429	Yes	ns	0.966	0.8431	Yes	ns
24	PC(O-29:0)	0.9052	0.0205	No	*	0.929	0.401	Yes	ns	0.963	0.6602	Yes	ns	0.9493	0.6347	Yes	ns	0.9528	0.2165	Yes	ns	0.9221	0.3746	Yes	ns	0.9426	0.0972	Yes	ns	0.9711	0.8978	Yes	ns
321	PC(O-29:3)	0.928	0.0696	Yes	ns	0.9809	0.971	Yes	ns	0.9698	0.7947	Yes	ns	0.904	0.207	Yes	ns	0.9467	0.1504	Yes	ns	0.871	0.1027	Yes	ns	0.939	0.0776	Yes	ns	0.8985	0.2107	Yes	ns
41	PC(O-30:0)	0.9407	0.1396	Yes	ns	0.9651	0.8328	Yes	ns	0.9472	0.3826	Yes	ns	0.968	0.8655	Yes	ns	0.9702	0.5665	Yes	ns	0.9186	0.3458	Yes	ns	0.6988	<0,0001	No	****	0.9351	0.4646	Yes	ns
33	PC(O-30:1_1)	0.9302	0.0783	Yes	ns	0.6216	<0,0001	No	****	0.7824	0.0009	No	***	0.95	0.6435	Yes	ns	0.9253	0.0416	No	*	0.9223	0.3766	Yes	ns	0.9175	0.0202	No	*	0.9493	0.6348	Yes	ns
84	PC(O-30:1_2)	0.9574	0.3422	Yes	ns	0.9719	0.9051	Yes	ns	0.9713	0.8219	Yes	ns	0.9187	0.3079	Yes	ns	0.8649	0.0016	No	**	0.8858	0.1519	Yes	ns	0.9802	0.8183	Yes	ns	0.9518	0.6666	Yes	ns
186	PC(O-30:3)	0.9571	0.3374	Yes	ns	0.9677	0.8625	Yes	ns	0.9491	0.4115	Yes	ns	0.9704	0.89	Yes	ns	0.9794	0.8218	Yes	ns	0.8234	0.0279	No	*	0.9745	0.6508	Yes	ns	0.848	0.0402	No	*
10	PC(O-31:1)	0.9586	0.3639	Yes	ns	0.9494	0.6361	Yes	ns	0.9651	0.7017	Yes	ns	0.9374	0.4901	Yes	ns	0.9706	0.577	Yes	ns	0.9258	0.4082	Yes	ns	0.976	0.6959	Yes	ns	0.9415	0.5387	Yes	ns
318	PC(O-32:0)	0.9213	0.0482	No	*	0.9656	0.8394	Yes	ns	0.9835	0.9788	Yes	ns	0.952	0.6691	Yes	ns	0.9598	0.3242	Yes	ns	0.914	0.3096	Yes	ns	0.9574	0.2482	Yes	ns	0.8466	0.053	Yes	ns
185	PC(O-32:1_1)	0.9271	0.0662	Yes	ns	0.9172	0.2962	Yes	ns	0.9658	0.7152	Yes	ns	0.8597	0.057	Yes	ns	0.9451	0.1361	Yes	ns	0.8733	0.1092	Yes	ns	0.9556	0.2219	Yes	ns	0.8608	0.059	Yes	ns
144	PC(O-32:1_2)	0.9409	0.1415	Yes	ns	0.9343	0.4561	Yes	ns	0.937	0.2569	Yes	ns	0.9181	0.3029	Yes	ns	0.9735	0.6578	Yes	ns	0.9037	0.2403	Yes	ns	0.9649	0.3897	Yes	ns	0.958	0.7467	Yes	ns
311	PC(O-32:2)	0.9746	0.7445	Yes	ns	0.8219	0.0183	No	*	0.9484	0.4006	Yes	ns	0.9357	0.4716	Yes	ns	0.9702	0.5639	Yes	ns	0.7916	0.0114	No	*	0.9472	0.1302	Yes	ns	0.9357	0.5067	Yes	ns
36	PC(O-32:3)	0.9122	0.0295	No	*	0.8591	0.0561	Yes	ns	0.9005	0.0587	Yes	ns	0.9691	0.8773	Yes	ns	0.924	0.0385	No	*	0.9787	0.958	Yes	ns	0.9774	0.7374	Yes	ns	0.882	0.1103	Yes	ns
181	PC(O-33:1)	0.9792	0.8563	Yes	ns	0.9073	0.2265	Yes	ns	0.9742	0.8724	Yes	ns	0.952	0.6693	Yes	ns	0.9804	0.8471	Yes	ns	0.9156	0.3218	Yes	ns	0.9429	0.0995	Yes	ns	0.9247	0.3598	Yes	ns
149	PC(O-33:2_1)	0.9739	0.7245	Yes	ns	0.9787	0.9587	Yes	ns	0.9175	0.1168	Yes	ns	0.8814	0.1085	Yes	ns	0.9783	0.7925	Yes	ns	0.9166	0.3296	Yes	ns	0.9553	0.218	Yes	ns	0.951	0.6569	Yes	ns
341	PC(O-33:2_2)	0.97	0.623	Yes	ns	0.843	0.0346	No	*	0.9308	0.2008	Yes	ns	0.9711	0.8978	Yes	ns	0.9481	0.1636	Yes	ns	0.9701	0.892	Yes	ns	0.9756	0.6816	Yes	ns	0.9571	0.7525	Yes	ns
85	PC(O-33:3)	0.9488	0.2174	Yes	ns	0.9581	0.7472	Yes	ns	0.9583	0.5692	Yes	ns	0.9671	0.8554	Yes	ns	0.9329	0.0656	Yes	ns	0.96	0.7859	Yes	ns	0.9209	0.025	No	*	0.907	0.2248	Yes	ns
370	PC(O-34:0)	0.9755	0.7675	Yes	ns	0.9401	0.5222	Yes	ns	0.9722	0.8386	Yes	ns	0.9331	0.4434	Yes	ns	0.9582	0.2968	Yes	ns	0.9447	0.6064	Yes	ns	0.8745	0.0018	No	**	0.9394	0.5459	Yes	ns
202	PC(O-34:1_1)	0.9837	0.9411	Yes	ns	0.8822	0.111	Yes	ns	0.9183	0.1205	Yes	ns	0.9343	0.456	Yes	ns	0.9617	0.3626	Yes	ns	0.9787	0.958	Yes	ns	0.9861	0.9498	Yes	ns	0.951	0.6562	Yes	ns
176	PC(O-34:1_2)	0.9834	0.9363	Yes	ns	0.9303	0.4136	Yes	ns	0.9552	0.5129	Yes	ns	0.877	0.0954	Yes	ns	0.9018	0.0108	No	*	0.8542	0.0652	Yes	ns	0.9738	0.6293	Yes	ns	0.9375	0.4917	Yes	ns
66	PC(O-34:2_1)	0.9096	0.0258	No	*	0.9891	0.9965	Yes	ns	0.9144	0.1031	Yes	ns	0.9678	0.8637	Yes	ns	0.9513	0.1981	Yes	ns	0.9693	0.8844	Yes	ns	0.977	0.7264	Yes	ns	0.9662	0.8453	Yes	ns
198	PC(O-34:2_2)	0.9461	0.1875	Yes	ns	0.9882	0.995	Yes	ns	0.9538	0.4876	Yes	ns	0.9367	0.4828	Yes	ns	0.9775	0.7722	Yes	ns	0.9561	0.7412	Yes	ns	0.968	0.4657	Yes	ns	0.937	0.486	Yes	ns
335	PC(O-34:3)	0.9531	0.274	Yes	ns	0.9444	0.5739	Yes	ns	0.9721	0.8366	Yes	ns	0.8716	0.0814	Yes	ns	0.9088	0.016	No	*	0.952	0.6917	Yes	ns	0.9628	0.3451	Yes	ns	0.8903	0.1709	Yes	ns
254	PC(O-34:4)	0.9836	0.9395	Yes	ns	0.9721	0.9068	Yes	ns	0.9683	0.7649	Yes	ns	0.9459	0.5921	Yes	ns	0.9861	0.9592	Yes	ns	0.8295	0.033	No	*	0.9447	0.1113	Yes	ns	0.7957	0.0129	No	*
163	PC(O-34:5_1)	0.9797	0.8673	Yes	ns	0.979	0.9603	Yes	ns	0.9538	0.488	Yes	ns	0.8664	0.0697	Yes	ns	0.9636	0.4024	Yes	ns	0.9219	0.373	Yes	ns	0.967	0.4404	Yes	ns	0.8763	0.0934	Yes	ns
330	PC(O-34:5_2)	0.9388	0.1256	Yes	ns	0.8591	0.0561	Yes	ns	0.9503	0.429	Yes	ns	0.9926	0.9993	Yes	ns	0.9473	0.1561	Yes	ns	0.9019	0.2296	Yes	ns	0.9848	0.9278	Yes	ns	0.9616	0.8037	Yes	ns
191	PC(O-35:1)	0.9311	0.0821	Yes	ns	0.9571	0.7346	Yes	ns	0.9472	0.3825	Yes	ns	0.896	0.1652	Yes	ns	0.9484	0.1667	Yes	ns	0.9117	0.2928	Yes	ns	0.9757	0.6855	Yes	ns	0.8436	0.0352	No	*
256	PC(O-35:4)	0.9614	0.419	Yes	ns	0.9554	0.7134	Yes	ns	0.938	0.268	Yes	ns	0.953	0.6827	Yes	ns	0.9666	0.4721	Yes	ns	0.9693	0.8845	Yes	ns	0.9421	0.0942	Yes	ns	0.9656	0.8469	Yes	ns
79	PC(O-35:5)	0.9293	0.0744	Yes	ns	0.9663	0.8474	Yes	ns	0.9251	0.159	Yes	ns	0.9592	0.7616	Yes	ns	0.9666	0.4724	Yes	ns	0.9144	0.3123	Yes	ns	0.9372	0.0692	Yes	ns	0.968	0.8659	Yes	ns
271	PC(O-36:1_1)	0.9298	0.0765	Yes	ns	0.8608	0.059	Yes	ns	0.9512	0.4437	Yes	ns	0.9293	0.4041	Yes	ns	0.9015	0.0106	No	*	0.897	0.2033	Yes	ns	0.9808	0.8351	Yes	ns	0.9087	0.2724	Yes	ns
296	PC(O-36:1_2)	0.9738	0.7231	Yes	ns	0.9045	0.2097	Yes	ns	0.9658	0.7159	Yes	ns	0.8763	0.0935	Yes	ns	0.9065	0.0141	No	*	0.9107	0.286	Yes	ns	0.9716	0.563	Yes	ns	0.9251	0.4011	Yes	ns
358	PC(O-36:2_1)	0.9448	0.1749	Yes	ns	0.9238	0.3515	Yes	ns	0.9708	0.8127	Yes	ns	0.9509	0.6559	Yes	ns	0.9568	0.2731	Yes	ns	0.8712	0.1034	Yes	ns	0.9732	0.6103	Yes	ns	0.9737	0.9232	Yes	ns
262	PC(O-36:2_2)	0.9651	0.5007	Yes	ns	0.9891	0.9963	Yes	ns	0.9715	0.8245	Yes	ns	0.9594	0.7639	Yes	ns	0.967	0.4803	Yes	ns	0.9818	0.974	Yes	ns	0.9547	0.2097	Yes	ns	0.9308	0.456	Yes	ns
359	PC(O-36:3_1)	0.9786	0.8418	Yes	ns	0.9499	0.6421	Yes	ns	0.9382	0.27	Yes	ns	0.9266	0.3771	Yes	ns	0.9696	0.5486	Yes	ns	0.9276	0.4244	Yes	ns	0.9768	0.7179	Yes	ns	0.9706	0.8962	Yes	ns
82	PC(O-36:3_2)	0.9794	0.8604	Yes	ns	0.9587	0.7557	Yes	ns	0.9686	0.7705	Yes	ns	0.9516	0.6644	Yes	ns	0.9829	0.9046	Yes	ns	0.8797	0.1295	Yes	ns	0.9539	0.2001	Yes	ns	0.9767	0.9449	Yes	ns
218	PC(O-36:4)	0.9505	0.2383	Yes	ns	0.967	0.855	Yes	ns	0.9471	0.3808	Yes	ns	0.957	0.7335	Yes	ns	0.9559	0.2589	Yes	ns	0.9634	0.8239	Yes	ns	0.9867	0.9591	Yes	ns	0.9507	0.6772	Yes	ns
140	PC(O-36:5_1)	0.9555	0.3111	Yes	ns	0.8705	0.0787	Yes	ns	0.8975	0.052	Yes	ns	0.9478	0.6155	Yes	ns	0.9629	0.3872	Yes	ns	0.8763	0.1182	Yes	ns	0.9734	0.6171	Yes	ns	0.9516	0.6647	Yes	ns
123	PC(O-36:5_2)	0.9213	0.0482	No	*	0.8977	0.1735	Yes	ns	0.983	0.9756	Yes	ns	0.8412	0.0327	No	*	0.9171	0.0257	No	*	0.9052	0.2494	Yes	ns	0.9613	0.3156	Yes	ns	0.8632	0.0633	Yes	ns
329	PC(O-36:6_1)	0.9788	0.8483	Yes	ns	0.8125	0.0137	No	*	0.9293	0.1885	Yes	ns	0.9661	0.8449	Yes	ns	0.9495	0.1773	Yes	ns	0.9624	0.813	Yes	ns	0.7279	<0,0001	No	****	0.9259	0.409	Yes	ns
9	PC(O-36:6_2)	0.9341	0.097	Yes	ns	0.9567	0.7294	Yes	ns	0.8022	0.0016	No	**	0.887	0.1274	Yes	ns	0.9557	0.2565	Yes	ns	0.9282	0.4303	Yes	ns	0.9793	0.7931	Yes	ns	0.9336	0.4481	Yes	ns
4	PC(O-37:1_1)	0.9619	0.4297	Yes	ns	0.9536	0.6907	Yes	ns	0.9557	0.5212	Yes	ns	0.9327	0.4393	Yes	ns	0.9786	0.8021	Yes	ns	0.9464	0.6258	Yes	ns	0.9894	0.9863	Yes	ns	0.9475	0.6119	Yes	ns
64	PC(O-37:1_2)	0.9711	0.6528	Yes	ns	0.9324	0.4357	Yes	ns	0.9737	0.8633	Yes	ns	0.9626	0.8039	Yes	ns	0.964	0.4112	Yes	ns	0.9506	0.6762	Yes	ns	0.9741	0.6382	Yes	ns	0.8943	0.1574	Yes	ns
257	PC(O-37:2)	0.9828	0.9277	Yes	ns	0.9726	0.9115	Yes	ns	0.9166	0.1125	Yes	ns	0.9573	0.7374	Yes	ns	0.9814	0.8729	Yes	ns	0.8727	0.1074	Yes	ns	0.9775	0.7414	Yes	ns	0.9384	0.5358	Yes	ns
244	PC(O-38:1)	0.9575	0.3446	Yes	ns	0.9866	0.9918	Yes	ns	0.9872	0.9943	Yes	ns	0.9683	0.8689	Yes	ns	0.9707	0.578	Yes	ns	0.9353	0.5016	Yes	ns	0.9746	0.6526	Yes	ns	0.8979	0.2075	Yes	ns
237	PC(O-38:2_1)	0.9157	0.0357	No	*	0.7554	0.0024	No	**	0.9451	0.3533	Yes	ns	0.9284	0.3953	Yes	ns	0.9525	0.2121	Yes	ns	0.9829	0.9788	Yes	ns	0.9585	0.2655	Yes	ns	0.96	0.7857	Yes	ns
379	PC(O-38:2_2)	0.9748	0.75	Yes	ns	0.9865	0.9916	Yes	ns	0.9409	0.2997	Yes	ns	0.8314	0.0244	No	*	0.9601	0.3315	Yes	ns	0.9754	0.9362	Yes	ns	0.9275	0.0375	No	*	0.9312	0.4598	Yes	ns
69	PC(O-38:3_1)	0.9423	0.1526	Yes	ns	0.9657	0.8405	Yes	ns	0.964	0.6809	Yes	ns	0.9433	0.5606	Yes	ns	0.953	0.2189	Yes	ns	0.9071	0.2618	Yes	ns	0.9394	0.0795	Yes	ns	0.9282	0.3925	Yes	ns
310	PC(O-38:3_2)	0.9502	0.234	Yes	ns	0.9464	0.5982	Yes	ns	0.8276	0.0038	No	**	0.9784	0.9564	Yes	ns	0.9663	0.4652	Yes	ns	0.8882	0.1618	Yes	ns	0.9626	0.3417	Yes	ns	0.9302	0.4498	Yes	ns
249	PC(O-38:4_1)	0.9679	0.5697	Yes	ns	0.9172	0.2961	Yes	ns	0.9702	0.8017	Yes	ns	0.9154	0.282	Yes	ns	0.877	0.0029	No	**	0.9386	0.5376	Yes	ns	0.9476	0.134	Yes	ns	0.8213	0.0263	No	*
7	PC(O-38:4_2)	0.9631	0.4566	Yes	ns	0.9517	0.6663	Yes	ns	0.9509	0.4398	Yes	ns	0.9529	0.6811	Yes	ns	0.9703	0.5692	Yes	ns	0.9664	0.8552	Yes	ns	0.9776	0.7445	Yes	ns	0.9495	0.6375	Yes	ns
200	PC(O-38:5_1)	0.9752	0.7589	Yes	ns	0.9199	0.3177	Yes	ns	0.961	0.6202	Yes	ns	0.8613	0.0598	Yes	ns	0.9231	0.0365	No	*	0.9822	0.9759	Yes	ns	0.9757	0.6853	Yes	ns	0.9421	0.5455	Yes	ns
282	PC(O-38:5_2)	0.959	0.3732	Yes	ns	0.9797	0.9645	Yes	ns	0.9464	0.3713	Yes	ns	0.8877	0.1301	Yes	ns	0.9458	0.1426	Yes	ns	0.9423	0.5787	Yes	ns	0.9786	0.7724	Yes	ns	0.9382	0.533	Yes	ns
136	PC(O-38:6)	0.9392	0.1284	Yes	ns	0.944	0.5681	Yes	ns	0.907	0.0761	Yes	ns	0.9741	0.9249	Yes	ns	0.9704	0.5711	Yes	ns	0.9177	0.3383	Yes	ns	0.7416	<0,0001	No	****	0.9034	0.2033	Yes	ns
362	PC(O-38:7)	0.9534	0.2784	Yes	ns	0.9217	0.3331	Yes	ns	0.964	0.6801	Yes	ns	0.93	0.4113	Yes	ns	0.9654	0.4427	Yes	ns	0.9373	0.5234	Yes	ns	0.9778	0.7491	Yes	ns	0.9506	0.6753	Yes	ns
167	PC(O-38:8)	0.9517	0.254	Yes	ns	0.9398	0.5182	Yes	ns	0.9672	0.7437	Yes	ns	0.9705	0.8915	Yes	ns	0.9405	0.1033	Yes	ns	0.9751	0.9335	Yes	ns	0.9802	0.819	Yes	ns	0.9561	0.7217	Yes	ns
261	PC(O-40:2_1)	0.8336	0.0007	No	***	0.9341	0.4541	Yes	ns	0.9347	0.2348	Yes	ns	0.9586	0.7547	Yes	ns	0.9857	0.9538	Yes	ns	0.9046	0.2456	Yes	ns	0.9598	0.2881	Yes	ns	0.9362	0.512	Yes	ns
187	PC(O-40:2_2)	0.9013	0.0167	No	*	0.9386	0.5043	Yes	ns	0.8758	0.0222	No	*	0.9279	0.3896	Yes	ns	0.9628	0.3842	Yes	ns	0.9628	0.8177	Yes	ns	0.9345	0.0582	Yes	ns	0.9184	0.3056	Yes	ns
124	PC(O-40:3)	0.9523	0.2624	Yes	ns	0.9106	0.248	Yes	ns	0.9284	0.1818	Yes	ns	0.8964	0.1672	Yes	ns	0.9711	0.5905	Yes	ns	0.9301	0.4489	Yes	ns	0.9619	0.328	Yes	ns	0.7956	0.0082	No	**
264	PC(O-40:4)	0.9364	0.11	Yes	ns	0.9587	0.7556	Yes	ns	0.9054	0.0715	Yes	ns	0.959	0.7595	Yes	ns	0.9757	0.72	Yes	ns	0.9482	0.6468	Yes	ns	0.9817	0.8582	Yes	ns	0.9359	0.5089	Yes	ns
100	PC(O-40:5)	0.9551	0.3038	Yes	ns	0.9199	0.3179	Yes	ns	0.9324	0.2141	Yes	ns	0.8742	0.0878	Yes	ns	0.9647	0.4273	Yes	ns	0.8531	0.0632	Yes	ns	0.9761	0.6993	Yes	ns	0.9599	0.7707	Yes	ns
351	PC(O-40:6)	0.9866	0.9754	Yes	ns	0.8815	0.1086	Yes	ns	0.9548	0.5057	Yes	ns	0.9761	0.9405	Yes	ns	0.9839	0.9244	Yes	ns	0.8974	0.2049	Yes	ns	0.9874	0.9678	Yes	ns	0.9456	0.6167	Yes	ns
284	PC(O-40:7)	0.9584	0.3615	Yes	ns	0.9627	0.8055	Yes	ns	0.9382	0.2694	Yes	ns	0.9265	0.3766	Yes	ns	0.9767	0.7497	Yes	ns	0.8114	0.0199	No	*	0.9599	0.2902	Yes	ns	0.9331	0.479	Yes	ns
108	PC(O-40:8)	0.9333	0.0931	Yes	ns	0.883	0.1137	Yes	ns	0.9352	0.2399	Yes	ns	0.9118	0.2561	Yes	ns	0.9741	0.6754	Yes	ns	0.8797	0.1294	Yes	ns	0.9649	0.3918	Yes	ns	0.969	0.8763	Yes	ns
208	PC(O-40:9)	0.8976	0.0139	No	*	0.8436	0.0352	No	*	0.9556	0.5197	Yes	ns	0.9746	0.9285	Yes	ns	0.9788	0.8075	Yes	ns	0.9436	0.594	Yes	ns	0.9661	0.4198	Yes	ns	0.9769	0.9463	Yes	ns
105	PC(O-42:3)	0.9519	0.2568	Yes	ns	0.9231	0.3452	Yes	ns	0.9363	0.2497	Yes	ns	0.9945	0.9998	Yes	ns	0.9758	0.7222	Yes	ns	0.9015	0.2277	Yes	ns	0.9674	0.4493	Yes	ns	0.9359	0.4732	Yes	ns
322	PC(O-42:4_1)	0.9716	0.6651	Yes	ns	0.9466	0.6012	Yes	ns	0.9735	0.8598	Yes	ns	0.8898	0.1382	Yes	ns	0.9689	0.5295	Yes	ns	0.86	0.0763	Yes	ns	0.9757	0.6868	Yes	ns	0.9345	0.4938	Yes	ns
196	PC(O-42:4_2)	0.9806	0.8863	Yes	ns	0.9816	0.9742	Yes	ns	0.899	0.0551	Yes	ns	0.9589	0.7575	Yes	ns	0.9701	0.5625	Yes	ns	0.9307	0.4546	Yes	ns	0.9892	0.9852	Yes	ns	0.9633	0.8118	Yes	ns
288	PC(O-42:5_1)	0.9856	0.9654	Yes	ns	0.9503	0.6475	Yes	ns	0.9321	0.2112	Yes	ns	0.9531	0.6836	Yes	ns	0.9462	0.1459	Yes	ns	0.9621	0.8097	Yes	ns	0.8713	0.0015	No	**	0.9439	0.5977	Yes	ns
46	PC(O-42:5_2)	0.9629	0.4514	Yes	ns	0.9554	0.7131	Yes	ns	0.7458	0.0003	No	***	0.9106	0.2479	Yes	ns	0.9486	0.1688	Yes	ns	0.9348	0.4966	Yes	ns	0.9431	0.1006	Yes	ns	0.9298	0.4089	Yes	ns
227	PC(O-42:6)	0.9687	0.5902	Yes	ns	0.978	0.9537	Yes	ns	0.8864	0.0334	No	*	0.9087	0.2353	Yes	ns	0.9713	0.5945	Yes	ns	0.9567	0.7474	Yes	ns	0.9793	0.7925	Yes	ns	0.9686	0.8777	Yes	ns
314	PC(O-42:7_1)	0.9846	0.9542	Yes	ns	0.9567	0.7305	Yes	ns	0.962	0.6408	Yes	ns	0.9106	0.2478	Yes	ns	0.9728	0.6364	Yes	ns	0.9569	0.7505	Yes	ns	0.9595	0.2836	Yes	ns	0.9725	0.9127	Yes	ns
138	PC(O-42:7_2)	0.9551	0.3041	Yes	ns	0.7445	0.0018	No	**	0.9729	0.8496	Yes	ns	0.9742	0.9253	Yes	ns	0.9246	0.04	No	*	0.9297	0.4451	Yes	ns	0.9486	0.1429	Yes	ns	0.9245	0.3578	Yes	ns
299	PE(34:1)	0.9768	0.7994	Yes	ns	0.9534	0.6875	Yes	ns	0.9605	0.6119	Yes	ns	0.9607	0.7805	Yes	ns	0.9694	0.5439	Yes	ns	0.8267	0.0305	No	*	0.9412	0.089	Yes	ns	0.8709	0.1025	Yes	ns
115	PE(34:2)	0.9659	0.5215	Yes	ns	0.9611	0.7857	Yes	ns	0.9449	0.3512	Yes	ns	0.8778	0.0976	Yes	ns	0.9701	0.5612	Yes	ns	0.8821	0.1378	Yes	ns	0.9489	0.1455	Yes	ns	0.9611	0.7858	Yes	ns
88	PE(34:3)	0.9637	0.4686	Yes	ns	0.9484	0.6236	Yes	ns	0.9811	0.9603	Yes	ns	0.9332	0.4441	Yes	ns	0.9482	0.1645	Yes	ns	0.8932	0.1841	Yes	ns	0.9624	0.3377	Yes	ns	0.9549	0.7068	Yes	ns
128	PE(36:1)	0.9789	0.8492	Yes	ns	0.9794	0.9627	Yes	ns	0.9659	0.7174	Yes	ns	0.9068	0.2233	Yes	ns	0.9832	0.9118	Yes	ns	0.9456	0.6173	Yes	ns	0.971	0.5476	Yes	ns	0.9662	0.8457	Yes	ns
283	PE(36:2)	0.9497	0.228	Yes	ns	0.9569	0.7326	Yes	ns	0.9221	0.141	Yes	ns	0.9388	0.5063	Yes	ns	0.9695	0.5473	Yes	ns	0.9518	0.6898	Yes	ns	0.9734	0.6176	Yes	ns	0.9112	0.2891	Yes	ns
343	PE(36:3)	0.9082	0.024	No	*	0.9595	0.7656	Yes	ns	0.9519	0.4559	Yes	ns	0.9007	0.1886	Yes	ns	0.9854	0.9484	Yes	ns	0.9086	0.2712	Yes	ns	0.9613	0.3163	Yes	ns	0.9521	0.6938	Yes	ns
337	PE(36:4)	0.9523	0.2622	Yes	ns	0.9549	0.7068	Yes	ns	0.9834	0.978	Yes	ns	0.9319	0.4305	Yes	ns	0.988	0.9792	Yes	ns	0.8605	0.0774	Yes	ns	0.9624	0.3376	Yes	ns	0.9648	0.8386	Yes	ns
231	PE(36:5)	0.9544	0.294	Yes	ns	0.8695	0.0764	Yes	ns	0.9748	0.8809	Yes	ns	0.9077	0.229	Yes	ns	0.9471	0.1539	Yes	ns	0.9762	0.9419	Yes	ns	0.9417	0.0919	Yes	ns	0.934	0.4887	Yes	ns
178	PE(38:3_1)	0.9795	0.8622	Yes	ns	0.896	0.1652	Yes	ns	0.9771	0.9156	Yes	ns	0.943	0.556	Yes	ns	0.9615	0.3581	Yes	ns	0.9431	0.5881	Yes	ns	0.9749	0.6625	Yes	ns	0.9592	0.7621	Yes	ns
40	PE(38:3_2)	0.9734	0.7135	Yes	ns	0.9375	0.491	Yes	ns	0.9547	0.5042	Yes	ns	0.8985	0.1771	Yes	ns	0.961	0.3477	Yes	ns	0.961	0.7968	Yes	ns	0.9804	0.8242	Yes	ns	0.9336	0.4479	Yes	ns
21	PE(38:4_1)	0.9343	0.0983	Yes	ns	0.9884	0.9954	Yes	ns	0.9576	0.5569	Yes	ns	0.9551	0.709	Yes	ns	0.9829	0.9049	Yes	ns	0.8695	0.0987	Yes	ns	0.9771	0.7295	Yes	ns	0.9034	0.2036	Yes	ns
221	PE(38:4_2)	0.9831	0.9325	Yes	ns	0.9489	0.6301	Yes	ns	0.9615	0.6318	Yes	ns	0.9535	0.6886	Yes	ns	0.9715	0.6009	Yes	ns	0.8936	0.1859	Yes	ns	0.9852	0.9342	Yes	ns	0.8259	0.0298	No	*
139	PE(38:5)	0.9419	0.1495	Yes	ns	0.9318	0.4294	Yes	ns	0.977	0.9142	Yes	ns	0.9625	0.8027	Yes	ns	0.9784	0.7961	Yes	ns	0.9347	0.4958	Yes	ns	0.9392	0.0786	Yes	ns	0.9274	0.3854	Yes	ns
268	PE(38:6)	0.9779	0.8276	Yes	ns	0.8044	0.0108	No	*	0.8938	0.0449	No	*	0.935	0.4641	Yes	ns	0.9655	0.4461	Yes	ns	0.9733	0.9194	Yes	ns	0.9631	0.3524	Yes	ns	0.9774	0.9496	Yes	ns
222	PE(38:7)	0.9431	0.1596	Yes	ns	0.9667	0.8513	Yes	ns	0.9094	0.0838	Yes	ns	0.9092	0.2389	Yes	ns	0.9883	0.9821	Yes	ns	0.8586	0.0735	Yes	ns	0.9579	0.2557	Yes	ns	0.8869	0.1565	Yes	ns
170	PE(39:3)	0.9769	0.8031	Yes	ns	0.9804	0.9681	Yes	ns	0.8896	0.038	No	*	0.7871	0.0064	No	**	0.9795	0.8263	Yes	ns	0.9569	0.7495	Yes	ns	0.9729	0.6013	Yes	ns	0.91	0.2438	Yes	ns
168	PE(39:5_1)	0.9501	0.2328	Yes	ns	0.8809	0.1069	Yes	ns	0.962	0.6416	Yes	ns	0.9733	0.918	Yes	ns	0.9692	0.538	Yes	ns	0.9043	0.2439	Yes	ns	0.955	0.2142	Yes	ns	0.9371	0.4872	Yes	ns
18	PE(39:5_2)	0.9582	0.3572	Yes	ns	0.8553	0.05	Yes	ns	0.9676	0.7523	Yes	ns	0.93	0.411	Yes	ns	0.9721	0.6184	Yes	ns	0.9694	0.8849	Yes	ns	0.9627	0.3432	Yes	ns	0.9477	0.6142	Yes	ns
269	PE(39:6)	0.9776	0.8196	Yes	ns	0.9272	0.3829	Yes	ns	0.9397	0.2863	Yes	ns	0.9701	0.8878	Yes	ns	0.9772	0.7625	Yes	ns	0.9575	0.7576	Yes	ns	0.935	0.0599	Yes	ns	0.9527	0.7001	Yes	ns
346	PE(40:5)	0.9522	0.2606	Yes	ns	0.8859	0.1234	Yes	ns	0.9848	0.9858	Yes	ns	0.8759	0.0923	Yes	ns	0.9505	0.1885	Yes	ns	0.9472	0.6357	Yes	ns	0.9729	0.6007	Yes	ns	0.9562	0.7419	Yes	ns
30	PE(40:6)	0.9596	0.3845	Yes	ns	0.9637	0.8165	Yes	ns	0.9694	0.786	Yes	ns	0.9685	0.8712	Yes	ns	0.9511	0.1951	Yes	ns	0.8961	0.1983	Yes	ns	0.9643	0.3765	Yes	ns	0.9754	0.9356	Yes	ns
5	PE(40:7)	0.9405	0.1381	Yes	ns	0.7938	0.0078	No	**	0.9871	0.9941	Yes	ns	0.9251	0.3633	Yes	ns	0.9613	0.3537	Yes	ns	0.9024	0.2329	Yes	ns	0.9757	0.6852	Yes	ns	0.9537	0.691	Yes	ns
220	PE(40:8)	0.8977	0.0139	No	*	0.9013	0.1915	Yes	ns	0.9687	0.7728	Yes	ns	0.9099	0.2434	Yes	ns	0.971	0.5883	Yes	ns	0.9372	0.522	Yes	ns	0.9677	0.4587	Yes	ns	0.9791	0.9604	Yes	ns
116	PE(40:9)	0.9238	0.0551	Yes	ns	0.8649	0.0667	Yes	ns	0.98	0.9503	Yes	ns	0.8942	0.1568	Yes	ns	0.9677	0.4999	Yes	ns	0.9299	0.4473	Yes	ns	0.9619	0.3273	Yes	ns	0.9606	0.7789	Yes	ns
364	PE(41:6)	0.9766	0.796	Yes	ns	0.941	0.5324	Yes	ns	0.9453	0.356	Yes	ns	0.9207	0.3241	Yes	ns	0.9421	0.1138	Yes	ns	0.9453	0.6137	Yes	ns	0.9875	0.9686	Yes	ns	0.9205	0.361	Yes	ns
173	PE(41:7)	0.963	0.455	Yes	ns	0.8496	0.0422	No	*	0.9498	0.4213	Yes	ns	0.8815	0.1088	Yes	ns	0.9793	0.8202	Yes	ns	0.9828	0.9784	Yes	ns	0.9786	0.7712	Yes	ns	0.9184	0.3058	Yes	ns
189	PE(42:10)	0.9547	0.2975	Yes	ns	0.9355	0.4692	Yes	ns	0.9385	0.2736	Yes	ns	0.9807	0.9699	Yes	ns	0.9567	0.2718	Yes	ns	0.836	0.0396	No	*	0.9686	0.482	Yes	ns	0.9561	0.7218	Yes	ns
112	PE(42:8)	0.9155	0.0352	No	*	0.9675	0.8601	Yes	ns	0.9317	0.2081	Yes	ns	0.9232	0.3458	Yes	ns	0.9664	0.4675	Yes	ns	0.9421	0.5765	Yes	ns	0.9844	0.9204	Yes	ns	0.9359	0.4741	Yes	ns
248	PE(O-34:2)	0.9273	0.0668	Yes	ns	0.907	0.2245	Yes	ns	0.9679	0.7577	Yes	ns	0.9022	0.1965	Yes	ns	0.968	0.5071	Yes	ns	0.9546	0.7227	Yes	ns	0.976	0.6952	Yes	ns	0.8744	0.1125	Yes	ns
26	PE(O-34:3)	0.961	0.4124	Yes	ns	0.9691	0.8776	Yes	ns	0.9778	0.9242	Yes	ns	0.9502	0.646	Yes	ns	0.9679	0.5053	Yes	ns	0.9597	0.7825	Yes	ns	0.9831	0.893	Yes	ns	0.884	0.1169	Yes	ns
3	PE(O-36:1)	0.9475	0.2025	Yes	ns	0.8827	0.1125	Yes	ns	0.9766	0.9077	Yes	ns	0.953	0.6819	Yes	ns	0.9748	0.696	Yes	ns	0.8091	0.0187	No	*	0.9698	0.5148	Yes	ns	0.9104	0.2464	Yes	ns
246	PE(O-36:2)	0.9647	0.4928	Yes	ns	0.918	0.3026	Yes	ns	0.9419	0.3118	Yes	ns	0.9586	0.7537	Yes	ns	0.9471	0.1536	Yes	ns	0.9391	0.5435	Yes	ns	0.9697	0.5117	Yes	ns	0.9544	0.7212	Yes	ns
169	PE(O-36:3)	0.9533	0.2771	Yes	ns	0.9043	0.2087	Yes	ns	0.9539	0.4886	Yes	ns	0.9433	0.5603	Yes	ns	0.9726	0.6328	Yes	ns	0.8446	0.0501	Yes	ns	0.954	0.2015	Yes	ns	0.9334	0.4461	Yes	ns
197	PE(O-36:5)	0.9831	0.9312	Yes	ns	0.9068	0.2232	Yes	ns	0.9231	0.1468	Yes	ns	0.987	0.9929	Yes	ns	0.9745	0.6862	Yes	ns	0.9398	0.5507	Yes	ns	0.9725	0.5898	Yes	ns	0.9405	0.5265	Yes	ns
308	PE(O-37:2)	0.9075	0.0231	No	*	0.9206	0.3233	Yes	ns	0.9418	0.3111	Yes	ns	0.9184	0.3056	Yes	ns	0.9789	0.81	Yes	ns	0.9751	0.934	Yes	ns	0.9387	0.076	Yes	ns	0.9078	0.266	Yes	ns
159	PE(O-38:2)	0.9765	0.7933	Yes	ns	0.9533	0.6858	Yes	ns	0.9808	0.9581	Yes	ns	0.8576	0.0535	Yes	ns	0.9509	0.1927	Yes	ns	0.8477	0.0546	Yes	ns	0.9594	0.2807	Yes	ns	0.951	0.6574	Yes	ns
267	PE(O-38:4)	0.9841	0.9462	Yes	ns	0.9299	0.4097	Yes	ns	0.9516	0.4499	Yes	ns	0.9586	0.7541	Yes	ns	0.9715	0.6003	Yes	ns	0.9571	0.7523	Yes	ns	0.9844	0.9192	Yes	ns	0.9095	0.2778	Yes	ns
369	PE(O-38:5)	0.9419	0.149	Yes	ns	0.8895	0.1371	Yes	ns	0.9787	0.9353	Yes	ns	0.8818	0.1097	Yes	ns	0.9772	0.764	Yes	ns	0.8859	0.1524	Yes	ns	0.9594	0.2813	Yes	ns	0.9631	0.8204	Yes	ns
375	PE(O-38:6_1)	0.9827	0.9252	Yes	ns	0.9569	0.732	Yes	ns	0.9267	0.1696	Yes	ns	0.9222	0.3372	Yes	ns	0.9745	0.6871	Yes	ns	0.9516	0.688	Yes	ns	0.9684	0.475	Yes	ns	0.9688	0.8791	Yes	ns
73	PE(O-38:6_2)	0.9603	0.3971	Yes	ns	0.9373	0.4896	Yes	ns	0.9341	0.2295	Yes	ns	0.9771	0.948	Yes	ns	0.9522	0.2085	Yes	ns	0.9424	0.5796	Yes	ns	0.9703	0.5271	Yes	ns	0.9346	0.4591	Yes	ns
56	PE(O-38:7)	0.9598	0.3876	Yes	ns	0.9487	0.6268	Yes	ns	0.9633	0.6655	Yes	ns	0.9693	0.8793	Yes	ns	0.938	0.0891	Yes	ns	0.93	0.4483	Yes	ns	0.9699	0.516	Yes	ns	0.9498	0.6417	Yes	ns
141	PE(O-40:5_1)	0.958	0.3533	Yes	ns	0.9577	0.7431	Yes	ns	0.9572	0.5489	Yes	ns	0.8711	0.0802	Yes	ns	0.9468	0.1514	Yes	ns	0.9507	0.6762	Yes	ns	0.967	0.4412	Yes	ns	0.9275	0.3863	Yes	ns
235	PE(O-40:5_2)	0.9497	0.2283	Yes	ns	0.9511	0.6582	Yes	ns	0.9497	0.4207	Yes	ns	0.9279	0.3905	Yes	ns	0.975	0.702	Yes	ns	0.9271	0.4196	Yes	ns	0.9184	0.0214	No	*	0.9677	0.8687	Yes	ns
96	PE(O-40:6)	0.9468	0.1944	Yes	ns	0.943	0.556	Yes	ns	0.9386	0.2746	Yes	ns	0.9208	0.3251	Yes	ns	0.9639	0.4093	Yes	ns	0.9517	0.6882	Yes	ns	0.9795	0.7982	Yes	ns	0.9416	0.5394	Yes	ns
63	PE(O-40:7)	0.9189	0.0425	No	*	0.9545	0.7023	Yes	ns	0.9397	0.2865	Yes	ns	0.9201	0.3199	Yes	ns	0.9797	0.8305	Yes	ns	0.9358	0.5068	Yes	ns	0.9701	0.5209	Yes	ns	0.9652	0.8343	Yes	ns
230	PE(O-40:8)	0.981	0.8952	Yes	ns	0.9293	0.4036	Yes	ns	0.8577	0.0112	No	*	0.818	0.0162	No	*	0.9815	0.8745	Yes	ns	0.904	0.2425	Yes	ns	0.9683	0.473	Yes	ns	0.9467	0.6295	Yes	ns
119	PE(O-42:5)	0.9746	0.7427	Yes	ns	0.9321	0.4321	Yes	ns	0.9427	0.322	Yes	ns	0.9647	0.8286	Yes	ns	0.9642	0.414	Yes	ns	0.973	0.9173	Yes	ns	0.9561	0.2294	Yes	ns	0.9277	0.3883	Yes	ns
339	PE(O-42:7)	0.9689	0.5945	Yes	ns	0.9703	0.89	Yes	ns	0.9596	0.5948	Yes	ns	0.9521	0.6706	Yes	ns	0.9621	0.3699	Yes	ns	0.9767	0.9449	Yes	ns	0.9445	0.1096	Yes	ns	0.9125	0.2986	Yes	ns
291	PI(34:1)	0.9295	0.0755	Yes	ns	0.9491	0.6318	Yes	ns	0.952	0.4571	Yes	ns	0.9474	0.6112	Yes	ns	0.9673	0.4881	Yes	ns	0.9272	0.4213	Yes	ns	0.9669	0.4375	Yes	ns	0.8705	0.1014	Yes	ns
166	PI(34:2)	0.9706	0.6402	Yes	ns	0.9326	0.4381	Yes	ns	0.971	0.8159	Yes	ns	0.9686	0.8724	Yes	ns	0.9763	0.7373	Yes	ns	0.965	0.8415	Yes	ns	0.9391	0.0779	Yes	ns	0.9061	0.2192	Yes	ns
177	PI(36:1)	0.935	0.1022	Yes	ns	0.9617	0.7929	Yes	ns	0.9881	0.9964	Yes	ns	0.9632	0.8114	Yes	ns	0.9601	0.3302	Yes	ns	0.9703	0.8933	Yes	ns	0.9849	0.93	Yes	ns	0.953	0.6824	Yes	ns
292	PI(36:2)	0.9848	0.9558	Yes	ns	0.9642	0.8229	Yes	ns	0.9526	0.4664	Yes	ns	0.9273	0.384	Yes	ns	0.9887	0.9849	Yes	ns	0.9537	0.7117	Yes	ns	0.9606	0.3029	Yes	ns	0.9288	0.4363	Yes	ns
14	PI(36:3_1)	0.9879	0.9852	Yes	ns	0.9386	0.5047	Yes	ns	0.9494	0.4156	Yes	ns	0.9323	0.4349	Yes	ns	0.963	0.3897	Yes	ns	0.9511	0.6813	Yes	ns	0.9763	0.7036	Yes	ns	0.8096	0.0126	No	*
195	PI(36:3_2)	0.9568	0.3326	Yes	ns	0.8472	0.0392	No	*	0.9707	0.8108	Yes	ns	0.9586	0.7535	Yes	ns	0.9591	0.3125	Yes	ns	0.9101	0.2817	Yes	ns	0.7089	<0,0001	No	****	0.9577	0.7424	Yes	ns
323	PI(36:4)	0.9464	0.1906	Yes	ns	0.9341	0.4539	Yes	ns	0.9416	0.3082	Yes	ns	0.9165	0.2908	Yes	ns	0.9902	0.9932	Yes	ns	0.9377	0.5277	Yes	ns	0.9611	0.3127	Yes	ns	0.9795	0.9624	Yes	ns
272	PI(37:4)	0.9864	0.9739	Yes	ns	0.9693	0.8791	Yes	ns	0.971	0.8154	Yes	ns	0.9562	0.7236	Yes	ns	0.9751	0.7025	Yes	ns	0.9143	0.3122	Yes	ns	0.9822	0.8711	Yes	ns	0.9862	0.9897	Yes	ns
37	PI(38:3)	0.9184	0.0412	No	*	0.9528	0.6805	Yes	ns	0.9261	0.1658	Yes	ns	0.9565	0.7276	Yes	ns	0.9952	>0,9999	Yes	ns	0.7608	0.0048	No	**	0.9859	0.9468	Yes	ns	0.8998	0.1837	Yes	ns
312	PI(38:4)	0.9775	0.8164	Yes	ns	0.8118	0.0135	No	*	0.9717	0.829	Yes	ns	0.902	0.1956	Yes	ns	0.9671	0.4835	Yes	ns	0.915	0.3174	Yes	ns	0.9079	0.0114	No	*	0.8503	0.0585	Yes	ns
245	PI(38:5)	0.9512	0.2476	Yes	ns	0.9496	0.6385	Yes	ns	0.9686	0.7706	Yes	ns	0.9503	0.6482	Yes	ns	0.9447	0.1334	Yes	ns	0.8675	0.0935	Yes	ns	0.9148	0.0172	No	*	0.9434	0.5915	Yes	ns
162	PI(38:6)	0.9624	0.4419	Yes	ns	0.91	0.2438	Yes	ns	0.949	0.4095	Yes	ns	0.9381	0.4979	Yes	ns	0.9714	0.5977	Yes	ns	0.8536	0.0641	Yes	ns	0.9576	0.2513	Yes	ns	0.9772	0.9486	Yes	ns
172	PI(39:4)	0.9565	0.3265	Yes	ns	0.9573	0.7377	Yes	ns	0.9693	0.7846	Yes	ns	0.9782	0.9554	Yes	ns	0.9649	0.4304	Yes	ns	0.9332	0.4805	Yes	ns	0.9613	0.3165	Yes	ns	0.9824	0.9782	Yes	ns
306	PI(40:6)	0.9249	0.0586	Yes	ns	0.9679	0.8649	Yes	ns	0.9256	0.1622	Yes	ns	0.9681	0.8668	Yes	ns	0.9756	0.717	Yes	ns	0.8966	0.2008	Yes	ns	0.9691	0.4954	Yes	ns	0.8842	0.1459	Yes	ns
327	PS(38:4)	0.9638	0.4727	Yes	ns	0.9448	0.5778	Yes	ns	0.9701	0.7991	Yes	ns	0.9677	0.8629	Yes	ns	0.9792	0.8182	Yes	ns	0.9055	0.2516	Yes	ns	0.9597	0.2873	Yes	ns	0.9199	0.356	Yes	ns
350	PS(38:6)	0.9316	0.0847	Yes	ns	0.9464	0.5983	Yes	ns	0.9487	0.4049	Yes	ns	0.9263	0.3742	Yes	ns	0.9701	0.5622	Yes	ns	0.9136	0.3063	Yes	ns	0.98	0.8138	Yes	ns	0.9101	0.282	Yes	ns
217	PS(40:6)	0.9621	0.4354	Yes	ns	0.9735	0.9193	Yes	ns	0.8916	0.0411	No	*	0.968	0.8656	Yes	ns	0.9741	0.676	Yes	ns	0.9646	0.8368	Yes	ns	0.9636	0.3616	Yes	ns	0.9535	0.7098	Yes	ns
204	PS(40:8)	0.9857	0.967	Yes	ns	0.8782	0.0987	Yes	ns	0.9262	0.1662	Yes	ns	0.9269	0.3802	Yes	ns	0.9562	0.2644	Yes	ns	0.8964	0.1998	Yes	ns	0.9476	0.134	Yes	ns	0.9508	0.6537	Yes	ns
145	SM(32:1)	0.9477	0.2048	Yes	ns	0.9291	0.4016	Yes	ns	0.9363	0.2499	Yes	ns	0.9035	0.2036	Yes	ns	0.971	0.5862	Yes	ns	0.9345	0.4931	Yes	ns	0.9607	0.3045	Yes	ns	0.921	0.3267	Yes	ns
12	SM(33:0)	0.9456	0.183	Yes	ns	0.9297	0.4074	Yes	ns	0.9489	0.4084	Yes	ns	0.9021	0.1959	Yes	ns	0.9564	0.2676	Yes	ns	0.9052	0.2494	Yes	ns	0.9726	0.5946	Yes	ns	0.8737	0.0866	Yes	ns
281	SM(33:1)	0.9902	0.9955	Yes	ns	0.9383	0.5008	Yes	ns	0.9338	0.226	Yes	ns	0.8897	0.138	Yes	ns	0.9638	0.4055	Yes	ns	0.7278	0.0019	No	**	0.9662	0.4202	Yes	ns	0.9255	0.4055	Yes	ns
331	SM(33:2)	0.9529	0.2707	Yes	ns	0.8729	0.0846	Yes	ns	0.9016	0.0613	Yes	ns	0.6349	<0,0001	No	****	0.9741	0.6744	Yes	ns	0.8094	0.0189	No	*	0.9859	0.9461	Yes	ns	0.9196	0.3533	Yes	ns
192	SM(34:0)	0.9678	0.5679	Yes	ns	0.955	0.7083	Yes	ns	0.9735	0.8609	Yes	ns	0.9242	0.3554	Yes	ns	0.957	0.2759	Yes	ns	0.9667	0.8582	Yes	ns	0.9799	0.8095	Yes	ns	0.916	0.2868	Yes	ns
347	SM(34:1)	0.9701	0.6254	Yes	ns	0.9576	0.7416	Yes	ns	0.9811	0.961	Yes	ns	0.9235	0.349	Yes	ns	0.9664	0.4658	Yes	ns	0.9195	0.3529	Yes	ns	0.9743	0.644	Yes	ns	0.8498	0.0577	Yes	ns
357	SM(34:2)	0.9788	0.8468	Yes	ns	0.9475	0.612	Yes	ns	0.8782	0.0243	No	*	0.9582	0.7491	Yes	ns	0.9822	0.8893	Yes	ns	0.9636	0.8257	Yes	ns	0.9254	0.033	No	*	0.9004	0.2213	Yes	ns
32	SM(35:0)	0.9236	0.0548	Yes	ns	0.955	0.7079	Yes	ns	0.8354	0.005	No	**	0.9472	0.6087	Yes	ns	0.7129	<0,0001	No	****	0.9025	0.2331	Yes	ns	0.9894	0.9864	Yes	ns	0.8984	0.1766	Yes	ns
304	SM(35:1)	0.9415	0.1462	Yes	ns	0.9602	0.7747	Yes	ns	0.9038	0.0671	Yes	ns	0.8588	0.0555	Yes	ns	0.9116	0.0188	No	*	0.8731	0.1085	Yes	ns	0.9498	0.1546	Yes	ns	0.9547	0.7237	Yes	ns
207	SM(35:2)	0.9765	0.7922	Yes	ns	0.9632	0.8103	Yes	ns	0.9618	0.6373	Yes	ns	0.9431	0.5581	Yes	ns	0.9777	0.776	Yes	ns	0.9274	0.4231	Yes	ns	0.9608	0.3068	Yes	ns	0.9168	0.2927	Yes	ns
188	SM(36:0)	0.9371	0.1142	Yes	ns	0.8068	0.0115	No	*	0.9368	0.2555	Yes	ns	0.9131	0.2651	Yes	ns	0.9701	0.5633	Yes	ns	0.9528	0.7013	Yes	ns	0.9806	0.83	Yes	ns	0.8607	0.0588	Yes	ns
356	SM(36:1)	0.9713	0.6572	Yes	ns	0.9477	0.6145	Yes	ns	0.9241	0.1529	Yes	ns	0.9112	0.2518	Yes	ns	0.9759	0.7266	Yes	ns	0.9802	0.9662	Yes	ns	0.977	0.7254	Yes	ns	0.9378	0.529	Yes	ns
213	SM(36:2)	0.9852	0.9605	Yes	ns	0.9371	0.4869	Yes	ns	0.8729	0.0199	No	*	0.9358	0.4729	Yes	ns	0.9518	0.204	Yes	ns	0.9537	0.7129	Yes	ns	0.992	0.9973	Yes	ns	0.8777	0.1227	Yes	ns
333	SM(36:3)	0.9759	0.7762	Yes	ns	0.9541	0.6965	Yes	ns	0.9064	0.0744	Yes	ns	0.9662	0.846	Yes	ns	0.9492	0.1743	Yes	ns	0.838	0.0418	No	*	0.972	0.5751	Yes	ns	0.9782	0.9551	Yes	ns
278	SM(36:4)	0.958	0.3543	Yes	ns	0.935	0.4633	Yes	ns	0.9688	0.775	Yes	ns	0.8233	0.019	No	*	0.9197	0.0299	No	*	0.969	0.8818	Yes	ns	0.9504	0.1606	Yes	ns	0.9317	0.4647	Yes	ns
39	SM(37:0)	0.9759	0.7771	Yes	ns	0.9628	0.806	Yes	ns	0.965	0.6999	Yes	ns	0.924	0.3538	Yes	ns	0.98	0.8385	Yes	ns	0.9565	0.745	Yes	ns	0.9698	0.5131	Yes	ns	0.97	0.8862	Yes	ns
65	SM(37:1)	0.9592	0.3757	Yes	ns	0.8618	0.0608	Yes	ns	0.9849	0.9862	Yes	ns	0.9243	0.3558	Yes	ns	0.9838	0.9217	Yes	ns	0.9753	0.9354	Yes	ns	0.9796	0.8013	Yes	ns	0.9335	0.4472	Yes	ns
206	SM(37:2)	0.9532	0.2754	Yes	ns	0.8061	0.0113	No	*	0.9739	0.8671	Yes	ns	0.9145	0.2751	Yes	ns	0.9553	0.2504	Yes	ns	0.9634	0.8239	Yes	ns	0.9405	0.0853	Yes	ns	0.9576	0.742	Yes	ns
203	SM(37:3)	0.9398	0.1325	Yes	ns	0.9173	0.297	Yes	ns	0.9863	0.992	Yes	ns	0.9559	0.7197	Yes	ns	0.9098	0.017	No	*	0.888	0.1611	Yes	ns	0.9475	0.1335	Yes	ns	0.8589	0.0557	Yes	ns
68	SM(38:1)	0.9777	0.8211	Yes	ns	0.9012	0.1913	Yes	ns	0.9313	0.2047	Yes	ns	0.9728	0.9129	Yes	ns	0.9372	0.0848	Yes	ns	0.9655	0.8467	Yes	ns	0.9087	0.0119	No	*	0.7404	0.0016	No	**
57	SM(38:2)	0.9752	0.7587	Yes	ns	0.9421	0.5456	Yes	ns	0.962	0.641	Yes	ns	0.9031	0.2016	Yes	ns	0.9584	0.2996	Yes	ns	0.9666	0.858	Yes	ns	0.9726	0.5926	Yes	ns	0.9402	0.5227	Yes	ns
214	SM(38:3)	0.9759	0.7776	Yes	ns	0.9538	0.6926	Yes	ns	0.9799	0.9486	Yes	ns	0.9536	0.6903	Yes	ns	0.9666	0.4726	Yes	ns	0.9791	0.9599	Yes	ns	0.9736	0.6212	Yes	ns	0.8718	0.1049	Yes	ns
87	SM(39:0)	0.9729	0.6997	Yes	ns	0.7126	0.0007	No	***	0.966	0.7207	Yes	ns	0.8988	0.1788	Yes	ns	0.9786	0.8017	Yes	ns	0.8908	0.1732	Yes	ns	0.975	0.6634	Yes	ns	0.9704	0.8901	Yes	ns
80	SM(39:1)	0.9715	0.6629	Yes	ns	0.9454	0.5858	Yes	ns	0.9474	0.3857	Yes	ns	0.9383	0.5006	Yes	ns	0.979	0.8133	Yes	ns	0.9477	0.6416	Yes	ns	0.9702	0.5248	Yes	ns	0.9214	0.3307	Yes	ns
289	SM(39:2)	0.9416	0.1466	Yes	ns	0.9247	0.3601	Yes	ns	0.9096	0.0847	Yes	ns	0.9632	0.8114	Yes	ns	0.9329	0.0654	Yes	ns	0.8613	0.079	Yes	ns	0.9837	0.9057	Yes	ns	0.9576	0.7586	Yes	ns
307	SM(40:0)	0.9112	0.0282	No	*	0.9436	0.564	Yes	ns	0.9669	0.7369	Yes	ns	0.9661	0.8449	Yes	ns	0.9717	0.6058	Yes	ns	0.9701	0.8915	Yes	ns	0.9814	0.8517	Yes	ns	0.963	0.8191	Yes	ns
150	SM(40:1)	0.979	0.8517	Yes	ns	0.9339	0.4512	Yes	ns	0.9816	0.9654	Yes	ns	0.936	0.4752	Yes	ns	0.9677	0.4988	Yes	ns	0.9707	0.897	Yes	ns	0.9667	0.4325	Yes	ns	0.875	0.0898	Yes	ns
253	SM(40:2_1)	0.9591	0.3736	Yes	ns	0.9384	0.5014	Yes	ns	0.9734	0.8584	Yes	ns	0.8873	0.1288	Yes	ns	0.9283	0.0498	No	*	0.9437	0.5945	Yes	ns	0.954	0.2016	Yes	ns	0.9281	0.4292	Yes	ns
243	SM(40:2_2)	0.98	0.8737	Yes	ns	0.9345	0.4577	Yes	ns	0.9483	0.3991	Yes	ns	0.8215	0.018	No	*	0.9549	0.2443	Yes	ns	0.9807	0.9686	Yes	ns	0.9371	0.0687	Yes	ns	0.9415	0.5694	Yes	ns
94	SM(40:3)	0.9528	0.2699	Yes	ns	0.9383	0.5004	Yes	ns	0.958	0.564	Yes	ns	0.9711	0.8973	Yes	ns	0.98	0.8385	Yes	ns	0.9554	0.732	Yes	ns	0.9664	0.4252	Yes	ns	0.9513	0.6608	Yes	ns
89	SM(40:5)	0.9877	0.9842	Yes	ns	0.9217	0.3331	Yes	ns	0.9481	0.3961	Yes	ns	0.9443	0.5718	Yes	ns	0.9797	0.8309	Yes	ns	0.8607	0.0777	Yes	ns	0.7994	<0,0001	No	****	0.9462	0.5964	Yes	ns
294	SM(40:6)	0.745	<0,0001	No	****	0.9294	0.4049	Yes	ns	0.9193	0.1258	Yes	ns	0.9766	0.9445	Yes	ns	0.9315	0.0601	Yes	ns	0.966	0.8519	Yes	ns	0.9836	0.9035	Yes	ns	0.9345	0.4934	Yes	ns
97	SM(40:8)	0.9538	0.2835	Yes	ns	0.887	0.1276	Yes	ns	0.9302	0.1956	Yes	ns	0.918	0.3023	Yes	ns	0.9703	0.5688	Yes	ns	0.9447	0.6064	Yes	ns	0.9694	0.5031	Yes	ns	0.9633	0.8122	Yes	ns
158	SM(41:1)	0.9472	0.1997	Yes	ns	0.862	0.061	Yes	ns	0.974	0.8683	Yes	ns	0.9857	0.9895	Yes	ns	0.974	0.6726	Yes	ns	0.9663	0.8544	Yes	ns	0.9703	0.5273	Yes	ns	0.8161	0.0153	No	*
285	SM(41:2)	0.971	0.6488	Yes	ns	0.9603	0.7752	Yes	ns	0.9308	0.2004	Yes	ns	0.9712	0.8982	Yes	ns	0.9373	0.0853	Yes	ns	0.9617	0.8052	Yes	ns	0.9594	0.2815	Yes	ns	0.92	0.3571	Yes	ns
110	SM(42:1)	0.9625	0.4434	Yes	ns	0.9009	0.1896	Yes	ns	0.975	0.8839	Yes	ns	0.967	0.8543	Yes	ns	0.9441	0.1286	Yes	ns	0.981	0.9701	Yes	ns	0.8344	0.0002	No	***	0.9525	0.6759	Yes	ns
15	SM(42:2)	0.9831	0.9312	Yes	ns	0.9797	0.9646	Yes	ns	0.8414	0.0062	No	**	0.9422	0.5469	Yes	ns	0.9702	0.5644	Yes	ns	0.944	0.5981	Yes	ns	0.9685	0.4778	Yes	ns	0.9231	0.3456	Yes	ns
107	SM(42:3)	0.8864	0.0079	No	**	0.967	0.855	Yes	ns	0.9321	0.2113	Yes	ns	0.9846	0.9863	Yes	ns	0.9558	0.2573	Yes	ns	0.9418	0.5732	Yes	ns	0.956	0.2278	Yes	ns	0.9505	0.65	Yes	ns
229	SM(42:4)	0.9573	0.3407	Yes	ns	0.9331	0.4429	Yes	ns	0.9296	0.1912	Yes	ns	0.9525	0.6762	Yes	ns	0.9584	0.3	Yes	ns	0.9678	0.8695	Yes	ns	0.9489	0.1454	Yes	ns	0.9795	0.9622	Yes	ns
58	SM(42:6)	0.9543	0.2916	Yes	ns	0.9374	0.4902	Yes	ns	0.9838	0.9809	Yes	ns	0.9301	0.4124	Yes	ns	0.9719	0.6119	Yes	ns	0.9112	0.289	Yes	ns	0.9599	0.2891	Yes	ns	0.9333	0.4452	Yes	ns
160	SM(42:7)	0.9651	0.5019	Yes	ns	0.8416	0.0331	No	*	0.9592	0.5858	Yes	ns	0.9422	0.547	Yes	ns	0.9767	0.7477	Yes	ns	0.844	0.0492	No	*	0.9123	0.0148	No	*	0.9724	0.9097	Yes	ns
42	SM(44:3)	0.9591	0.375	Yes	ns	0.9654	0.8371	Yes	ns	0.8675	0.0162	No	*	0.9251	0.3635	Yes	ns	0.9611	0.3488	Yes	ns	0.9368	0.5175	Yes	ns	0.93	0.0439	No	*	0.9085	0.2342	Yes	ns
			Passed normality	344				342				343				366				337				356				347				360
			Did not pass normality	37				39				38				15				44				25				34				21
			%	90.2887				89.7638				90.0262				96.063				88.4514				93.4383				91.0761				94.4882		91.6995

## Sheet: LIP_CSF
		heterozygote_female_young (+/–♀Y)				heterozygote_male_young (+/–♂Y)				homozygote_female_young (–/–♀Y)				homozygote_male_young (–/–♂Y)				wildtype_female_young (+/+♀Y)				wildtype_male_young (+/+♂Y)
rank	analyte	W	P value	Passed normality test (alpha=0.05)?	P value (ns=non significant / * <0.05 / ** <0.01 / *** <0.001 / **** <0.0001)	W	P value	Passed normality test (alpha=0.05)?	P value (ns=non significant / * <0.05 / ** <0.01 / *** <0.001 / **** <0.0001)	W	P value	Passed normality test (alpha=0.05)?	P value (ns=non significant / * <0.05 / ** <0.01 / *** <0.001 / **** <0.0001)	W	P value	Passed normality test (alpha=0.05)?	P value (ns=non significant / * <0.05 / ** <0.01 / *** <0.001 / **** <0.0001)	W	P value	Passed normality test (alpha=0.05)?	P value (ns=non significant / * <0.05 / ** <0.01 / *** <0.001 / **** <0.0001)	W	P value	Passed normality test (alpha=0.05)?	P value (ns=non significant / * <0.05 / ** <0.01 / *** <0.001 / **** <0.0001)
1	CE(18:1)	0.9456	0.5886	Yes	ns	0.9066	0.1408	Yes	ns	0.8921	0.2447	Yes	ns	0.9467	0.7136	Yes	ns	0.9631	0.8267	Yes	ns	0.9357	0.3315	Yes	ns
2	CE(18:2)	0.8943	0.1574	Yes	ns	0.9526	0.6022	Yes	ns	0.8961	0.2665	Yes	ns	0.9389	0.6583	Yes	ns	0.9724	0.9342	Yes	ns	0.9509	0.5386	Yes	ns
3	CE(20:4)	0.9202	0.3203	Yes	ns	0.9615	0.7477	Yes	ns	0.9548	0.7589	Yes	ns	0.9705	0.8783	Yes	ns	0.929	0.3695	Yes	ns	0.9264	0.241	Yes	ns
4	CE(22:6)	0.936	0.4749	Yes	ns	0.969	0.8633	Yes	ns	0.9049	0.3198	Yes	ns	0.9725	0.8912	Yes	ns	0.8928	0.1279	Yes	ns	0.9096	0.1335	Yes	ns
5	Cer(34:2)_(d18:1/16:1)	0.9451	0.5819	Yes	ns	0.9632	0.7759	Yes	ns	0.8537	0.1038	Yes	ns	0.8763	0.2928	Yes	ns	0.8984	0.1513	Yes	ns	0.8968	0.0851	Yes	ns
6	Cer(38:3)_(d20:0/18:3)	0.9538	0.6929	Yes	ns	0.9677	0.8448	Yes	ns	0.7285	0.0047	No	**	0.7831	0.0586	Yes	ns	0.9678	0.887	Yes	ns	0.9099	0.1351	Yes	ns
7	Cer(40:2)_(d20:1/20:1)	0.8879	0.131	Yes	ns	0.983	0.9885	Yes	ns	0.7711	0.0139	No	*	0.8522	0.2016	Yes	ns	0.9718	0.9283	Yes	ns	0.9184	0.1821	Yes	ns
8	Cer(40:3)_(d20:0/20:3)	0.9576	0.7411	Yes	ns	0.9569	0.6713	Yes	ns	0.7074	0.0027	No	**	0.8013	0.083	Yes	ns	0.9653	0.8561	Yes	ns	0.9367	0.3428	Yes	ns
9	HexCer(40:2)_(d18:1/22:1)	0.8053	0.011	No	*	0.9726	0.909	Yes	ns	0.9568	0.7794	Yes	ns	0.9627	0.8269	Yes	ns	0.9833	0.9936	Yes	ns	0.8841	0.0546	Yes	ns
10	HexCer(42:2)_(d18:1/24:1)	0.9112	0.2518	Yes	ns	0.932	0.3252	Yes	ns	0.9429	0.6394	Yes	ns	0.9602	0.8092	Yes	ns	0.984	0.9949	Yes	ns	0.886	0.0583	Yes	ns
11	LPC (15:0)	0.8719	0.082	Yes	ns	0.9049	0.1331	Yes	ns	0.983	0.9764	Yes	ns	0.9821	0.9453	Yes	ns	0.9452	0.5681	Yes	ns	0.8923	0.0727	Yes	ns
12	LPC(16:0)	0.9558	0.7189	Yes	ns	0.9612	0.7424	Yes	ns	0.9674	0.877	Yes	ns	0.9021	0.4216	Yes	ns	0.8624	0.0523	Yes	ns	0.9571	0.6417	Yes	ns
13	LPC(16:1)	0.938	0.4973	Yes	ns	0.9537	0.62	Yes	ns	0.914	0.3832	Yes	ns	0.9494	0.7329	Yes	ns	0.9026	0.1712	Yes	ns	0.9581	0.6596	Yes	ns
14	LPC(18:0)	0.975	0.9321	Yes	ns	0.927	0.277	Yes	ns	0.8988	0.2818	Yes	ns	0.9482	0.7246	Yes	ns	0.9459	0.578	Yes	ns	0.9535	0.581	Yes	ns
15	LPC(18:1)	0.9398	0.5176	Yes	ns	0.9185	0.2089	Yes	ns	0.915	0.3906	Yes	ns	0.8061	0.0908	Yes	ns	0.8175	0.0149	No	*	0.8643	0.0278	No	*
16	LPC(18:2)	0.881	0.1072	Yes	ns	0.9828	0.9878	Yes	ns	0.9207	0.4359	Yes	ns	0.8747	0.2861	Yes	ns	0.9888	0.9994	Yes	ns	0.9507	0.5363	Yes	ns
17	LPC(20:3)	0.9604	0.7772	Yes	ns	0.9356	0.3648	Yes	ns	0.9016	0.2986	Yes	ns	0.9116	0.4774	Yes	ns	0.9522	0.6688	Yes	ns	0.9142	0.1568	Yes	ns
18	LPC(20:4)	0.9782	0.9551	Yes	ns	0.9408	0.4288	Yes	ns	0.9446	0.6565	Yes	ns	0.8803	0.3106	Yes	ns	0.9452	0.5679	Yes	ns	0.9225	0.2101	Yes	ns
19	LPC(22:4)	0.9195	0.3147	Yes	ns	0.8752	0.0497	No	*	0.8068	0.0339	No	*	0.888	0.3474	Yes	ns	0.9036	0.1766	Yes	ns	0.8749	0.0399	No	*
20	LPC(22:6)	0.9419	0.5433	Yes	ns	0.9286	0.2913	Yes	ns	0.8693	0.1484	Yes	ns	0.9699	0.8743	Yes	ns	0.8537	0.0409	No	*	0.93	0.273	Yes	ns
21	LPE(16:0)	0.9349	0.4626	Yes	ns	0.8114	0.0069	No	**	0.9545	0.7563	Yes	ns	0.9152	0.4997	Yes	ns	0.9087	0.2054	Yes	ns	0.851	0.0179	No	*
22	LPE(18:0)	0.9625	0.802	Yes	ns	0.936	0.3692	Yes	ns	0.9346	0.5592	Yes	ns	0.9949	0.9938	Yes	ns	0.9144	0.2429	Yes	ns	0.9762	0.9367	Yes	ns
23	LPE(18:1)	0.9808	0.9705	Yes	ns	0.9763	0.9479	Yes	ns	0.9143	0.3852	Yes	ns	0.7533	0.0319	No	*	0.9237	0.3181	Yes	ns	0.9721	0.8885	Yes	ns
24	LPE(18:2)	0.9377	0.4942	Yes	ns	0.9509	0.5749	Yes	ns	0.9563	0.7739	Yes	ns	0.8999	0.4093	Yes	ns	0.963	0.8258	Yes	ns	0.8637	0.0273	No	*
25	LPE(20:4)	0.9753	0.9344	Yes	ns	0.9405	0.4248	Yes	ns	0.9526	0.7369	Yes	ns	0.9425	0.6833	Yes	ns	0.9767	0.9669	Yes	ns	0.9447	0.4446	Yes	ns
26	LPE(20:5)	0.9369	0.4851	Yes	ns	0.9706	0.885	Yes	ns	0.7388	0.0061	No	**	0.8447	0.1785	Yes	ns	0.9547	0.7057	Yes	ns	0.8857	0.0577	Yes	ns
27	LPE(22:6)	0.9346	0.4591	Yes	ns	0.9078	0.1463	Yes	ns	0.8658	0.1371	Yes	ns	0.806	0.0907	Yes	ns	0.8821	0.0932	Yes	ns	0.9692	0.8466	Yes	ns
28	PC(30:0)	0.9538	0.6926	Yes	ns	0.9629	0.7708	Yes	ns	0.9897	0.9946	Yes	ns	0.905	0.4379	Yes	ns	0.9158	0.2528	Yes	ns	0.8525	0.0188	No	*
29	PC(30:1)	0.9718	0.9037	Yes	ns	0.9613	0.7442	Yes	ns	0.9564	0.7749	Yes	ns	0.9799	0.9343	Yes	ns	0.9281	0.3606	Yes	ns	0.9774	0.9486	Yes	ns
30	PC(34:0)	0.7176	0.0008	No	***	0.9786	0.9656	Yes	ns	0.956	0.7717	Yes	ns	0.9256	0.5668	Yes	ns	0.8009	0.0096	No	**	0.9649	0.776	Yes	ns
31	PC(34:1)	0.9166	0.291	Yes	ns	0.9666	0.8279	Yes	ns	0.8884	0.226	Yes	ns	0.9911	0.9833	Yes	ns	0.9349	0.435	Yes	ns	0.9611	0.712	Yes	ns
32	PC(34:2)	0.9114	0.2534	Yes	ns	0.9551	0.6421	Yes	ns	0.9731	0.9208	Yes	ns	0.8962	0.3892	Yes	ns	0.9495	0.6299	Yes	ns	0.9342	0.3155	Yes	ns
33	PC(34:3)	0.9029	0.2007	Yes	ns	0.9591	0.7086	Yes	ns	0.8911	0.2398	Yes	ns	0.9341	0.6247	Yes	ns	0.8934	0.1303	Yes	ns	0.9694	0.8489	Yes	ns
34	PC(36:1)	0.9482	0.6215	Yes	ns	0.9439	0.4707	Yes	ns	0.9563	0.7745	Yes	ns	0.9894	0.9776	Yes	ns	0.9277	0.3567	Yes	ns	0.9533	0.5779	Yes	ns
35	PC(36:2)	0.9744	0.9268	Yes	ns	0.9623	0.7608	Yes	ns	0.9104	0.357	Yes	ns	0.9161	0.5053	Yes	ns	0.9305	0.3853	Yes	ns	0.9395	0.3758	Yes	ns
36	PC(36:3)	0.8825	0.1121	Yes	ns	0.9671	0.8357	Yes	ns	0.951	0.7215	Yes	ns	0.9249	0.5623	Yes	ns	0.9053	0.1854	Yes	ns	0.9689	0.8419	Yes	ns
37	PC(36:4_1)	0.9692	0.8784	Yes	ns	0.933	0.3361	Yes	ns	0.9519	0.7308	Yes	ns	0.8977	0.3976	Yes	ns	0.9492	0.6259	Yes	ns	0.945	0.4498	Yes	ns
38	PC(36:4_2)	0.8606	0.0587	Yes	ns	0.9295	0.3005	Yes	ns	0.9091	0.348	Yes	ns	0.9027	0.4249	Yes	ns	0.9261	0.3404	Yes	ns	0.9644	0.7686	Yes	ns
39	PC(36:5)	0.9656	0.839	Yes	ns	0.9665	0.8266	Yes	ns	0.9206	0.435	Yes	ns	0.925	0.563	Yes	ns	0.9171	0.2627	Yes	ns	0.9285	0.2587	Yes	ns
40	PC(38:1)	0.966	0.8433	Yes	ns	0.9001	0.1131	Yes	ns	0.9072	0.3347	Yes	ns	0.95	0.7372	Yes	ns	0.984	0.9949	Yes	ns	0.8935	0.0759	Yes	ns
41	PC(38:2)	0.8475	0.0396	No	*	0.9215	0.2315	Yes	ns	0.9687	0.8874	Yes	ns	0.9361	0.6385	Yes	ns	0.9482	0.6115	Yes	ns	0.9278	0.2533	Yes	ns
42	PC(38:3)	0.9683	0.8692	Yes	ns	0.9177	0.2035	Yes	ns	0.8619	0.1254	Yes	ns	0.975	0.9061	Yes	ns	0.9771	0.9696	Yes	ns	0.9227	0.2115	Yes	ns
43	PC(38:4_1)	0.9085	0.234	Yes	ns	0.867	0.0381	No	*	0.9021	0.3017	Yes	ns	0.7565	0.0342	No	*	0.8879	0.1108	Yes	ns	0.9636	0.7547	Yes	ns
44	PC(38:4_2)	0.9448	0.5781	Yes	ns	0.9583	0.6945	Yes	ns	0.9361	0.5728	Yes	ns	0.9422	0.6815	Yes	ns	0.9708	0.9189	Yes	ns	0.9668	0.8079	Yes	ns
45	PC(38:6_1)	0.8285	0.0223	No	*	0.9568	0.6709	Yes	ns	0.907	0.3337	Yes	ns	0.8588	0.224	Yes	ns	0.9252	0.3321	Yes	ns	0.9346	0.3198	Yes	ns
46	PC(38:6_2)	0.9864	0.9915	Yes	ns	0.934	0.3469	Yes	ns	0.8576	0.1136	Yes	ns	0.8974	0.3959	Yes	ns	0.9152	0.2485	Yes	ns	0.9258	0.2359	Yes	ns
47	PC(40:1)	0.9605	0.7774	Yes	ns	0.9298	0.3028	Yes	ns	0.9052	0.3215	Yes	ns	0.996	0.996	Yes	ns	0.9587	0.7656	Yes	ns	0.9387	0.3665	Yes	ns
48	PC(40:2)	0.9818	0.9754	Yes	ns	0.9113	0.1647	Yes	ns	0.9141	0.384	Yes	ns	0.9191	0.5242	Yes	ns	0.9354	0.4406	Yes	ns	0.9457	0.4596	Yes	ns
49	PC(40:3)	0.8849	0.1202	Yes	ns	0.9093	0.1542	Yes	ns	0.9288	0.5056	Yes	ns	0.971	0.8817	Yes	ns	0.9399	0.4962	Yes	ns	0.9197	0.1904	Yes	ns
50	PC(40:4_1)	0.9739	0.9228	Yes	ns	0.8492	0.0216	No	*	0.9053	0.3224	Yes	ns	0.9585	0.7977	Yes	ns	0.968	0.8887	Yes	ns	0.9152	0.1626	Yes	ns
51	PC(40:4_2)	0.9306	0.4166	Yes	ns	0.9599	0.7211	Yes	ns	0.9779	0.9518	Yes	ns	0.7807	0.0559	Yes	ns	0.8342	0.0235	No	*	0.7473	0.0008	No	***
52	PC(40:5)	0.9593	0.7625	Yes	ns	0.971	0.8893	Yes	ns	0.9608	0.8173	Yes	ns	0.9479	0.7219	Yes	ns	0.9511	0.653	Yes	ns	0.8731	0.0375	No	*
53	PC(40:6)	0.9568	0.7315	Yes	ns	0.9692	0.8651	Yes	ns	0.9101	0.3547	Yes	ns	0.9101	0.4684	Yes	ns	0.9696	0.9065	Yes	ns	0.945	0.4496	Yes	ns
54	PC(40:7)	0.9658	0.841	Yes	ns	0.9439	0.4702	Yes	ns	0.879	0.1843	Yes	ns	0.7923	0.07	Yes	ns	0.978	0.9745	Yes	ns	0.9024	0.1037	Yes	ns
55	PC(40:8)	0.9012	0.1911	Yes	ns	0.9531	0.609	Yes	ns	0.8912	0.2399	Yes	ns	0.9313	0.605	Yes	ns	0.9027	0.1717	Yes	ns	0.9585	0.6672	Yes	ns
56	PC(42:1)	0.9753	0.9348	Yes	ns	0.8809	0.0599	Yes	ns	0.9614	0.8235	Yes	ns	0.6432	0.0022	No	**	0.9852	0.9968	Yes	ns	0.9233	0.2163	Yes	ns
57	PC(42:4)	0.9359	0.4731	Yes	ns	0.933	0.3356	Yes	ns	0.8449	0.0845	Yes	ns	0.8043	0.0879	Yes	ns	0.9528	0.6782	Yes	ns	0.9548	0.6032	Yes	ns
58	PC(O-32:0)	0.9366	0.4814	Yes	ns	0.9748	0.9332	Yes	ns	0.896	0.2656	Yes	ns	0.9766	0.9157	Yes	ns	0.935	0.4359	Yes	ns	0.925	0.2294	Yes	ns
59	PC(O-33:0)	0.7471	0.0019	No	**	0.9506	0.5704	Yes	ns	0.8903	0.2357	Yes	ns	0.8749	0.2867	Yes	ns	0.9031	0.1737	Yes	ns	0.957	0.64	Yes	ns
60	PC(O-34:1)	0.9714	0.9002	Yes	ns	0.9264	0.2714	Yes	ns	0.977	0.9468	Yes	ns	0.8533	0.205	Yes	ns	0.9415	0.5173	Yes	ns	0.9655	0.7867	Yes	ns
61	PC(O-34:2_1)	0.9674	0.8592	Yes	ns	0.9261	0.2689	Yes	ns	0.9796	0.961	Yes	ns	0.8421	0.1708	Yes	ns	0.8601	0.049	No	*	0.9301	0.2739	Yes	ns
62	PC(O-34:2_2)	0.9503	0.6482	Yes	ns	0.9799	0.9741	Yes	ns	0.8716	0.1561	Yes	ns	0.9516	0.749	Yes	ns	0.9552	0.7134	Yes	ns	0.9208	0.1979	Yes	ns
63	PC(O-34:3)	0.9606	0.7794	Yes	ns	0.8864	0.0718	Yes	ns	0.9704	0.9011	Yes	ns	0.9125	0.483	Yes	ns	0.9478	0.6055	Yes	ns	0.9037	0.1086	Yes	ns
64	PC(O-36:2_1)	0.9846	0.9862	Yes	ns	0.9777	0.9589	Yes	ns	0.8825	0.1991	Yes	ns	0.9046	0.4357	Yes	ns	0.8468	0.0336	No	*	0.9758	0.9332	Yes	ns
65	PC(O-36:2_2)	0.9382	0.4992	Yes	ns	0.8908	0.0831	Yes	ns	0.9238	0.4614	Yes	ns	0.8945	0.3804	Yes	ns	0.9764	0.9652	Yes	ns	0.9301	0.2738	Yes	ns
66	PC(O-36:4)	0.941	0.5318	Yes	ns	0.9527	0.6027	Yes	ns	0.8846	0.2081	Yes	ns	0.8887	0.3505	Yes	ns	0.9641	0.8409	Yes	ns	0.9236	0.2188	Yes	ns
67	PC(O-36:5)	0.8857	0.123	Yes	ns	0.825	0.0103	No	*	0.9312	0.5274	Yes	ns	0.8156	0.108	Yes	ns	0.9608	0.7951	Yes	ns	0.9071	0.1222	Yes	ns
68	PC(O-37:1)	0.9117	0.2554	Yes	ns	0.9663	0.824	Yes	ns	0.8468	0.0885	Yes	ns	0.9505	0.7407	Yes	ns	0.9852	0.9967	Yes	ns	0.9422	0.4109	Yes	ns
69	PC(O-38:5)	0.9135	0.2678	Yes	ns	0.9615	0.7479	Yes	ns	0.8808	0.1918	Yes	ns	0.8772	0.2967	Yes	ns	0.9721	0.9311	Yes	ns	0.9557	0.6187	Yes	ns
70	PC(O-38:6)	0.8474	0.0395	No	*	0.9592	0.7092	Yes	ns	0.9442	0.6526	Yes	ns	0.9213	0.5386	Yes	ns	0.9635	0.833	Yes	ns	0.9531	0.5752	Yes	ns
71	PC(O-38:7)	0.9121	0.2584	Yes	ns	0.9578	0.6875	Yes	ns	0.9069	0.3325	Yes	ns	0.8951	0.3834	Yes	ns	0.9404	0.5035	Yes	ns	0.9478	0.4906	Yes	ns
72	PC(O-39:1)	0.8912	0.1441	Yes	ns	0.9777	0.9596	Yes	ns	0.9477	0.6882	Yes	ns	0.9871	0.9685	Yes	ns	0.8798	0.087	Yes	ns	0.8937	0.0763	Yes	ns
73	PE(34:1)	0.8461	0.038	No	*	0.9367	0.3778	Yes	ns	0.7678	0.0128	No	*	0.9951	0.9941	Yes	ns	0.8101	0.0122	No	*	0.9486	0.5033	Yes	ns
74	PE(36:2)	0.9085	0.2341	Yes	ns	0.7718	0.0023	No	**	0.793	0.0241	No	*	0.7357	0.0218	No	*	0.9707	0.9185	Yes	ns	0.9605	0.7013	Yes	ns
75	PE(36:3)	0.8803	0.1051	Yes	ns	0.9253	0.2618	Yes	ns	0.9797	0.9613	Yes	ns	0.7865	0.0627	Yes	ns	0.9687	0.8972	Yes	ns	0.9356	0.3299	Yes	ns
76	PE(36:4)	0.9294	0.4049	Yes	ns	0.8296	0.0119	No	*	0.9516	0.7269	Yes	ns	0.8627	0.2382	Yes	ns	0.939	0.4851	Yes	ns	0.9189	0.1852	Yes	ns
77	PE(38:4_1)	0.9215	0.3311	Yes	ns	0.9205	0.2239	Yes	ns	0.9035	0.3108	Yes	ns	0.7952	0.0739	Yes	ns	0.9455	0.5725	Yes	ns	0.933	0.3022	Yes	ns
78	PE(38:4_2)	0.9332	0.4437	Yes	ns	0.9093	0.1541	Yes	ns	0.8675	0.1426	Yes	ns	0.6885	0.0072	No	**	0.9539	0.6938	Yes	ns	0.9709	0.8708	Yes	ns
79	PE(38:5)	0.9425	0.5503	Yes	ns	0.9096	0.1557	Yes	ns	0.9128	0.3741	Yes	ns	0.931	0.6035	Yes	ns	0.9749	0.955	Yes	ns	0.9339	0.3119	Yes	ns
80	PE(38:6)	0.9357	0.4716	Yes	ns	0.9807	0.9787	Yes	ns	0.8907	0.2376	Yes	ns	0.9827	0.9486	Yes	ns	0.9526	0.6747	Yes	ns	0.9586	0.6684	Yes	ns
81	PE(40:4)	0.8874	0.129	Yes	ns	0.8475	0.0205	No	*	0.8417	0.0784	Yes	ns	0.8893	0.3534	Yes	ns	0.9559	0.7236	Yes	ns	0.9329	0.301	Yes	ns
82	PE(40:5)	0.9278	0.3889	Yes	ns	0.8988	0.1085	Yes	ns	0.9463	0.6744	Yes	ns	0.9113	0.4753	Yes	ns	0.9473	0.5972	Yes	ns	0.9682	0.831	Yes	ns
83	PE(40:6)	0.934	0.453	Yes	ns	0.7656	0.0019	No	**	0.8781	0.1808	Yes	ns	0.9135	0.4889	Yes	ns	0.941	0.5115	Yes	ns	0.9326	0.2988	Yes	ns
84	PE(40:7)	0.9201	0.3194	Yes	ns	0.7922	0.004	No	**	0.9226	0.4509	Yes	ns	0.9492	0.7317	Yes	ns	0.9566	0.7339	Yes	ns	0.9713	0.8765	Yes	ns
85	PE(P-36:4)_(16:0p/20:4)	0.9291	0.402	Yes	ns	0.921	0.2272	Yes	ns	0.8793	0.1854	Yes	ns	0.8129	0.1028	Yes	ns	0.9559	0.7243	Yes	ns	0.9109	0.1396	Yes	ns
86	PE(O-38:4)	0.9186	0.3071	Yes	ns	0.7498	0.0013	No	**	0.9779	0.9516	Yes	ns	0.9106	0.4711	Yes	ns	0.9404	0.5026	Yes	ns	0.9409	0.3941	Yes	ns
87	PE(P-38:4)_(18:0p/20:4)	0.9556	0.7161	Yes	ns	0.917	0.1989	Yes	ns	0.7823	0.0184	No	*	0.8619	0.2353	Yes	ns	0.9464	0.5854	Yes	ns	0.9304	0.2768	Yes	ns
88	PE(P-38:6)_(16:0p/22:6)	0.9247	0.3596	Yes	ns	0.9487	0.5411	Yes	ns	0.8915	0.2415	Yes	ns	0.898	0.399	Yes	ns	0.9479	0.6066	Yes	ns	0.9743	0.9155	Yes	ns
89	PE(P-40:7)_(18:1p/22:6)	0.9683	0.8689	Yes	ns	0.8824	0.0629	Yes	ns	0.9497	0.7082	Yes	ns	0.9464	0.7118	Yes	ns	0.9186	0.2745	Yes	ns	0.9481	0.4952	Yes	ns
90	SM(32:1)	0.9389	0.508	Yes	ns	0.9448	0.4829	Yes	ns	0.8689	0.1471	Yes	ns	0.9708	0.8801	Yes	ns	0.935	0.4359	Yes	ns	0.9637	0.7571	Yes	ns
91	SM(33:1)	0.9846	0.9862	Yes	ns	0.973	0.9144	Yes	ns	0.9576	0.7874	Yes	ns	0.9422	0.6816	Yes	ns	0.954	0.6961	Yes	ns	0.9338	0.3102	Yes	ns
92	SM(34:0)	0.9803	0.968	Yes	ns	0.9768	0.9517	Yes	ns	0.8459	0.0866	Yes	ns	0.7406	0.0243	No	*	0.9466	0.588	Yes	ns	0.9102	0.1365	Yes	ns
93	SM(34:1)	0.9448	0.579	Yes	ns	0.9519	0.5903	Yes	ns	0.8432	0.0812	Yes	ns	0.8947	0.3813	Yes	ns	0.8966	0.1433	Yes	ns	0.9785	0.9581	Yes	ns
94	SM(34:2)	0.9212	0.329	Yes	ns	0.9101	0.1581	Yes	ns	0.8794	0.186	Yes	ns	0.8989	0.4038	Yes	ns	0.9743	0.95	Yes	ns	0.9661	0.7963	Yes	ns
95	SM(36:1)	0.9017	0.194	Yes	ns	0.949	0.5457	Yes	ns	0.845	0.0847	Yes	ns	0.9667	0.8539	Yes	ns	0.9686	0.8956	Yes	ns	0.9458	0.4608	Yes	ns
96	SM(36:2)	0.9156	0.284	Yes	ns	0.9836	0.9905	Yes	ns	0.8723	0.1587	Yes	ns	0.9641	0.8364	Yes	ns	0.9148	0.2457	Yes	ns	0.9556	0.6158	Yes	ns
97	SM(38:1)	0.8891	0.1354	Yes	ns	0.9741	0.9267	Yes	ns	0.9242	0.465	Yes	ns	0.9044	0.4345	Yes	ns	0.9685	0.8948	Yes	ns	0.9725	0.8932	Yes	ns
98	SM(38:2)	0.8861	0.1243	Yes	ns	0.9291	0.2959	Yes	ns	0.7839	0.0192	No	*	0.9371	0.6454	Yes	ns	0.9458	0.5764	Yes	ns	0.927	0.2458	Yes	ns
99	SM(38:4)	0.9553	0.7124	Yes	ns	0.975	0.9353	Yes	ns	0.9595	0.8057	Yes	ns	0.9468	0.714	Yes	ns	0.9063	0.191	Yes	ns	0.8977	0.0878	Yes	ns
100	SM(40:1)	0.8661	0.0691	Yes	ns	0.8945	0.0938	Yes	ns	0.9328	0.542	Yes	ns	0.9665	0.8521	Yes	ns	0.956	0.725	Yes	ns	0.959	0.6747	Yes	ns
101	SM(40:2)	0.8937	0.1548	Yes	ns	0.9457	0.496	Yes	ns	0.7898	0.0222	No	*	0.9311	0.6036	Yes	ns	0.9436	0.5466	Yes	ns	0.9324	0.2965	Yes	ns
102	SM(41:1)	0.9455	0.5874	Yes	ns	0.9472	0.5188	Yes	ns	0.9398	0.6095	Yes	ns	0.78	0.0551	Yes	ns	0.7357	0.0019	No	**	0.9702	0.8611	Yes	ns
103	SM(42:1)	0.8895	0.137	Yes	ns	0.9723	0.9062	Yes	ns	0.9223	0.4485	Yes	ns	0.9576	0.7909	Yes	ns	0.8863	0.1055	Yes	ns	0.9036	0.108	Yes	ns
104	SM(42:2)	0.9104	0.2462	Yes	ns	0.9821	0.9853	Yes	ns	0.9072	0.335	Yes	ns	0.8331	0.1469	Yes	ns	0.9501	0.6383	Yes	ns	0.9748	0.9221	Yes	ns
105	SM(42:3)	0.9097	0.2421	Yes	ns	0.9614	0.746	Yes	ns	0.9201	0.4311	Yes	ns	0.9389	0.6581	Yes	ns	0.9361	0.4491	Yes	ns	0.8813	0.0496	No	*
106	SM(42:5)	0.9841	0.9848	Yes	ns	0.9501	0.5626	Yes	ns	0.8925	0.2468	Yes	ns	0.8926	0.3704	Yes	ns	0.9285	0.365	Yes	ns	0.9082	0.1272	Yes	ns
107	FA(14:0_1)	0.9514	0.6613	Yes	ns	0.9617	0.7506	Yes	ns	0.7585	0.0101	No	*	0.8694	0.264	Yes	ns	0.9716	0.9272	Yes	ns	0.9473	0.4832	Yes	ns
108	FA(14:0_2)	0.9263	0.3745	Yes	ns	0.9151	0.1867	Yes	ns	0.7996	0.0283	No	*	0.8987	0.4026	Yes	ns	0.9885	0.9993	Yes	ns	0.9308	0.2805	Yes	ns
109	FA(14:1)	0.8939	0.1555	Yes	ns	0.9244	0.2541	Yes	ns	0.8012	0.0295	No	*	0.888	0.3473	Yes	ns	0.971	0.9213	Yes	ns	0.9494	0.5158	Yes	ns
110	FA(15:0)	0.9346	0.4593	Yes	ns	0.9367	0.3779	Yes	ns	0.7527	0.0088	No	**	0.9475	0.7195	Yes	ns	0.9673	0.8804	Yes	ns	0.9634	0.7519	Yes	ns
111	FA(15:1)	0.9553	0.7124	Yes	ns	0.9584	0.6964	Yes	ns	0.813	0.0394	No	*	0.9567	0.7848	Yes	ns	0.9402	0.5001	Yes	ns	0.9758	0.9325	Yes	ns
112	FA(16:0_1)	0.9157	0.2846	Yes	ns	0.9757	0.9419	Yes	ns	0.7426	0.0068	No	**	0.9255	0.566	Yes	ns	0.9661	0.8659	Yes	ns	0.8731	0.0374	No	*
113	FA(16:0_2)	0.9207	0.3244	Yes	ns	0.9458	0.4972	Yes	ns	0.7704	0.0137	No	*	0.9255	0.5657	Yes	ns	0.9862	0.9979	Yes	ns	0.9234	0.2168	Yes	ns
114	FA(16:1)	0.9607	0.7808	Yes	ns	0.9888	0.999	Yes	ns	0.8014	0.0296	No	*	0.9884	0.9737	Yes	ns	0.9448	0.5624	Yes	ns	0.9731	0.9005	Yes	ns
115	FA(17:0)	0.8982	0.1758	Yes	ns	0.9736	0.9203	Yes	ns	0.7531	0.0088	No	**	0.9606	0.8124	Yes	ns	0.981	0.9874	Yes	ns	0.8976	0.0873	Yes	ns
116	FA(17:1)	0.9451	0.5826	Yes	ns	0.9795	0.972	Yes	ns	0.7894	0.022	No	*	0.9862	0.9646	Yes	ns	0.9568	0.7372	Yes	ns	0.9554	0.6135	Yes	ns
117	FA(18:0)	0.9195	0.3148	Yes	ns	0.9595	0.7156	Yes	ns	0.7284	0.0047	No	**	0.9528	0.7568	Yes	ns	0.9911	0.9999	Yes	ns	0.8804	0.0481	No	*
118	FA(18:1)	0.9257	0.3687	Yes	ns	0.9665	0.826	Yes	ns	0.7491	0.008	No	**	0.8942	0.3788	Yes	ns	0.9739	0.9469	Yes	ns	0.9244	0.2243	Yes	ns
119	FA(18:2)	0.9054	0.215	Yes	ns	0.9471	0.5173	Yes	ns	0.8194	0.046	No	*	0.904	0.4327	Yes	ns	0.9368	0.4582	Yes	ns	0.9532	0.5764	Yes	ns
120	FA(18:3)	0.9882	0.9951	Yes	ns	0.8803	0.0588	Yes	ns	0.9246	0.4679	Yes	ns	0.8901	0.3574	Yes	ns	0.8881	0.1115	Yes	ns	0.937	0.3466	Yes	ns
121	FA(20:0)	0.919	0.3105	Yes	ns	0.9727	0.9104	Yes	ns	0.7367	0.0058	No	**	0.9194	0.5259	Yes	ns	0.9859	0.9976	Yes	ns	0.881	0.0492	No	*
122	FA(20:2)	0.9277	0.3877	Yes	ns	0.9867	0.9971	Yes	ns	0.7833	0.0189	No	*	0.9731	0.8946	Yes	ns	0.9557	0.7216	Yes	ns	0.9264	0.2408	Yes	ns
123	FA(20:4)	0.9647	0.829	Yes	ns	0.9594	0.7136	Yes	ns	0.8757	0.1712	Yes	ns	0.8618	0.2349	Yes	ns	0.945	0.5656	Yes	ns	0.9717	0.882	Yes	ns
124	FA(22:1)	0.8994	0.1819	Yes	ns	0.9078	0.1465	Yes	ns	0.9362	0.5737	Yes	ns	0.8611	0.2322	Yes	ns	0.9201	0.2866	Yes	ns	0.8817	0.0504	Yes	ns
125	FA(22:6)	0.9431	0.5579	Yes	ns	0.9525	0.5994	Yes	ns	0.7712	0.014	No	*	0.8368	0.1562	Yes	ns	0.9629	0.8241	Yes	ns	0.9433	0.4256	Yes	ns
126	FA(23:0)	0.8888	0.1342	Yes	ns	0.9273	0.2797	Yes	ns	0.7651	0.012	No	*	0.8144	0.1057	Yes	ns	0.9367	0.4568	Yes	ns	0.894	0.077	Yes	ns
127	FA(24:0)	0.9358	0.4729	Yes	ns	0.9754	0.9391	Yes	ns	0.8063	0.0334	No	*	0.9038	0.431	Yes	ns	0.9408	0.508	Yes	ns	0.9267	0.2432	Yes	ns
128	PC(38:6)_PC(16:0_22:6)_FA(22:6_O)	0.8919	0.1469	Yes	ns	0.9515	0.5841	Yes	ns	0.9662	0.867	Yes	ns	0.975	0.906	Yes	ns	0.8957	0.1394	Yes	ns	0.9512	0.544	Yes	ns
129	PC(32:0)_PC(16:0_16:0)_FA(16:0_O)	0.8057	0.0112	No	*	0.9477	0.5255	Yes	ns	0.8341	0.0655	Yes	ns	0.9778	0.9223	Yes	ns	0.8919	0.1247	Yes	ns	0.9516	0.55	Yes	ns
130	PC(33:2)_PC(15:0_18:2)_FA(18:2_O)	0.9777	0.9522	Yes	ns	0.8665	0.0375	No	*	0.9095	0.3505	Yes	ns	0.9124	0.4824	Yes	ns	0.9391	0.4866	Yes	ns	0.9712	0.8752	Yes	ns
131	PC(34:1)_PC(16:0_18:1)_FA(18:1_O)	0.9237	0.3507	Yes	ns	0.9851	0.9943	Yes	ns	0.9213	0.4407	Yes	ns	0.9542	0.7674	Yes	ns	0.9583	0.7594	Yes	ns	0.9612	0.7124	Yes	ns
132	PC(34:2)_PC(16:0_18:2)_FA(18:2_O)	0.9029	0.2005	Yes	ns	0.9193	0.2151	Yes	ns	0.9932	0.9986	Yes	ns	0.8094	0.0964	Yes	ns	0.9156	0.2512	Yes	ns	0.934	0.3131	Yes	ns
133	PC(36:1)_PC(18:0_18:1)_FA(18:1_O)	0.9625	0.8022	Yes	ns	0.9754	0.9389	Yes	ns	0.9306	0.5217	Yes	ns	0.9599	0.8076	Yes	ns	0.9618	0.8098	Yes	ns	0.9346	0.3189	Yes	ns
134	PC(36:2)_PC(18:0_18:2)_FA(18:2_O)	0.9557	0.7174	Yes	ns	0.9126	0.1716	Yes	ns	0.8702	0.1515	Yes	ns	0.8488	0.1909	Yes	ns	0.9478	0.605	Yes	ns	0.9706	0.8663	Yes	ns
135	PC(36:4)_PC(16:0_20:4)_FA(20:4_O)	0.9765	0.9436	Yes	ns	0.8535	0.0248	No	*	0.9311	0.5261	Yes	ns	0.9704	0.8779	Yes	ns	0.9003	0.1602	Yes	ns	0.9146	0.1595	Yes	ns
136	PC(36:4)_PC(18:2_18:2)_FA(18:2_O)	0.9043	0.2084	Yes	ns	0.9162	0.1938	Yes	ns	0.8061	0.0333	No	*	0.789	0.0657	Yes	ns	0.935	0.4359	Yes	ns	0.8321	0.0098	No	**
137	PC(38:4)_PC(18:0_20:4)_FA(20:4_O)	0.9736	0.9205	Yes	ns	0.9191	0.2132	Yes	ns	0.9104	0.3572	Yes	ns	0.8819	0.3182	Yes	ns	0.8836	0.0976	Yes	ns	0.9658	0.7917	Yes	ns
138	PE(34:1)_PE(16:0_18:1)_FA(18:1_O)	0.8852	0.1209	Yes	ns	0.891	0.0835	Yes	ns	0.9341	0.554	Yes	ns	0.9698	0.8742	Yes	ns	0.9565	0.7329	Yes	ns	0.9748	0.9219	Yes	ns
139	PE(36:1)_PE(18:0_18:1)_FA(18:1_O)	0.86	0.0575	Yes	ns	0.928	0.2862	Yes	ns	0.9845	0.9816	Yes	ns	0.9885	0.9743	Yes	ns	0.9726	0.9359	Yes	ns	0.8995	0.0936	Yes	ns
140	PE(36:2)_PE(18:0_18:2)_FA(18:2_O)	0.9257	0.3688	Yes	ns	0.9263	0.2708	Yes	ns	0.7785	0.0168	No	*	0.9285	0.5865	Yes	ns	0.948	0.6086	Yes	ns	0.9064	0.1193	Yes	ns
141	PE(36:2)_PE(18:1_18:1)_FA(18:1_O)	0.9329	0.4408	Yes	ns	0.9602	0.7268	Yes	ns	0.8542	0.105	Yes	ns	0.932	0.6101	Yes	ns	0.9476	0.6028	Yes	ns	0.9809	0.975	Yes	ns
142	PE(38:4)_PE(18:0_20:4)_FA(20:4_O)	0.953	0.6827	Yes	ns	0.9309	0.314	Yes	ns	0.9729	0.9201	Yes	ns	0.768	0.0433	No	*	0.9601	0.785	Yes	ns	0.9792	0.9638	Yes	ns
143	PE(38:5)_PE(18:1_20:4)_FA(20:4_O)	0.9631	0.8092	Yes	ns	0.7296	0.0008	No	***	0.8709	0.1539	Yes	ns	0.9707	0.8798	Yes	ns	0.9569	0.739	Yes	ns	0.9407	0.3915	Yes	ns
			Passed normality	135				129				113				136				135				131
			Did not pass normality	8				14				30				7				8				12
			%	94.4056				90.2098				79.021				95.1049				94.4056				91.6084		90.7925

## Sheet: LIP_Brain
		homozygote_female_young (–/–♀Y)				homozygote_male_young (–/–♂Y)				wildtype_female_young (+/+♀Y)				wildtype_male_young (+/+♂Y)
rank	analyte	W	P value	Passed normality test (alpha=0.05)?	P value (ns=non significant / * <0.05 / ** <0.01 / *** <0.001 / **** <0.0001)	W	P value	Passed normality test (alpha=0.05)?	P value (ns=non significant / * <0.05 / ** <0.01 / *** <0.001 / **** <0.0001)	W	P value	Passed normality test (alpha=0.05)?	P value (ns=non significant / * <0.05 / ** <0.01 / *** <0.001 / **** <0.0001)	W	P value	Passed normality test (alpha=0.05)?	P value (ns=non significant / * <0.05 / ** <0.01 / *** <0.001 / **** <0.0001)
1	Cer(36:2)_(d18:2/18:0)	0.8776	0.2584	Yes	ns	0.9651	0.8433	Yes	ns	0.9112	0.4445	Yes	ns	0.8629	0.2389	Yes	ns
2	Cer(36:2)_(d18:1/18:1)	0.9316	0.5922	Yes	ns	0.9707	0.8799	Yes	ns	0.863	0.1997	Yes	ns	0.9005	0.4127	Yes	ns
3	Cer(40:2)_(d18:1/22:1)	0.7446	0.0176	No	*	0.9577	0.7919	Yes	ns	0.9587	0.8098	Yes	ns	0.896	0.3884	Yes	ns
4	Cer(40:3)_(d18:1/22:2)	0.9299	0.5794	Yes	ns	0.869	0.2625	Yes	ns	0.9435	0.6872	Yes	ns	0.9504	0.7403	Yes	ns
5	Cer(40:6)_(d18:1/22:5)	0.905	0.4045	Yes	ns	0.9107	0.4721	Yes	ns	0.8811	0.2744	Yes	ns	0.8495	0.1928	Yes	ns
6	Cer(42:2)_(d18:1/24:1)	0.9239	0.5342	Yes	ns	0.9737	0.8981	Yes	ns	0.7957	0.0537	Yes	ns	0.7986	0.0789	Yes	ns
7	FA(14:0)	0.8838	0.287	Yes	ns	0.9461	0.7095	Yes	ns	0.9359	0.6265	Yes	ns	0.8984	0.4014	Yes	ns
8	FA(15:0)	0.8424	0.1364	Yes	ns	0.8805	0.3114	Yes	ns	0.939	0.6513	Yes	ns	0.9713	0.8836	Yes	ns
9	FA(15:1)	0.8328	0.1135	Yes	ns	0.9796	0.9325	Yes	ns	0.9329	0.6025	Yes	ns	0.9554	0.776	Yes	ns
10	FA(16:0)	0.9064	0.4132	Yes	ns	0.9899	0.9795	Yes	ns	0.9278	0.5633	Yes	ns	0.9386	0.6559	Yes	ns
11	FA(16:1)	0.9191	0.4992	Yes	ns	0.9033	0.4284	Yes	ns	0.9672	0.8734	Yes	ns	0.9058	0.4426	Yes	ns
12	FA(17:0)	0.8647	0.206	Yes	ns	0.8807	0.3125	Yes	ns	0.9567	0.7939	Yes	ns	0.9576	0.7913	Yes	ns
13	FA(17:1)	0.8215	0.0909	Yes	ns	0.9555	0.7767	Yes	ns	0.9784	0.9435	Yes	ns	0.9697	0.8733	Yes	ns
14	FA(18:0)	0.9442	0.6928	Yes	ns	0.9641	0.8364	Yes	ns	0.893	0.3341	Yes	ns	0.9587	0.7992	Yes	ns
15	FA(18:1)	0.8353	0.119	Yes	ns	0.941	0.673	Yes	ns	0.88	0.2692	Yes	ns	0.8939	0.3768	Yes	ns
16	FA(18:2)	0.9069	0.4165	Yes	ns	0.8992	0.4057	Yes	ns	0.9677	0.8767	Yes	ns	0.938	0.6517	Yes	ns
17	FA(18:3)	0.8741	0.2429	Yes	ns	0.9356	0.6349	Yes	ns	0.9208	0.5113	Yes	ns	0.9128	0.4845	Yes	ns
18	FA(19:1)	0.8063	0.0669	Yes	ns	0.9659	0.8481	Yes	ns	0.9763	0.9317	Yes	ns	0.99	0.9796	Yes	ns
19	FA(20:0)	0.789	0.0467	No	*	0.781	0.0563	Yes	ns	0.9974	0.9996	Yes	ns	0.9714	0.884	Yes	ns
20	FA(20:1)	0.7994	0.0581	Yes	ns	0.9764	0.9147	Yes	ns	0.9562	0.7902	Yes	ns	0.9078	0.4544	Yes	ns
21	FA(20:2)	0.8683	0.2195	Yes	ns	0.9497	0.7351	Yes	ns	0.9342	0.6125	Yes	ns	0.9227	0.5473	Yes	ns
22	FA(20:3)	0.9679	0.8782	Yes	ns	0.7987	0.079	Yes	ns	0.9578	0.8029	Yes	ns	0.8959	0.3874	Yes	ns
23	FA(20:4)	0.9234	0.5299	Yes	ns	0.8455	0.1807	Yes	ns	0.9259	0.5492	Yes	ns	0.8563	0.2153	Yes	ns
24	FA(20:5)	0.9252	0.5434	Yes	ns	0.7762	0.0511	Yes	ns	0.8503	0.1583	Yes	ns	0.8256	0.1289	Yes	ns
25	FA(22:4)	0.9848	0.9728	Yes	ns	0.9098	0.4664	Yes	ns	0.9562	0.79	Yes	ns	0.8124	0.1019	Yes	ns
26	FA(22:5)	0.9829	0.9652	Yes	ns	0.8831	0.3238	Yes	ns	0.8135	0.0775	Yes	ns	0.9038	0.431	Yes	ns
27	FA(22:6)	0.9695	0.8893	Yes	ns	0.8912	0.363	Yes	ns	0.9525	0.7603	Yes	ns	0.8896	0.3552	Yes	ns
28	FA(24:0)	0.9279	0.5638	Yes	ns	0.9162	0.506	Yes	ns	0.9517	0.7543	Yes	ns	0.8627	0.2382	Yes	ns
29	Hex2Cer(34:2)_(d18:2/16:0)	0.9007	0.3782	Yes	ns	0.7633	0.0394	No	*	0.9902	0.9896	Yes	ns	0.98	0.9347	Yes	ns
30	HexCer(36:1)_(d18:1/18:0)	0.9519	0.7559	Yes	ns	0.8928	0.3711	Yes	ns	0.9073	0.4187	Yes	ns	0.8265	0.131	Yes	ns
31	HexCer(36:1)_(d20:1/16:0)	0.8571	0.1794	Yes	ns	0.9714	0.8844	Yes	ns	0.8385	0.1267	Yes	ns	0.8797	0.3077	Yes	ns
32	HexCer(40:2)_(d18:1/22:1)	0.8199	0.088	Yes	ns	0.9493	0.7325	Yes	ns	0.8124	0.0758	Yes	ns	0.7715	0.0465	No	*
33	HexCer(42:1)_(d18:1/24:0)	0.8952	0.3465	Yes	ns	0.9243	0.5582	Yes	ns	0.9377	0.6409	Yes	ns	0.8372	0.1575	Yes	ns
34	HexCer(42:2)_(d18:1/24:1)	0.9638	0.8485	Yes	ns	0.9447	0.6994	Yes	ns	0.9503	0.7429	Yes	ns	0.97	0.8754	Yes	ns
35	HexCer(42:3)_(d18:2/24:1)	0.9608	0.8261	Yes	ns	0.9725	0.8909	Yes	ns	0.8289	0.1053	Yes	ns	0.8655	0.2486	Yes	ns
36	LPC(14:0)	0.9586	0.8086	Yes	ns	0.9312	0.6048	Yes	ns	0.9644	0.8526	Yes	ns	0.9106	0.4712	Yes	ns
37	LPC(15:0)	0.9551	0.781	Yes	ns	0.95	0.7374	Yes	ns	0.8603	0.1903	Yes	ns	0.8747	0.2859	Yes	ns
38	LPC(16:0)	0.8336	0.1153	Yes	ns	0.9546	0.7701	Yes	ns	0.8958	0.3496	Yes	ns	0.8648	0.2461	Yes	ns
39	LPC(16:1)	0.8764	0.2527	Yes	ns	0.9553	0.7749	Yes	ns	0.9214	0.5158	Yes	ns	0.875	0.2875	Yes	ns
40	LPC(17:0)	0.9463	0.7099	Yes	ns	0.9453	0.7034	Yes	ns	0.9681	0.8792	Yes	ns	0.8565	0.2159	Yes	ns
41	LPC(17:1)	0.9471	0.7167	Yes	ns	0.9324	0.6125	Yes	ns	0.9245	0.5384	Yes	ns	0.8644	0.2443	Yes	ns
42	LPC(18:0)	0.9352	0.6209	Yes	ns	0.8827	0.3217	Yes	ns	0.9287	0.5704	Yes	ns	0.9512	0.7457	Yes	ns
43	LPC(18:1)	0.9494	0.7354	Yes	ns	0.9221	0.5433	Yes	ns	0.9829	0.9651	Yes	ns	0.8957	0.3866	Yes	ns
44	LPC(18:2)	0.9255	0.5458	Yes	ns	0.9363	0.6396	Yes	ns	0.8577	0.1814	Yes	ns	0.8726	0.277	Yes	ns
45	LPC(18:3)	0.9816	0.9592	Yes	ns	0.9655	0.8454	Yes	ns	0.8961	0.3512	Yes	ns	0.9042	0.4338	Yes	ns
46	LPC(20:0)	0.9577	0.8019	Yes	ns	0.9418	0.6785	Yes	ns	0.9597	0.8171	Yes	ns	0.8414	0.1688	Yes	ns
47	LPC(20:1)	0.9728	0.9106	Yes	ns	0.9501	0.7377	Yes	ns	0.9875	0.9823	Yes	ns	0.8565	0.2158	Yes	ns
48	LPC(20:2)	0.8089	0.0706	Yes	ns	0.9475	0.7191	Yes	ns	0.9206	0.5099	Yes	ns	0.8865	0.3399	Yes	ns
49	LPC(20:3)	0.9255	0.5459	Yes	ns	0.9166	0.5085	Yes	ns	0.9312	0.5894	Yes	ns	0.9125	0.4828	Yes	ns
50	LPC(20:4)	0.8733	0.2396	Yes	ns	0.9066	0.4476	Yes	ns	0.8842	0.289	Yes	ns	0.9383	0.6538	Yes	ns
51	LPC(20:5)	0.9325	0.5992	Yes	ns	0.9451	0.7024	Yes	ns	0.941	0.6675	Yes	ns	0.8611	0.2324	Yes	ns
52	LPC(22:0)	0.8887	0.3113	Yes	ns	0.9255	0.5658	Yes	ns	0.9655	0.861	Yes	ns	0.9747	0.9046	Yes	ns
53	LPC(22:1)	0.8324	0.1126	Yes	ns	0.9169	0.5102	Yes	ns	0.9608	0.8258	Yes	ns	0.8645	0.245	Yes	ns
54	LPC(22:4)	0.7933	0.0511	Yes	ns	0.903	0.4264	Yes	ns	0.8954	0.3474	Yes	ns	0.947	0.716	Yes	ns
55	LPC(22:6)	0.9784	0.9432	Yes	ns	0.9451	0.7024	Yes	ns	0.8687	0.2212	Yes	ns	0.9651	0.8429	Yes	ns
56	LPC(24:1)	0.9799	0.9512	Yes	ns	0.7684	0.0437	No	*	0.9728	0.911	Yes	ns	0.9352	0.632	Yes	ns
57	LPCO(16:0)_1	0.9664	0.8674	Yes	ns	0.6919	0.0079	No	**	0.9603	0.822	Yes	ns	0.9037	0.4306	Yes	ns
58	LPCO(18:0)_1	0.8384	0.1265	Yes	ns	0.8504	0.1958	Yes	ns	0.9044	0.4007	Yes	ns	0.835	0.1516	Yes	ns
59	LPCO(18:1)_1	0.7945	0.0525	Yes	ns	0.9387	0.6568	Yes	ns	0.8553	0.1737	Yes	ns	0.8607	0.2309	Yes	ns
60	LPCO(16:0)_2	0.9799	0.9513	Yes	ns	0.6858	0.0068	No	**	0.9153	0.4725	Yes	ns	0.8632	0.2401	Yes	ns
61	LPCO(16:1)	0.9815	0.959	Yes	ns	0.8632	0.2401	Yes	ns	0.9175	0.4872	Yes	ns	0.85	0.1944	Yes	ns
62	LPCO(18:0)_2	0.9924	0.9943	Yes	ns	0.9102	0.4689	Yes	ns	0.9385	0.6472	Yes	ns	0.9168	0.5095	Yes	ns
63	LPCO(18:1)_2	0.9035	0.3948	Yes	ns	0.9342	0.6252	Yes	ns	0.8917	0.3273	Yes	ns	0.8472	0.1857	Yes	ns
64	LPCO(18:2)	0.9826	0.9639	Yes	ns	0.9195	0.527	Yes	ns	0.9807	0.9552	Yes	ns	0.8247	0.127	Yes	ns
65	LPE(14:1)	0.9467	0.7132	Yes	ns	0.8639	0.2425	Yes	ns	0.8974	0.3591	Yes	ns	0.8112	0.0997	Yes	ns
66	LPE(16:0)	0.8011	0.0601	Yes	ns	0.8042	0.0877	Yes	ns	0.9024	0.3885	Yes	ns	0.9776	0.9214	Yes	ns
67	LPE(16:1)	0.9643	0.8525	Yes	ns	0.9314	0.6062	Yes	ns	0.9807	0.955	Yes	ns	0.867	0.2546	Yes	ns
68	LPE(17:1)	0.9556	0.7849	Yes	ns	0.9636	0.8326	Yes	ns	0.8309	0.1093	Yes	ns	0.97	0.8752	Yes	ns
69	LPE(18:0)	0.9193	0.5001	Yes	ns	0.9061	0.4447	Yes	ns	0.9386	0.6476	Yes	ns	0.9665	0.8525	Yes	ns
70	LPE(18:1)	0.8337	0.1155	Yes	ns	0.8725	0.2768	Yes	ns	0.9357	0.6251	Yes	ns	0.799	0.0796	Yes	ns
71	LPE(18:2)	0.7219	0.0104	No	*	0.9351	0.6314	Yes	ns	0.8638	0.2025	Yes	ns	0.9894	0.9776	Yes	ns
72	LPE(18:3)	0.9661	0.865	Yes	ns	0.9488	0.7285	Yes	ns	0.864	0.2035	Yes	ns	0.9132	0.487	Yes	ns
73	LPE(20:1)	0.9774	0.9381	Yes	ns	0.9779	0.9229	Yes	ns	0.8557	0.175	Yes	ns	0.8817	0.3169	Yes	ns
74	LPE(20:2)	0.8162	0.0818	Yes	ns	0.7829	0.0584	Yes	ns	0.8943	0.3415	Yes	ns	0.7558	0.0336	No	*
75	LPE(20:3)	0.7245	0.0111	No	*	0.9295	0.5929	Yes	ns	0.7805	0.039	No	*	0.9733	0.8963	Yes	ns
76	LPE(20:4)	0.8421	0.1358	Yes	ns	0.9641	0.836	Yes	ns	0.7608	0.0254	No	*	0.9653	0.8441	Yes	ns
77	LPE(20:5)	0.9397	0.6564	Yes	ns	0.9029	0.4261	Yes	ns	0.8984	0.3647	Yes	ns	0.9742	0.9014	Yes	ns
78	LPE(22:4)	0.914	0.4631	Yes	ns	0.9201	0.5305	Yes	ns	0.7859	0.0437	No	*	0.8978	0.3978	Yes	ns
79	LPE(22:6)	0.8608	0.1918	Yes	ns	0.9586	0.7983	Yes	ns	0.7524	0.021	No	*	0.967	0.8556	Yes	ns
80	LPEO(18:3)	0.9736	0.916	Yes	ns	0.9368	0.6432	Yes	ns	0.8467	0.1481	Yes	ns	0.9798	0.9337	Yes	ns
81	PC(28:0)_PC(14:0_14:0)_FA(14:0_O)	0.8403	0.1311	Yes	ns	0.8385	0.1609	Yes	ns	0.9021	0.3867	Yes	ns	0.8746	0.2855	Yes	ns
82	PC(30:0)_PC(14:0_16:0)_FA(16:0_O)	0.9499	0.7398	Yes	ns	0.7627	0.0388	No	*	0.9621	0.8359	Yes	ns	0.8393	0.163	Yes	ns
83	PC(31:0)_PC(15:0_16:0)_FA(15:0_O)	0.9688	0.8843	Yes	ns	0.9109	0.4733	Yes	ns	0.9608	0.8257	Yes	ns	0.9247	0.5605	Yes	ns
84	PC(32:0)_PC(16:0_16:0)_FA(16:0_O)	0.8621	0.1966	Yes	ns	0.9374	0.648	Yes	ns	0.9358	0.6256	Yes	ns	0.9182	0.5186	Yes	ns
85	PC(32:1)_PC(16:0_16:1)_FA(16:1_O)	0.9356	0.6241	Yes	ns	0.9165	0.5079	Yes	ns	0.8184	0.0854	Yes	ns	0.9804	0.9367	Yes	ns
86	PC(33:1)_PC(15:0_18:1)_FA(15:0_O)	0.8594	0.1872	Yes	ns	0.9885	0.9742	Yes	ns	0.9857	0.9762	Yes	ns	0.8765	0.294	Yes	ns
87	PC(33:1)_PC(16:0_17:1)_FA(17:1_O)	0.869	0.2223	Yes	ns	0.885	0.3324	Yes	ns	0.972	0.9053	Yes	ns	0.8202	0.1171	Yes	ns
88	PC(34:0)_PC(16:0_18:0)_FA(16:0_O)	0.8233	0.0942	Yes	ns	0.9388	0.6571	Yes	ns	0.9493	0.7342	Yes	ns	0.8838	0.3267	Yes	ns
89	PC(34:1)_PC(16:1_18:0)_FA(18:0_O)	0.9809	0.956	Yes	ns	0.9066	0.4477	Yes	ns	0.9576	0.8009	Yes	ns	0.9494	0.7329	Yes	ns
90	PC(34:1)_PC(16:0_18:1)_FA(18:1_O)	0.9934	0.9959	Yes	ns	0.8686	0.2606	Yes	ns	0.9399	0.6586	Yes	ns	0.8602	0.2289	Yes	ns
91	PC(34:2)_PC(16:1_18:1)_FA(16:1_O)	0.9404	0.6627	Yes	ns	0.758	0.0352	No	*	0.8411	0.133	Yes	ns	0.9202	0.5315	Yes	ns
92	PC(34:2)_PC(16:0_18:2)_FA(18:2_O)	0.9324	0.5989	Yes	ns	0.9578	0.7925	Yes	ns	0.8262	0.0999	Yes	ns	0.9164	0.507	Yes	ns
93	PC(34:3)_PC(16:0_18:3)_FA(18:3_O)	0.899	0.3679	Yes	ns	0.8524	0.2023	Yes	ns	0.9609	0.8264	Yes	ns	0.8913	0.3637	Yes	ns
94	PC(34:3)_PC(16:1_18:2)_FA(18:2_O)	0.8955	0.3481	Yes	ns	0.9587	0.799	Yes	ns	0.9539	0.772	Yes	ns	0.8374	0.1578	Yes	ns
95	PC(36:1)_PC(16:0_20:1)_FA(16:0_O)	0.9491	0.7328	Yes	ns	0.9222	0.544	Yes	ns	0.9503	0.743	Yes	ns	0.9104	0.4703	Yes	ns
96	PC(36:1)_PC(18:0_18:1)_FA(18:1_O)	0.9054	0.4071	Yes	ns	0.8444	0.1774	Yes	ns	0.8058	0.0662	Yes	ns	0.8744	0.2849	Yes	ns
97	PC(36:2)_PC(18:0_18:2)_FA(18:2_O)	0.9425	0.6796	Yes	ns	0.9075	0.4527	Yes	ns	0.861	0.1925	Yes	ns	0.8906	0.3604	Yes	ns
98	PC(36:2)_PC(18:1_18:1)_FA(18:1_O)	0.993	0.9952	Yes	ns	0.871	0.2706	Yes	ns	0.982	0.9611	Yes	ns	0.9571	0.7876	Yes	ns
99	PC(36:3)_PC(18:1_18:2)_FA(18:2_O)	0.8631	0.2002	Yes	ns	0.9374	0.6478	Yes	ns	0.8748	0.2458	Yes	ns	0.972	0.8878	Yes	ns
100	PC(36:3)_PC(16:0_20:3)_FA(20:3_O)	0.8507	0.1595	Yes	ns	0.945	0.7016	Yes	ns	0.8948	0.344	Yes	ns	0.7891	0.0658	Yes	ns
101	PC(36:4)_PC(18:2_18:2)_FA(18:2_O)	0.9276	0.562	Yes	ns	0.8718	0.2739	Yes	ns	0.9016	0.3833	Yes	ns	0.9369	0.6441	Yes	ns
102	PC(36:4)_PC(16:0_20:4)_FA(20:4_O)	0.8686	0.2208	Yes	ns	0.8272	0.1324	Yes	ns	0.9072	0.4185	Yes	ns	0.9775	0.9208	Yes	ns
103	PC(37:4)_PC(17:0_20:4)_FA(20:4_O)	0.9373	0.6372	Yes	ns	0.7425	0.0253	No	*	0.88	0.2688	Yes	ns	0.9236	0.5534	Yes	ns
104	PC(38:1)_PC(18:0_20:1)_FA(20:1_O)	0.9068	0.4155	Yes	ns	0.8518	0.2003	Yes	ns	0.8128	0.0764	Yes	ns	0.9564	0.7827	Yes	ns
105	PC(38:2)_PC(18:1_20:1)_FA(18:1_O)	0.9781	0.9417	Yes	ns	0.98	0.9347	Yes	ns	0.8841	0.2885	Yes	ns	0.9733	0.8961	Yes	ns
106	PC(38:3)_PC(18:0_20:3)_FA(20:3_O)	0.9569	0.7958	Yes	ns	0.9416	0.6773	Yes	ns	0.7801	0.0387	No	*	0.8532	0.2047	Yes	ns
107	PC(38:4)_PC(18:1_20:3)_FA(20:3_O)	0.9271	0.5581	Yes	ns	0.9356	0.635	Yes	ns	0.9423	0.6778	Yes	ns	0.8218	0.1206	Yes	ns
108	PC(38:4)_PC(16:0_22:4)_FA(22:4_O)	0.9144	0.4662	Yes	ns	0.8919	0.3668	Yes	ns	0.979	0.9464	Yes	ns	0.7973	0.077	Yes	ns
109	PC(38:4)_PC(18:0_20:4)_FA(20:4_O)	0.9455	0.7038	Yes	ns	0.8927	0.3707	Yes	ns	0.9225	0.5236	Yes	ns	0.8556	0.213	Yes	ns
110	PC(38:5)_PC(18:1_20:4)_FA(20:4_O)	0.8731	0.2389	Yes	ns	0.9694	0.8716	Yes	ns	0.849	0.1544	Yes	ns	0.9689	0.868	Yes	ns
111	PC(38:6)_PC(18:2_20:4)_FA(20:4_O)	0.9022	0.3872	Yes	ns	0.8749	0.2866	Yes	ns	0.8888	0.3117	Yes	ns	0.9104	0.4697	Yes	ns
112	PC(38:6)_PC(16:0_22:6)_FA(22:6_O)	0.7603	0.0251	No	*	0.885	0.3326	Yes	ns	0.928	0.5648	Yes	ns	0.7757	0.0506	Yes	ns
113	PC(38:6)_PC(16:0_22:6)_FA(16:0_O)	0.9168	0.4825	Yes	ns	0.8649	0.2462	Yes	ns	0.8677	0.2174	Yes	ns	0.8039	0.0872	Yes	ns
114	PC(38:7)_PC(16:1_22:6)_FA(22:6_O)	0.8889	0.3127	Yes	ns	0.9422	0.6817	Yes	ns	0.9318	0.594	Yes	ns	0.8932	0.3736	Yes	ns
115	PC(38:7)_PC(16:1_22:6)_FA(16:1_O)	0.8919	0.3283	Yes	ns	0.8202	0.1172	Yes	ns	0.9123	0.452	Yes	ns	0.8891	0.3526	Yes	ns
116	PC(40:4)_PC(18:0_22:4)_FA(22:4_O)	0.9933	0.9957	Yes	ns	0.9723	0.89	Yes	ns	0.9587	0.8098	Yes	ns	0.8224	0.1219	Yes	ns
117	PC(40:7)_PC(18:1_22:6)_FA(22:6_O)	0.9491	0.733	Yes	ns	0.9012	0.4164	Yes	ns	0.946	0.708	Yes	ns	0.9303	0.5985	Yes	ns
118	PC(40:7)_PC(18:1_22:6)_FA(18:1_O)	0.6872	0.0045	No	**	0.8966	0.3916	Yes	ns	0.9482	0.7256	Yes	ns	0.9643	0.8375	Yes	ns
119	PC(42:10)_PC(20:4_22:6)_FA(22:6_O)	0.7438	0.0173	No	*	0.9604	0.811	Yes	ns	0.9341	0.6121	Yes	ns	0.9195	0.5269	Yes	ns
120	PC(42:10)_PC(20:4_22:6)_FA(20:4_O)	0.9208	0.5115	Yes	ns	0.9316	0.6073	Yes	ns	0.9649	0.8568	Yes	ns	0.9482	0.7242	Yes	ns
121	PC(44:12)_PC(22:6_22:6)_FA(22:6_O)	0.9492	0.7337	Yes	ns	0.9737	0.8986	Yes	ns	0.947	0.7161	Yes	ns	0.9533	0.7607	Yes	ns
122	PC(28:0)	0.7246	0.0111	No	*	0.9504	0.7404	Yes	ns	0.9874	0.982	Yes	ns	0.9885	0.9743	Yes	ns
123	PC(30:0)	0.8898	0.3171	Yes	ns	0.9186	0.5212	Yes	ns	0.9229	0.5262	Yes	ns	0.9692	0.8704	Yes	ns
124	PC(30:1)	0.8184	0.0854	Yes	ns	0.9655	0.8455	Yes	ns	0.8723	0.2357	Yes	ns	0.9649	0.8417	Yes	ns
125	PC(31:0)	0.7533	0.0215	No	*	0.9426	0.6842	Yes	ns	0.7942	0.0521	Yes	ns	0.9718	0.8868	Yes	ns
126	PC(31:1)	0.9287	0.5698	Yes	ns	0.9555	0.7762	Yes	ns	0.9669	0.8708	Yes	ns	0.9661	0.8494	Yes	ns
127	PC(32:0)	0.9894	0.9876	Yes	ns	0.9463	0.7109	Yes	ns	0.9793	0.9483	Yes	ns	0.8718	0.2739	Yes	ns
128	PC(32:1)	0.7336	0.0137	No	*	0.8283	0.1351	Yes	ns	0.9509	0.7476	Yes	ns	0.9128	0.4843	Yes	ns
129	PC(32:2)	0.8836	0.286	Yes	ns	0.9491	0.7309	Yes	ns	0.92	0.5055	Yes	ns	0.8982	0.4001	Yes	ns
130	PC(33:0)	0.9487	0.7299	Yes	ns	0.842	0.1705	Yes	ns	0.8839	0.2872	Yes	ns	0.839	0.1623	Yes	ns
131	PC(33:1)	0.9727	0.9101	Yes	ns	0.814	0.1048	Yes	ns	0.9809	0.9558	Yes	ns	0.9605	0.8114	Yes	ns
132	PC(34:0)	0.9169	0.483	Yes	ns	0.8123	0.1017	Yes	ns	0.9457	0.705	Yes	ns	0.9166	0.5083	Yes	ns
133	PC(34:1)	0.8659	0.2105	Yes	ns	0.8397	0.164	Yes	ns	0.8599	0.1888	Yes	ns	0.862	0.2353	Yes	ns
134	PC(34:2)	0.9807	0.9548	Yes	ns	0.9154	0.5008	Yes	ns	0.9146	0.4672	Yes	ns	0.9434	0.6899	Yes	ns
135	PC(34:3_1)	0.9157	0.4752	Yes	ns	0.9189	0.523	Yes	ns	0.9492	0.7342	Yes	ns	0.9303	0.5987	Yes	ns
136	PC(34:3_2)	0.927	0.5572	Yes	ns	0.9573	0.789	Yes	ns	0.8984	0.3647	Yes	ns	0.8861	0.3378	Yes	ns
137	PC(34:4)	0.9554	0.7835	Yes	ns	0.9546	0.7701	Yes	ns	0.9452	0.7013	Yes	ns	0.8817	0.3171	Yes	ns
138	PC(35:1)	0.9048	0.4028	Yes	ns	0.9298	0.5947	Yes	ns	0.9377	0.6409	Yes	ns	0.9301	0.5968	Yes	ns
139	PC(35:2)	0.8771	0.256	Yes	ns	0.8705	0.2683	Yes	ns	0.9166	0.481	Yes	ns	0.9249	0.5618	Yes	ns
140	PC(35:4)	0.8598	0.1883	Yes	ns	0.9282	0.5839	Yes	ns	0.9821	0.9613	Yes	ns	0.9157	0.5024	Yes	ns
141	PC(36:0)	0.9609	0.8268	Yes	ns	0.9375	0.648	Yes	ns	0.9234	0.5305	Yes	ns	0.9549	0.7723	Yes	ns
142	PC(36:1)	0.9024	0.3884	Yes	ns	0.8385	0.1608	Yes	ns	0.9674	0.8744	Yes	ns	0.9745	0.9035	Yes	ns
143	PC(36:2)	0.8523	0.1642	Yes	ns	0.9314	0.6063	Yes	ns	0.9804	0.9537	Yes	ns	0.9836	0.9529	Yes	ns
144	PC(36:3)	0.9123	0.4519	Yes	ns	0.7781	0.0531	Yes	ns	0.9444	0.6951	Yes	ns	0.9807	0.9382	Yes	ns
145	PC(36:4_1)	0.931	0.5882	Yes	ns	0.9473	0.718	Yes	ns	0.9437	0.6892	Yes	ns	0.9525	0.7554	Yes	ns
146	PC(36:4_2)	0.7644	0.0274	No	*	0.8793	0.306	Yes	ns	0.9891	0.9868	Yes	ns	0.9779	0.9231	Yes	ns
147	PC(36:5)	0.9592	0.8137	Yes	ns	0.9597	0.8057	Yes	ns	0.9322	0.597	Yes	ns	0.9721	0.8887	Yes	ns
148	PC(36:6)	0.916	0.4769	Yes	ns	0.8378	0.1589	Yes	ns	0.9701	0.8933	Yes	ns	0.926	0.5695	Yes	ns
149	PC(36:7)	0.9906	0.9906	Yes	ns	0.9678	0.8612	Yes	ns	0.9313	0.5905	Yes	ns	0.9284	0.5854	Yes	ns
150	PC(37:1)	0.8992	0.3695	Yes	ns	0.9107	0.472	Yes	ns	0.9	0.3737	Yes	ns	0.8689	0.2618	Yes	ns
151	PC(37:2)	0.9787	0.9447	Yes	ns	0.977	0.9181	Yes	ns	0.8176	0.084	Yes	ns	0.8414	0.1688	Yes	ns
152	PC(37:4)	0.903	0.392	Yes	ns	0.9447	0.699	Yes	ns	0.9345	0.6154	Yes	ns	0.9973	0.998	Yes	ns
153	PC(37:6)	0.9531	0.7652	Yes	ns	0.9032	0.428	Yes	ns	0.9519	0.7558	Yes	ns	0.9708	0.8803	Yes	ns
154	PC(38:0)	0.9387	0.6486	Yes	ns	0.9483	0.7252	Yes	ns	0.9279	0.5644	Yes	ns	0.9465	0.7123	Yes	ns
155	PC(38:1)	0.8848	0.2918	Yes	ns	0.9276	0.5802	Yes	ns	0.914	0.4635	Yes	ns	0.9362	0.6391	Yes	ns
156	PC(38:2)	0.9535	0.7689	Yes	ns	0.8977	0.3976	Yes	ns	0.8811	0.2741	Yes	ns	0.8596	0.2269	Yes	ns
157	PC(38:3)	0.8493	0.1554	Yes	ns	0.9314	0.606	Yes	ns	0.9755	0.9272	Yes	ns	0.9034	0.429	Yes	ns
158	PC(38:4_1)	0.8622	0.1968	Yes	ns	0.8655	0.2485	Yes	ns	0.8001	0.0589	Yes	ns	0.9853	0.961	Yes	ns
159	PC(38:4_2)	0.9163	0.4791	Yes	ns	0.8793	0.306	Yes	ns	0.9009	0.3793	Yes	ns	0.8396	0.1637	Yes	ns
160	PC(38:5)	0.969	0.8855	Yes	ns	0.9699	0.8746	Yes	ns	0.9288	0.5707	Yes	ns	0.929	0.5893	Yes	ns
161	PC(38:6_1)	0.9284	0.5681	Yes	ns	0.9467	0.7133	Yes	ns	0.8091	0.0709	Yes	ns	0.7755	0.0504	Yes	ns
162	PC(38:6_2)	0.83	0.1076	Yes	ns	0.8298	0.1387	Yes	ns	0.9012	0.3809	Yes	ns	0.8673	0.2556	Yes	ns
163	PC(38:7)	0.9218	0.5184	Yes	ns	0.8456	0.1811	Yes	ns	0.9285	0.5682	Yes	ns	0.9068	0.4488	Yes	ns
164	PC(40:1)	0.9366	0.632	Yes	ns	0.9804	0.9369	Yes	ns	0.8976	0.3601	Yes	ns	0.8893	0.3538	Yes	ns
165	PC(40:2)	0.8805	0.2713	Yes	ns	0.7838	0.0594	Yes	ns	0.8891	0.3133	Yes	ns	0.9602	0.8096	Yes	ns
166	PC(40:3)	0.8469	0.1484	Yes	ns	0.9662	0.8501	Yes	ns	0.9288	0.5708	Yes	ns	0.7799	0.055	Yes	ns
167	PC(40:4)	0.8918	0.3275	Yes	ns	0.8247	0.1269	Yes	ns	0.9179	0.4906	Yes	ns	0.8456	0.1809	Yes	ns
168	PC(40:5)	0.9605	0.8236	Yes	ns	0.8931	0.3731	Yes	ns	0.966	0.8647	Yes	ns	0.9412	0.6748	Yes	ns
169	PC(40:6_1)	0.9786	0.9442	Yes	ns	0.9027	0.4252	Yes	ns	0.9314	0.5907	Yes	ns	0.9537	0.7633	Yes	ns
170	PC(40:6_2)	0.9661	0.865	Yes	ns	0.8638	0.2422	Yes	ns	0.9362	0.6291	Yes	ns	0.8209	0.1187	Yes	ns
171	PC(40:7)	0.7663	0.0286	No	*	0.8259	0.1296	Yes	ns	0.8909	0.3232	Yes	ns	0.941	0.6729	Yes	ns
172	PC(40:8_1)	0.9566	0.7931	Yes	ns	0.9106	0.4711	Yes	ns	0.8696	0.2246	Yes	ns	0.9878	0.9714	Yes	ns
173	PC(40:8_2)	0.918	0.4913	Yes	ns	0.9538	0.7641	Yes	ns	0.9553	0.7832	Yes	ns	0.8538	0.2069	Yes	ns
174	PC(41:2)	0.9394	0.6541	Yes	ns	0.8713	0.2716	Yes	ns	0.9558	0.7868	Yes	ns	0.9395	0.6624	Yes	ns
175	PC(41:6)	0.8302	0.108	Yes	ns	0.9096	0.4649	Yes	ns	0.9259	0.5491	Yes	ns	0.9558	0.7786	Yes	ns
176	PC(42:1)	0.912	0.4497	Yes	ns	0.9449	0.7008	Yes	ns	0.7591	0.0244	No	*	0.9422	0.6814	Yes	ns
177	PC(42:10)	0.8557	0.175	Yes	ns	0.841	0.1676	Yes	ns	0.9558	0.7865	Yes	ns	0.8227	0.1225	Yes	ns
178	PC(42:2)	0.9114	0.4458	Yes	ns	0.931	0.6033	Yes	ns	0.8278	0.103	Yes	ns	0.892	0.3671	Yes	ns
179	PC(42:4)	0.9764	0.9324	Yes	ns	0.8936	0.3754	Yes	ns	0.8603	0.1902	Yes	ns	0.8996	0.4079	Yes	ns
180	PC(42:5)	0.8989	0.3673	Yes	ns	0.8273	0.1328	Yes	ns	0.9653	0.8598	Yes	ns	0.878	0.3005	Yes	ns
181	PC(42:7)	0.9247	0.5402	Yes	ns	0.9321	0.6107	Yes	ns	0.8996	0.3713	Yes	ns	0.9429	0.6864	Yes	ns
182	PC(42:8)	0.8958	0.3495	Yes	ns	0.8663	0.2518	Yes	ns	0.9759	0.9294	Yes	ns	0.9778	0.9223	Yes	ns
183	PC(44:10)	0.96	0.82	Yes	ns	0.8173	0.1114	Yes	ns	0.8868	0.3018	Yes	ns	0.9665	0.8524	Yes	ns
184	PC(44:12)	0.7399	0.0159	No	*	0.8715	0.2727	Yes	ns	0.9681	0.8797	Yes	ns	0.8477	0.1873	Yes	ns
185	PC(44:8)	0.8722	0.2353	Yes	ns	0.8715	0.2725	Yes	ns	0.9703	0.8944	Yes	ns	0.9559	0.7791	Yes	ns
186	PCO(32:0)	0.8889	0.3123	Yes	ns	0.7511	0.0304	No	*	0.9085	0.4264	Yes	ns	0.8887	0.3508	Yes	ns
187	PCP(32:0)	0.9002	0.3753	Yes	ns	0.9774	0.92	Yes	ns	0.8651	0.2072	Yes	ns	0.8693	0.2635	Yes	ns
188	PCO(32:1)	0.9512	0.7502	Yes	ns	0.8807	0.3123	Yes	ns	0.98	0.9517	Yes	ns	0.8415	0.1692	Yes	ns
189	PCP(32:1)	0.8432	0.1385	Yes	ns	0.9182	0.5182	Yes	ns	0.9108	0.4415	Yes	ns	0.8396	0.1638	Yes	ns
190	PCP(32:3)	0.9214	0.5155	Yes	ns	0.9015	0.4184	Yes	ns	0.8691	0.2227	Yes	ns	0.9625	0.8253	Yes	ns
191	PCO(34:0)	0.9203	0.5073	Yes	ns	0.9149	0.4978	Yes	ns	0.9408	0.6659	Yes	ns	0.9611	0.8157	Yes	ns
192	PCO(34:1)	0.9351	0.6199	Yes	ns	0.7588	0.0359	No	*	0.9708	0.8978	Yes	ns	0.7945	0.073	Yes	ns
193	PCO(34:2)	0.8697	0.2251	Yes	ns	0.7958	0.0748	Yes	ns	0.9227	0.5249	Yes	ns	0.8983	0.4005	Yes	ns
194	PCP(34:1)	0.9138	0.462	Yes	ns	0.8326	0.1455	Yes	ns	0.9352	0.6211	Yes	ns	0.9142	0.4932	Yes	ns
195	PCP(34:2)	0.8991	0.3688	Yes	ns	0.7274	0.0181	No	*	0.9036	0.3959	Yes	ns	0.934	0.6238	Yes	ns
196	PCO(34:4)	0.898	0.3621	Yes	ns	0.9027	0.4251	Yes	ns	0.9497	0.7381	Yes	ns	0.7679	0.0432	No	*
197	PCO(36:1)	0.9576	0.8014	Yes	ns	0.9441	0.6949	Yes	ns	0.8608	0.1918	Yes	ns	0.9426	0.6843	Yes	ns
198	PCP(36:1)	0.9587	0.8097	Yes	ns	0.9626	0.8261	Yes	ns	0.8012	0.0602	Yes	ns	0.8684	0.2598	Yes	ns
199	PCO(36:2)	0.9363	0.6293	Yes	ns	0.9598	0.8066	Yes	ns	0.8427	0.1372	Yes	ns	0.9398	0.6644	Yes	ns
200	PCP(36:2)	0.943	0.6833	Yes	ns	0.8253	0.1283	Yes	ns	0.8619	0.1957	Yes	ns	0.9764	0.9144	Yes	ns
201	PCO(36:4)	0.9876	0.9825	Yes	ns	0.8385	0.1608	Yes	ns	0.9265	0.5532	Yes	ns	0.905	0.438	Yes	ns
202	PCP(36:4)	0.9266	0.5538	Yes	ns	0.9071	0.4504	Yes	ns	0.8927	0.3328	Yes	ns	0.9783	0.9254	Yes	ns
203	PCP(38:2)	0.81	0.0722	Yes	ns	0.853	0.2042	Yes	ns	0.8734	0.2402	Yes	ns	0.986	0.9641	Yes	ns
204	PCO(38:5)	0.9854	0.9751	Yes	ns	0.9088	0.4606	Yes	ns	0.8373	0.1239	Yes	ns	0.9365	0.6411	Yes	ns
205	PCP(38:5)	0.9329	0.6028	Yes	ns	0.9574	0.7897	Yes	ns	0.9456	0.7043	Yes	ns	0.9361	0.6385	Yes	ns
206	PCO(38:6)	0.9182	0.4925	Yes	ns	0.7361	0.022	No	*	0.9542	0.7739	Yes	ns	0.9299	0.5954	Yes	ns
207	PCP(38:6)	0.9564	0.7917	Yes	ns	0.9338	0.6224	Yes	ns	0.9828	0.9648	Yes	ns	0.9496	0.734	Yes	ns
208	PE(32:1)_PE(16:0_16:1)_FA(16:1_O)	0.9836	0.968	Yes	ns	0.9643	0.8373	Yes	ns	0.8297	0.1069	Yes	ns	0.9517	0.749	Yes	ns
209	PE(34:1)_PE(16:0_18:1)_FA(18:1_O)	0.8878	0.3066	Yes	ns	0.9573	0.7894	Yes	ns	0.9332	0.6049	Yes	ns	0.9025	0.4238	Yes	ns
210	PE(34:2)_PE(16:0_18:2)_FA(18:2_O)	0.9435	0.6876	Yes	ns	0.967	0.8559	Yes	ns	0.9682	0.8801	Yes	ns	0.9061	0.4445	Yes	ns
211	PE(36:1)_PE(18:0_18:1)_FA(18:1_O)	0.9419	0.6749	Yes	ns	0.8893	0.3538	Yes	ns	0.907	0.4169	Yes	ns	0.7835	0.059	Yes	ns
212	PE(36:2)_PE(18:0_18:2)_FA(18:2_O)	0.8572	0.1798	Yes	ns	0.9817	0.9434	Yes	ns	0.8657	0.2095	Yes	ns	0.9739	0.8996	Yes	ns
213	PE(36:2)_PE(18:1_18:1)_FA(18:1_O)	0.935	0.6196	Yes	ns	0.9299	0.5957	Yes	ns	0.8532	0.1672	Yes	ns	0.9363	0.6397	Yes	ns
214	PE(36:3)_PE(18:1_18:2)_FA(18:1_O)	0.9746	0.9219	Yes	ns	0.9115	0.4767	Yes	ns	0.9196	0.5026	Yes	ns	0.6609	0.0036	No	**
215	PE(36:4)_PE(16:0_20:4)_FA(20:4_O)	0.9079	0.4226	Yes	ns	0.9127	0.4841	Yes	ns	0.9099	0.4355	Yes	ns	0.9443	0.6962	Yes	ns
216	PE(38:2)_PE(18:1_20:1)_FA(20:1_O)	0.913	0.4565	Yes	ns	0.8934	0.3746	Yes	ns	0.8286	0.1046	Yes	ns	0.9642	0.8366	Yes	ns
217	PE(38:4)_PE(16:0_22:4)_FA(22:4_O)	0.908	0.4233	Yes	ns	0.9711	0.8822	Yes	ns	0.9221	0.5208	Yes	ns	0.7822	0.0576	Yes	ns
218	PE(38:4)_PE(18:0_20:4)_FA(20:4_O)	0.869	0.2224	Yes	ns	0.9742	0.9016	Yes	ns	0.9797	0.9499	Yes	ns	0.8947	0.3812	Yes	ns
219	PE(38:5)_PE(18:1_20:4)_FA(20:4_O)	0.8608	0.1921	Yes	ns	0.9065	0.4466	Yes	ns	0.8845	0.2903	Yes	ns	0.8796	0.3076	Yes	ns
220	PE(38:6)_PE(18:2_20:4)_FA(18:2_O)	0.8887	0.3112	Yes	ns	0.8998	0.4088	Yes	ns	0.886	0.2979	Yes	ns	0.8425	0.1719	Yes	ns
221	PE(40:4)_PE(18:0_22:4)_FA(22:4_O)	0.8448	0.1429	Yes	ns	0.9781	0.9241	Yes	ns	0.8636	0.202	Yes	ns	0.789	0.0657	Yes	ns
222	PE(40:8)_PE(20:4_20:4)_FA(20:4_O)	0.9419	0.6742	Yes	ns	0.962	0.8222	Yes	ns	0.9266	0.5539	Yes	ns	0.8632	0.24	Yes	ns
223	PE(42:10)_PE(20:4_22:6)_FA(22:6_O)	0.8317	0.111	Yes	ns	0.9552	0.7746	Yes	ns	0.8725	0.2364	Yes	ns	0.8437	0.1755	Yes	ns
224	PE(42:10)_PE(20:4_22:6)_FA(20:4_O)	0.9103	0.4384	Yes	ns	0.8702	0.2674	Yes	ns	0.8835	0.2855	Yes	ns	0.8996	0.4075	Yes	ns
225	PE(42:8)_PE(20:4_22:4)_FA(22:4_O)	0.9206	0.5096	Yes	ns	0.9058	0.4429	Yes	ns	0.9143	0.4651	Yes	ns	0.9543	0.768	Yes	ns
226	PE(42:8)_PE(20:4_22:4)_FA(20:4_O)	0.9115	0.4464	Yes	ns	0.8299	0.139	Yes	ns	0.8515	0.1617	Yes	ns	0.866	0.2506	Yes	ns
227	PE(44:10)_PE(22:4_22:6)_FA(22:6_O)	0.9539	0.7721	Yes	ns	0.9018	0.4201	Yes	ns	0.9006	0.3776	Yes	ns	0.9636	0.8325	Yes	ns
228	PE(44:10)_PE(22:4_22:6)_FA(22:4_O)	0.9236	0.5314	Yes	ns	0.912	0.4797	Yes	ns	0.9063	0.4125	Yes	ns	0.8828	0.3224	Yes	ns
229	PE(44:12)_PE(22:6_22:6)_FA(22:6_O)	0.9262	0.5512	Yes	ns	0.9419	0.6791	Yes	ns	0.9805	0.954	Yes	ns	0.9588	0.7994	Yes	ns
230	PE(32:1)	0.9382	0.6448	Yes	ns	0.8514	0.1991	Yes	ns	0.9663	0.8669	Yes	ns	0.9185	0.5202	Yes	ns
231	PE(34:1)	0.796	0.0541	Yes	ns	0.8355	0.1529	Yes	ns	0.9052	0.4053	Yes	ns	0.9115	0.4764	Yes	ns
232	PE(34:2)	0.9811	0.9571	Yes	ns	0.8791	0.3051	Yes	ns	0.8751	0.2475	Yes	ns	0.8331	0.1466	Yes	ns
233	PE(34:3)	0.7869	0.0447	No	*	0.7605	0.0371	No	*	0.844	0.1407	Yes	ns	0.9004	0.4122	Yes	ns
234	PE(36:1)	0.9324	0.5986	Yes	ns	0.8576	0.2196	Yes	ns	0.9414	0.6706	Yes	ns	0.8485	0.1898	Yes	ns
235	PE(36:2)	0.8675	0.2165	Yes	ns	0.9042	0.4336	Yes	ns	0.8169	0.083	Yes	ns	0.8273	0.1327	Yes	ns
236	PE(36:3)	0.946	0.7081	Yes	ns	0.9881	0.9725	Yes	ns	0.9538	0.7705	Yes	ns	0.8627	0.2383	Yes	ns
237	PE(36:4)	0.8275	0.1023	Yes	ns	0.8915	0.3645	Yes	ns	0.8563	0.1769	Yes	ns	0.8266	0.1312	Yes	ns
238	PE(36:5)	0.9153	0.4724	Yes	ns	0.9554	0.7755	Yes	ns	0.8686	0.2207	Yes	ns	0.8437	0.1754	Yes	ns
239	PE(36:6_1)	0.8036	0.0633	Yes	ns	0.9154	0.501	Yes	ns	0.9419	0.6742	Yes	ns	0.9321	0.611	Yes	ns
240	PE(36:6_2)	0.8889	0.3125	Yes	ns	0.9743	0.9021	Yes	ns	0.9409	0.6662	Yes	ns	0.9115	0.4768	Yes	ns
241	PE(38:1)	0.8553	0.1735	Yes	ns	0.9417	0.6779	Yes	ns	0.9889	0.9862	Yes	ns	0.9137	0.4899	Yes	ns
242	PE(38:2)	0.9578	0.8028	Yes	ns	0.9852	0.9604	Yes	ns	0.8905	0.3209	Yes	ns	0.9825	0.9474	Yes	ns
243	PE(38:3)	0.9549	0.7795	Yes	ns	0.7991	0.0797	Yes	ns	0.9426	0.6805	Yes	ns	0.8941	0.3783	Yes	ns
244	PE(38:4)	0.9083	0.4255	Yes	ns	0.8731	0.2794	Yes	ns	0.9248	0.5407	Yes	ns	0.9381	0.6527	Yes	ns
245	PE(38:5)	0.9704	0.8951	Yes	ns	0.9137	0.4902	Yes	ns	0.8732	0.2391	Yes	ns	0.7134	0.0131	No	*
246	PE(38:6)	0.879	0.2643	Yes	ns	0.9463	0.7108	Yes	ns	0.9471	0.7167	Yes	ns	0.9108	0.4722	Yes	ns
247	PE(38:7)	0.9917	0.993	Yes	ns	0.9924	0.9872	Yes	ns	0.9952	0.9981	Yes	ns	0.9533	0.7605	Yes	ns
248	PE(40:4)	0.8316	0.1108	Yes	ns	0.8639	0.2426	Yes	ns	0.8083	0.0697	Yes	ns	0.8681	0.259	Yes	ns
249	PE(40:6)	0.9785	0.944	Yes	ns	0.8212	0.1193	Yes	ns	0.8202	0.0886	Yes	ns	0.9502	0.7389	Yes	ns
250	PE(40:7)	0.9505	0.7442	Yes	ns	0.8002	0.0814	Yes	ns	0.974	0.9183	Yes	ns	0.9512	0.7456	Yes	ns
251	PE(40:8)	0.9578	0.8028	Yes	ns	0.8601	0.2285	Yes	ns	0.8868	0.3017	Yes	ns	0.9056	0.4414	Yes	ns
252	PE(42:10)	0.9065	0.4137	Yes	ns	0.9141	0.4926	Yes	ns	0.8686	0.2206	Yes	ns	0.922	0.5431	Yes	ns
253	PE(42:7)	0.9549	0.7796	Yes	ns	0.8966	0.3912	Yes	ns	0.7826	0.0408	No	*	0.8614	0.2333	Yes	ns
254	PE(42:8)	0.7125	0.0083	No	**	0.9463	0.7107	Yes	ns	0.9498	0.7384	Yes	ns	0.8784	0.3019	Yes	ns
255	PE(44:10)	0.9235	0.5309	Yes	ns	0.9166	0.5079	Yes	ns	0.9219	0.5189	Yes	ns	0.8177	0.1121	Yes	ns
256	PE(44:12)	0.7222	0.0105	No	*	0.9926	0.9879	Yes	ns	0.9666	0.8692	Yes	ns	0.9302	0.5978	Yes	ns
257	PEO(34:1)	0.8483	0.1525	Yes	ns	0.9872	0.9691	Yes	ns	0.9361	0.6276	Yes	ns	0.969	0.8686	Yes	ns
258	PEP(34:1)_(18:1p/16:0)	0.9605	0.8235	Yes	ns	0.8515	0.1992	Yes	ns	0.9519	0.7559	Yes	ns	0.8275	0.1331	Yes	ns
259	PEP(34:1)_(16:0p/18:1)	0.9155	0.4739	Yes	ns	0.9667	0.8536	Yes	ns	0.8018	0.061	Yes	ns	0.9945	0.9929	Yes	ns
260	PEP(34:2)_(18:1p/16:1)	0.6831	0.0041	No	**	0.8694	0.2641	Yes	ns	0.8448	0.1429	Yes	ns	0.7836	0.0592	Yes	ns
261	PEO(:36:1)	0.8853	0.2944	Yes	ns	0.913	0.486	Yes	ns	0.9035	0.3948	Yes	ns	0.9782	0.9246	Yes	ns
262	PEP(36:1)_(16:0p/20:1)	0.9833	0.9667	Yes	ns	0.9619	0.8211	Yes	ns	0.9695	0.8891	Yes	ns	0.8962	0.3894	Yes	ns
263	PEO(:36:2)	0.9597	0.8174	Yes	ns	0.9787	0.9275	Yes	ns	0.6705	0.003	No	**	0.9008	0.4146	Yes	ns
264	PEP(36:1)_(18:0p/18:1)	0.9537	0.7702	Yes	ns	0.8845	0.3304	Yes	ns	0.9599	0.8191	Yes	ns	0.9541	0.7661	Yes	ns
265	PEP(36:2)_(18:1p/18:1)	0.9034	0.3943	Yes	ns	0.9624	0.8243	Yes	ns	0.9087	0.4276	Yes	ns	0.787	0.0633	Yes	ns
266	PEP(36:3)_(18:1p/18:2)	0.9559	0.7874	Yes	ns	0.8818	0.3177	Yes	ns	0.9805	0.9542	Yes	ns	0.9845	0.9571	Yes	ns
267	PEP(36:3)_(18:2p/18:1)	0.8832	0.2843	Yes	ns	0.6833	0.0064	No	**	0.6682	0.0028	No	**	0.8661	0.2509	Yes	ns
268	PEP(36:3)_(16:0p/20:3)	0.9529	0.764	Yes	ns	0.9202	0.5313	Yes	ns	0.7575	0.0235	No	*	0.9218	0.5419	Yes	ns
269	PEO(:36:4)	0.8894	0.3151	Yes	ns	0.8787	0.3035	Yes	ns	0.9728	0.9106	Yes	ns	0.8793	0.306	Yes	ns
270	PEP(36:4)	0.9022	0.3872	Yes	ns	0.9481	0.7234	Yes	ns	0.9137	0.4608	Yes	ns	0.9993	0.9998	Yes	ns
271	PEP(36:4)_(16:0p/20:4)	0.9331	0.6046	Yes	ns	0.9175	0.5139	Yes	ns	0.8788	0.2636	Yes	ns	0.9236	0.5537	Yes	ns
272	PEP(38:1)_(18:0p/20:1)	0.8933	0.3356	Yes	ns	0.9662	0.8505	Yes	ns	0.9542	0.7742	Yes	ns	0.9856	0.962	Yes	ns
273	PEO(:38:2)	0.848	0.1516	Yes	ns	0.9632	0.8301	Yes	ns	0.8282	0.1037	Yes	ns	0.9746	0.9038	Yes	ns
274	PEP(38:2)_(20:1p/18:1)	0.8983	0.3637	Yes	ns	0.8726	0.2773	Yes	ns	0.9649	0.8567	Yes	ns	0.908	0.4557	Yes	ns
275	PEP(38:2)	0.9173	0.4859	Yes	ns	0.9182	0.5186	Yes	ns	0.8875	0.3054	Yes	ns	0.6882	0.0072	No	**
276	PEP(38:2)_(18:1p/20:1)	0.9143	0.4651	Yes	ns	0.9732	0.8951	Yes	ns	0.7157	0.009	No	**	0.9921	0.9865	Yes	ns
277	PEO(:38:5)	0.905	0.4045	Yes	ns	0.9135	0.489	Yes	ns	0.9321	0.5962	Yes	ns	0.948	0.7231	Yes	ns
278	PEP(38:4)_(16:0p/22:4)	0.7479	0.019	No	*	0.9553	0.775	Yes	ns	0.9693	0.8878	Yes	ns	0.9236	0.5534	Yes	ns
279	PEP(38:4)_(18:0p/20:4)	0.8976	0.3602	Yes	ns	0.868	0.2586	Yes	ns	0.9635	0.8461	Yes	ns	0.8973	0.3953	Yes	ns
280	PEP(38:5)_(16:0p/22:5)	0.9554	0.7834	Yes	ns	0.8978	0.3978	Yes	ns	0.9267	0.5551	Yes	ns	0.8928	0.3716	Yes	ns
281	PEP(38:5)	0.9573	0.7986	Yes	ns	0.8158	0.1083	Yes	ns	0.9481	0.725	Yes	ns	0.8229	0.1228	Yes	ns
282	PEO(38:6)	0.9123	0.4515	Yes	ns	0.8023	0.0846	Yes	ns	0.9257	0.5474	Yes	ns	0.9539	0.7651	Yes	ns
283	PEP(38:5)_(18:1p/20:4)	0.8137	0.0779	Yes	ns	0.8549	0.2105	Yes	ns	0.949	0.732	Yes	ns	0.9875	0.9702	Yes	ns
284	PEP(38:6)_(18:1p/20:5)	0.9154	0.4727	Yes	ns	0.9201	0.5303	Yes	ns	0.8966	0.354	Yes	ns	0.9367	0.6426	Yes	ns
285	PEP(38:6)_(18:2p/20:4)	0.8156	0.0809	Yes	ns	0.9173	0.5125	Yes	ns	0.9534	0.7675	Yes	ns	0.9076	0.4532	Yes	ns
286	PEP(38:6)_(16:0p/22:6)	0.9056	0.4084	Yes	ns	0.9004	0.4122	Yes	ns	0.9304	0.5831	Yes	ns	0.9689	0.868	Yes	ns
287	PEO(:40:4)	0.9055	0.4074	Yes	ns	0.9332	0.6184	Yes	ns	0.8525	0.1648	Yes	ns	0.8509	0.1973	Yes	ns
288	PEP(40:4)_(20:0p/20:4)	0.9464	0.7113	Yes	ns	0.924	0.5557	Yes	ns	0.865	0.207	Yes	ns	0.9846	0.9578	Yes	ns
289	PEO(:40:5)	0.9483	0.7267	Yes	ns	0.9303	0.5985	Yes	ns	0.8364	0.1217	Yes	ns	0.8127	0.1024	Yes	ns
290	PEP(40:4)_(18:0p/22:4)	0.8384	0.1265	Yes	ns	0.9029	0.4263	Yes	ns	0.8973	0.3581	Yes	ns	0.9364	0.6404	Yes	ns
291	PEP(40:5)	0.9112	0.4442	Yes	ns	0.8683	0.2595	Yes	ns	0.8398	0.13	Yes	ns	0.8669	0.2539	Yes	ns
292	PEP(40:5)_(18:1p/22:4)	0.8815	0.2759	Yes	ns	0.8345	0.1504	Yes	ns	0.9864	0.9787	Yes	ns	0.9544	0.7689	Yes	ns
293	PEP(40:6)_(18:1p/22:5)	0.9248	0.5402	Yes	ns	0.9669	0.8549	Yes	ns	0.9245	0.5382	Yes	ns	0.7568	0.0343	No	*
294	PEP(40:6)_(18:0p/22:6)	0.989	0.9866	Yes	ns	0.9835	0.9526	Yes	ns	0.9004	0.3763	Yes	ns	0.8984	0.401	Yes	ns
295	PEP(40:7)_(18:1p/22:6)	0.746	0.0182	No	*	0.885	0.3324	Yes	ns	0.8886	0.311	Yes	ns	0.8001	0.0812	Yes	ns
296	PEP(40:8)_(18:2p/22:6)	0.9308	0.5866	Yes	ns	0.838	0.1594	Yes	ns	0.815	0.0799	Yes	ns	0.8279	0.1342	Yes	ns
297	PG(34:1)	0.9204	0.5081	Yes	ns	0.9229	0.5487	Yes	ns	0.8529	0.1663	Yes	ns	0.9727	0.8922	Yes	ns
298	PG(34:1)_PG(16:0_18:1)	0.9581	0.8051	Yes	ns	0.9109	0.4728	Yes	ns	0.9313	0.5904	Yes	ns	0.8517	0.1998	Yes	ns
299	PG(36:2)_PG(16:0_20:2)	0.7837	0.0417	No	*	0.8503	0.1954	Yes	ns	0.8805	0.2713	Yes	ns	0.8779	0.3001	Yes	ns
300	PG(36:4)	0.9632	0.8443	Yes	ns	0.8243	0.126	Yes	ns	0.8992	0.369	Yes	ns	0.9171	0.5115	Yes	ns
301	PG(36:4)_PG(16:0_20:4)	0.9601	0.8209	Yes	ns	0.9241	0.557	Yes	ns	0.9539	0.7715	Yes	ns	0.944	0.6941	Yes	ns
302	PG(38:4)_PG(18:0_20:4)	0.7978	0.0561	Yes	ns	0.932	0.6099	Yes	ns	0.9611	0.8279	Yes	ns	0.9615	0.8182	Yes	ns
303	PG(38:5)_PG(18:1_20:4)	0.8855	0.2954	Yes	ns	0.9042	0.4334	Yes	ns	0.9858	0.9763	Yes	ns	0.922	0.5427	Yes	ns
304	PG(40:8)_PG(18:2_22:6)	0.8853	0.2941	Yes	ns	0.9336	0.6213	Yes	ns	0.8354	0.1193	Yes	ns	0.9785	0.9263	Yes	ns
305	PI(32:0)_PI(16:0_16:0)	0.9837	0.9685	Yes	ns	0.9172	0.5123	Yes	ns	0.8547	0.1717	Yes	ns	0.9633	0.8305	Yes	ns
306	PI(34:2)_PI(18:1_16:1)	0.982	0.961	Yes	ns	0.9716	0.8852	Yes	ns	0.8603	0.1901	Yes	ns	0.8914	0.3644	Yes	ns
307	PI(36:0)_PI(18:0_18:0)	0.941	0.6673	Yes	ns	0.9614	0.8177	Yes	ns	0.9686	0.8827	Yes	ns	0.8898	0.356	Yes	ns
308	PI(36:4)	0.8904	0.3202	Yes	ns	0.9958	0.9955	Yes	ns	0.8613	0.1935	Yes	ns	0.9096	0.465	Yes	ns
309	PI(36:4)_PI(16:0_20:4)	0.9125	0.4531	Yes	ns	0.8884	0.3489	Yes	ns	0.9219	0.5189	Yes	ns	0.7784	0.0534	Yes	ns
310	PI(38:4)	0.934	0.6113	Yes	ns	0.8968	0.3923	Yes	ns	0.961	0.8275	Yes	ns	0.8528	0.2036	Yes	ns
311	PI(38:4)_PI(18:0_20:4)	0.6932	0.0052	No	**	0.8758	0.2905	Yes	ns	0.8357	0.1201	Yes	ns	0.9367	0.6426	Yes	ns
312	PI(38:5)_PI(18:1_20:4)	0.8947	0.3436	Yes	ns	0.7845	0.0603	Yes	ns	0.8537	0.1687	Yes	ns	0.8538	0.2068	Yes	ns
313	PI(38:5)	0.9821	0.9614	Yes	ns	0.8517	0.2	Yes	ns	0.9268	0.5554	Yes	ns	0.9487	0.7281	Yes	ns
314	PI(38:6)_PI(16:0_22:6)	0.9604	0.823	Yes	ns	0.8467	0.1842	Yes	ns	0.8911	0.324	Yes	ns	0.8295	0.138	Yes	ns
315	PI(38:6)	0.9542	0.7743	Yes	ns	0.919	0.5238	Yes	ns	0.8843	0.2895	Yes	ns	0.8634	0.2406	Yes	ns
316	PS(34:1)_PS(16:0_18:1)	0.9486	0.7292	Yes	ns	0.9186	0.5209	Yes	ns	0.9661	0.8652	Yes	ns	0.8808	0.313	Yes	ns
317	PS(34:1)_PS(18:0_16:1)	0.8932	0.335	Yes	ns	0.847	0.1851	Yes	ns	0.8726	0.2368	Yes	ns	0.9282	0.5843	Yes	ns
318	PS(34:1)	0.9739	0.9177	Yes	ns	0.8617	0.2345	Yes	ns	0.9673	0.8741	Yes	ns	0.8801	0.3096	Yes	ns
319	PS(36:0)_PS(18:0_18:0)	0.9358	0.6255	Yes	ns	0.94	0.6658	Yes	ns	0.8409	0.1325	Yes	ns	0.971	0.8816	Yes	ns
320	PS(36:1)_PS(18:0_18:1)	0.9375	0.6392	Yes	ns	0.8995	0.4069	Yes	ns	0.9355	0.6234	Yes	ns	0.9068	0.4484	Yes	ns
321	PS(36:1)	0.9759	0.9295	Yes	ns	0.9598	0.8069	Yes	ns	0.8228	0.0932	Yes	ns	0.9685	0.8656	Yes	ns
322	PS(36:2)_PS(18:1_18:1)	0.959	0.812	Yes	ns	0.9808	0.939	Yes	ns	0.9076	0.4209	Yes	ns	0.9385	0.6553	Yes	ns
323	PS(36:2)	0.9539	0.7715	Yes	ns	0.7935	0.0717	Yes	ns	0.7307	0.0128	No	*	0.8079	0.0938	Yes	ns
324	PS(38:4)_PS(18:0_20:4)	0.8464	0.1471	Yes	ns	0.9773	0.92	Yes	ns	0.9019	0.3854	Yes	ns	0.9507	0.7424	Yes	ns
325	PS(38:4)	0.9586	0.8092	Yes	ns	0.9445	0.6978	Yes	ns	0.9316	0.5925	Yes	ns	0.9495	0.7339	Yes	ns
326	PS(38:5)_PS(18:1_20:4)	0.9308	0.5865	Yes	ns	0.9174	0.5132	Yes	ns	0.8411	0.1332	Yes	ns	0.8413	0.1684	Yes	ns
327	PS(38:5)	0.9232	0.5284	Yes	ns	0.7705	0.0456	No	*	0.8615	0.1945	Yes	ns	0.9117	0.4779	Yes	ns
328	PS(38:6)	0.9724	0.9083	Yes	ns	0.8389	0.162	Yes	ns	0.9883	0.9846	Yes	ns	0.8614	0.2334	Yes	ns
329	PS(40:4)_PS(18:0_22:4)	0.8996	0.3718	Yes	ns	0.9227	0.5478	Yes	ns	0.8849	0.2921	Yes	ns	0.8838	0.3269	Yes	ns
330	PS(40:4)	0.9646	0.8546	Yes	ns	0.9894	0.9775	Yes	ns	0.8936	0.3374	Yes	ns	0.9104	0.4697	Yes	ns
331	PS(40:6)_PS(18:0_22:6)	0.8264	0.1003	Yes	ns	0.9021	0.4218	Yes	ns	0.8626	0.1983	Yes	ns	0.8696	0.2646	Yes	ns
332	PS(40:6)	0.9527	0.7623	Yes	ns	0.948	0.7228	Yes	ns	0.8253	0.0981	Yes	ns	0.9606	0.8121	Yes	ns
333	PS(40:7)	0.9646	0.8541	Yes	ns	0.8672	0.2551	Yes	ns	0.943	0.6833	Yes	ns	0.9768	0.917	Yes	ns
334	PS(44:10)	0.837	0.123	Yes	ns	0.93	0.5966	Yes	ns	0.8448	0.1427	Yes	ns	0.9883	0.9735	Yes	ns
335	SM(36:1)_SM(18:1/18:0)	0.8148	0.0795	Yes	ns	0.8652	0.2475	Yes	ns	0.9171	0.4848	Yes	ns	0.9632	0.8299	Yes	ns
336	SM(36:2)_SM(18:2/18:0)	0.9806	0.9545	Yes	ns	0.8426	0.1722	Yes	ns	0.9401	0.6599	Yes	ns	0.8737	0.2818	Yes	ns
337	SM(28:1)	0.9691	0.8865	Yes	ns	0.9836	0.9531	Yes	ns	0.976	0.9303	Yes	ns	0.8478	0.1878	Yes	ns
338	SM(30:1)	0.8465	0.1473	Yes	ns	0.9184	0.5199	Yes	ns	0.8797	0.2679	Yes	ns	0.9123	0.4815	Yes	ns
339	SM(32:0)	0.8812	0.2747	Yes	ns	0.9007	0.4135	Yes	ns	0.7904	0.0481	No	*	0.9244	0.5589	Yes	ns
340	SM(32:1)	0.8219	0.0916	Yes	ns	0.9539	0.7649	Yes	ns	0.9596	0.8166	Yes	ns	0.8697	0.2654	Yes	ns
341	SM(34:0)	0.8369	0.1228	Yes	ns	0.8297	0.1385	Yes	ns	0.9947	0.9975	Yes	ns	0.8729	0.2783	Yes	ns
342	SM(34:1)	0.7284	0.0121	No	*	0.8844	0.3297	Yes	ns	0.8345	0.1173	Yes	ns	0.9301	0.5969	Yes	ns
343	SM(34:2)	0.9245	0.5386	Yes	ns	0.9815	0.9423	Yes	ns	0.8422	0.1359	Yes	ns	0.7821	0.0575	Yes	ns
344	SM(35:0)	0.9454	0.7033	Yes	ns	0.9627	0.8265	Yes	ns	0.9317	0.5933	Yes	ns	0.8345	0.1504	Yes	ns
345	SM(35:1)	0.9411	0.6684	Yes	ns	0.7549	0.033	No	*	0.8413	0.1337	Yes	ns	0.9217	0.5408	Yes	ns
346	SM(35:2)	0.8814	0.2757	Yes	ns	0.992	0.9861	Yes	ns	0.9309	0.587	Yes	ns	0.847	0.1851	Yes	ns
347	SM(36:0)	0.9105	0.4394	Yes	ns	0.8642	0.2436	Yes	ns	0.9647	0.8553	Yes	ns	0.8192	0.1152	Yes	ns
348	SM(36:1)	0.9881	0.9841	Yes	ns	0.9137	0.4901	Yes	ns	0.7628	0.0265	No	*	0.8519	0.2006	Yes	ns
349	SM(36:2)	0.9101	0.4374	Yes	ns	0.8058	0.0902	Yes	ns	0.8845	0.2906	Yes	ns	0.9678	0.861	Yes	ns
350	SM(36:3)	0.8121	0.0754	Yes	ns	0.9796	0.9327	Yes	ns	0.9261	0.5507	Yes	ns	0.8544	0.2088	Yes	ns
351	SM(38:1)	0.9366	0.6316	Yes	ns	0.9073	0.4514	Yes	ns	0.9684	0.8816	Yes	ns	0.9161	0.505	Yes	ns
352	SM(38:2)	0.8977	0.3605	Yes	ns	0.9097	0.4656	Yes	ns	0.9414	0.6707	Yes	ns	0.8828	0.3224	Yes	ns
353	SM(40:1)	0.9129	0.4558	Yes	ns	0.9695	0.8724	Yes	ns	0.8931	0.3345	Yes	ns	0.931	0.6034	Yes	ns
354	SM(40:2)	0.9321	0.5965	Yes	ns	0.8268	0.1315	Yes	ns	0.8229	0.0934	Yes	ns	0.8689	0.2618	Yes	ns
355	SM(41:2)	0.7819	0.0401	No	*	0.787	0.0632	Yes	ns	0.8639	0.2028	Yes	ns	0.9311	0.6038	Yes	ns
356	SM(42:1)	0.9396	0.6562	Yes	ns	0.9829	0.9495	Yes	ns	0.9806	0.9545	Yes	ns	0.9526	0.7558	Yes	ns
357	SM(42:2)	0.7415	0.0164	No	*	0.8929	0.3717	Yes	ns	0.8081	0.0694	Yes	ns	0.8836	0.3258	Yes	ns
358	SM(42:3)	0.7313	0.013	No	*	0.9073	0.4513	Yes	ns	0.8912	0.3247	Yes	ns	0.9889	0.9757	Yes	ns
			Passed normality	333				343				344				351
			Did not pass normality	25				15				14				7
			%	93.0168				95.8101				96.0894				98.0447		95.7402
