# Supplementary material for: Parallel Metabolomics and Lipidomics of a PSMA/GCPII Deficient Mouse Model Reveal Alteration of NAAG Levels and Brain Lipid Composition
Source: ACS Chem Neurosci. 2024 Feb 20;15(7):1342–55. doi: 10.1021/acschemneuro.3c00494 (PMC10995945; doi:10.1021/acschemneuro.3c00494)
Supplement: Supplementary file 4 — cn3c00494_si_004.xlsx [file cn3c00494_si_004.xlsx]

## Sheet: Overview
Sheet	Name	Description
1	Overview	Overview of all excel sheets included in this supplementary file.
2	UVA_MET	Results of univariate statistical analysis (t-test and fold change) for metabolomic data.
3	UVA_LIP	Results of univariate statistical analysis (t-test and fold change) for lipidomic data.
4	Fisher_LIP_Brain	Calculation of cumulative p-value (using Fisher's method) to evaluate systematic changes in lipid classes in the brain.
5	Fisher_LIP_CSF	Calculation of cumulative p-value (using Fisher's method) to evaluate systematic changes in lipid classes in the CSF.

## Sheet: UVA_MET
							minus log p-value of t-test														log2 fold change
							Brain		CSF				Plasma				Urine				Brain		CSF				Plasma				Urine
						critical value after BF corection	3.47		3.3				3.55				3.57
rank	ID of metabolites	abbreviation of metabolite	alternative analyte with the same MRM transition and retention time	full name of analytes	abbreaviation of groups	full name of groups	(–/–♀Y)_(+/+♀Y)	(–/–♂Y)_(+/+♂Y)	(–/+♀Y)_(+/+♀Y)	(–/+♂Y)_(+/+♂Y)	(–/–♀Y)_(+/+♀Y)	(–/–♂Y)_(+/+♂Y)	(–/–♀A)_(+/+♀A)	(–/–♀Y)_(+/+♀Y)	(–/–♂A)_(+/+♂A)	(–/–♂Y)_(+/+♂Y)	(–/–♀A)_(+/+♀A)	(–/–♀Y)_(+/+♀Y)	(–/–♂A)_(+/+♂A)	(–/–♂Y)_(+/+♂Y)	(–/–♀Y)_(+/+♀Y)	(–/–♂Y)_(+/+♂Y)	(–/+♀Y)_(+/+♀Y)	(–/+♂Y)_(+/+♂Y)	(–/–♀Y)_(+/+♀Y)	(–/–♂Y)_(+/+♂Y)	(–/–♀A)_(+/+♀A)	(–/–♀Y)_(+/+♀Y)	(–/–♂A)_(+/+♂A)	(–/–♂Y)_(+/+♂Y)	(–/–♀A)_(+/+♀A)	(–/–♀Y)_(+/+♀Y)	(–/–♂A)_(+/+♂A)	(–/–♂Y)_(+/+♂Y)
39	C00245_ST159...TAU	Tau		taurine	AM	amines	0.128234	0.0436041	0.333795	0.512024	0.196978	0.4159	0.254681	0.114276	0.0895859	0.162834	0.0993535	0.361164	0.196263	2.66073	-0.0730204	0.0544222	-0.338121	-0.125591	0.278752	0.73818	-0.0348826	-0.099806	0.0062902	0.0834807	-0.0348687	-0.196153	0.190341	0.893394
55	C02348_ST437...ALLANTOIN	allantoin		allantoin	AM	amines	0.894622	0.291935	0.480126	1.44739	0.18198	1.43059	0.220189	0.781412	1.33393	0.0607951	0.202566	0.0485058	0.895278	0.706018	-0.334628	0.161199	0.129633	0.241408	-0.167336	-0.234141	0.0658861	-0.340967	0.408993	-0.150993	-0.0344595	0.0280868	0.115812	0.0371847
117	C02714_ST057...NAcPut	AcPut		N-acetylputrescine	AM	amines											0.300308	0.620888	0.248539	0.093836											-0.127111	-0.17214	-0.10595	-0.133517
35	C00300.C00430_ST170...CREATINE__.ST240...5nh2LEVULINATE	creatine	5-NH2levulinate	creatine / 5-aminolevulinic acid	AM	amines	0.349483	0.969573	0.315726	0.699431	0.249921	0.414921	0.393154	0.390508	0.138535	0.287809	0.512114	0.223608	0.62027	0.109367	0.0102375	-0.104758	-0.197974	-0.167629	0.0794384	0.632656	-0.19532	-0.142417	-0.0353788	0.107768	-0.313086	0.128507	-0.486836	-0.214198
17	C00791_ST219...CREATININE	creatinine		creatinine	AM	amines	0.0659352	0.197562	0.121732	0.15954	0.171773	1.46137	0.0946261	0.681361	1.39378	0.143621	0.546881	0.0757135	1.04615	1.00196	-0.0919217	0.117127	0.0409417	0.191792	0.14736	-0.45464	-0.00487848	-0.0311238	0.250826	0.0989329	0.0959435	0.00890111	0.0836569	0.309248
204	C01035_ST063...GuaBUTANOATE	GuaBut		guanidinobutyric acid	AM	amines	0.142703	0.406458					0.0941544	0.708973	0.0730331	0.787182	0.553137	0.00629784	0.0693097	0.0643958	0.00087509	-0.0776766					0.0818968	-0.20546	0.0255938	0.10984	-0.168362	-0.0881626	-0.0517515	-0.139315
43	C00114_ST308...CHOLINE	choline		choline	AM	amines	0.694601	0.992957	0.359262	0.643875	0.189497	3.62009	1.27454	0.19685	0.285888	0.9998	1.04878	1.72895	0.434636	1.79507	0.607595	1.28591	0.196192	0.334209	0.0633117	-1.4467	-0.201302	-0.0586293	-0.117761	-0.300227	0.192078	-0.258424	-0.213924	-0.303494
42	C00346_ST234...EtOHNH2P	EtNH2P		ethanolamine phosphate	AM	amines	0.348149	0.143213	0.343081	0.0973857	0.0346149	0.763171					1.0743	0.056619	0.305	1.44612	0.0048202	0.0484518	-0.287828	-0.0828664	-0.0523015	0.734999					0.424641	-0.113287	0.115224	-0.618069
67	C00750_ST041...SPERMINE	spermine		spermine	AM	amines	0.369863	0.0558152	0.567212	0.316814	0.164289	1.90998	0.555374	0.057465	1.62053	1.01945	2.08544	0.188435	1.07473	0.757162	-0.252388	0.041837	0.0581491	0.0376514	0.122802	-0.477278	-0.0719852	-0.107801	0.254734	-0.221421	0.117169	-0.0889415	0.147275	-0.175177
243	C00581_ST251...GuaAc	GuaAc		guanidinoacetic acid	AM	amines	0.685717	0.43437					1.04894	0.0473957	0.0991409	0.448865	2.20629	0.197615	1.80309	0.192092	0.22994	-0.137261					-0.224725	0.00445429	0.109608	0.105749	-0.303135	-0.134537	-0.179815	0.0232945
212	C05127_ST064...NmHISTAMINE	1-mHistamine		1-methylhistamine	AM	amines	0.249144	0.328091					0.226347	0.0483478	0.437013	0.98281					0.0664737	0.076505					-0.11581	0.150062	0.107871	-0.143896
69	Urea	urea		urea	AM	amines			0.592042	0.532957	1.02806	0.341081	0.569045	1.15011	0.0287912	0.0359562							0.201726	0.195344	0.384007	0.279534	-0.113944	-0.114021	-0.0228344	-0.0527461
60	C02305_ST269...PCREATINE	creatineP		creatine phosphate	AM	amines	3.60334	0.993895	0.508323	0.788452	0.184102	0.814918									3.29109	-2.24255	-0.0780342	-0.339904	-0.177917	0.74017
106	C00455_ST305...NAMN	NAMN		nicotineamide mononucleotide	CV	coenzymes & vitamines											0.0259361	0.0730705	0.77998	0.0305573											-0.138166	-0.0853726	-0.163128	0.0169058
46	C00255_ST189...RIBOFLAVIN	riboflavin		riboflavin	CV	coenzymes & vitamines	1.54628	0.0900579	0.386822	1.19329	0.0493492	0.655274	0.802108	0.750181	0.105573	0.723245	0.0303736	0.05744	0.159361	0.309567	-0.288681	-0.0967922	0.188671	0.441918	-0.0619974	-0.452694	-0.20943	-0.311726	0.0220212	-0.120752	0.0394459	0.0929139	-0.196537	0.212163
18	C00153_ST224...NICOTINAMIDE	nicotinamide		nicotinamide	CV	coenzymes & vitamines	0.956316	0.580046	0.134167	0.476232	0.19074	1.04871	0.212523	1.31188	0.224156	1.21193	0.244587	0.350491	3.11e-05	1.03729	-0.190293	0.654774	-0.207718	-0.285169	0.0369984	-1.06563	-0.0532446	-0.14712	0.110644	-0.238342	0.147119	-0.0487486	0.0610332	0.445941
116	C03479_ST152...5formylTHF	5-formylTHF		5-formyltetrahydrofolic acid	CV	coenzymes & vitamines											0.28656	0.300365	1.58256	0.104751											-0.139354	-0.868757	-1.22055	-0.362944
11	C00440_ST353...5mTHF	5-mTHF		5-methyltetrahydrofolic acid	CV	coenzymes & vitamines			0.0832878	0.283534	0.774655	0.100448	0.40431	0.162285	0.991308	0.201565	0.817352	0.678757	0.144985	1.5272			0.0946785	0.153652	-0.215219	-0.490648	-0.335434	-0.0392963	-0.231482	-0.170367	-0.207684	0.280372	0.0306575	0.772405
24	C00864_ST008...PANTHOTENATE	pantothenate		pantothenate	CV	coenzymes & vitamines	0.220892	0.220295	0.188529	0.204702	0.0315823	0.795795	0.126044	1.77698	0.0143919	0.401465	0.839458	0.184249	0.80907	1.27882	-0.0273903	0.0755994	0.212995	-0.0683457	-0.124744	0.604113	-0.023954	-0.68449	-0.0796001	0.200213	-0.354884	-0.0650214	-0.296847	0.600558
102	C01004_ST435...TRIGONELLINE	1-mNicotinate		1-methylnicotinate	CV	coenzymes & vitamines	0.665395	0.255883	1.58064	0.118633	2.07721	0.468827	0.559302	0.112319	0.398233	0.00343284	1.0718	0.451629	0.0206443	0.365357	-0.149131	-0.0987365	-0.643569	-0.205601	-0.653661	0.357967	-0.255559	-0.264046	0.192579	-0.265906	-0.120636	-0.282693	-0.0589306	-0.463093
153	C00847_ST440...4.pyridoxate	4-pyridoxate		4-pyridoxic acid	CV	coenzymes & vitamines							0.278915	1.24933	0.214117	1.45933	1.26786	0.773464	0.522224	0.305639							0.185345	1.73913	-0.11164	0.671506	-0.436328	0.947622	0.29158	-0.306401
137	C00314_ST156...pyridoxine	pyridoxine		pyridoxine	CV	coenzymes & vitamines											1.69313	0.264056	0.818759	1.39335											-1.11905	0.583834	-1.86657	-0.827992
16	C00016_ST292...FAD	FAD		flavin adenine dinucleotide	CV	coenzymes & vitamines	0.157594	0.823529	0.120452	0.669655	0.0559158	0.360491	0.351408	0.930582	0.101697	1.92995					0.24568	-0.4513	-0.477694	-0.187727	-0.658558	1.03565	-0.129021	-0.136951	-0.0408128	-0.327686
159	C00415_ST363...dihydroFOLATE	dihydroFolate		dihydrofolic acid	CV	coenzymes & vitamines							0.367237	1.47617	0.424798	0.136187											-0.0451871	-0.380684	-0.055363	-0.422058
165	C00378_ST230...THIAMIN	thiamine		thiamine	CV	coenzymes & vitamines							0.422609	1.12339	0.0417601	0.0998319											0.00773071	0.321419	0.00516095	-0.191218
217	C00024_ST374...AcCoA	AcCoA		acetyl coenzyme A	CV	coenzymes & vitamines	0.289499	1.84031													-0.00923535	-0.669656
222	C00003_ST271...NAD	NAD		nicotineamide adenine dinucleotide	CV	coenzymes & vitamines	0.324748	0.0475041													0.0429851	0.229565
213	C02630_ST375...ohGLUTARATE	2-OHglutar		2-hydroxyglutaric acid	AAC	conjugates of amino acids	0.252637	0.898151					0.381327	0.116791	0.385698	0.135519	0.011554	0.260961	0.28945	0.422713	0.0665134	0.206506					0.200022	0.0606513	0.110081	0.161856	-0.113791	-0.019566	0.12736	-0.326589
151	ST393...hexGLY	hexGly		hexanoylglycine	AAC	conjugates of amino acids							0.20654	3.2645	0.189727	0.229758	0.0220791	0.2024	0.582912	1.13608							0.239742	1.33766	-0.270387	0.143232	0.0258218	-0.0532515	-0.368085	0.439886
70	C01879.C00408_ST161...oPRO.I.a.II.pos__ST031...PIPECOLATE	5-oxoPro (pos)	pipecolate	5-oxoproline / pipecolic acid (homoproline)	AAC	conjugates of amino acids	0.0621789	0.131958	0.594712	0.498792	0.438952	0.0608446	0.0185213	0.281623	0.730155	0.0251296	0.0381025	0.286173	1.13829	0.66532	-0.0328005	0.0873079	0.181341	-0.132738	0.0877775	-0.223336	0.0151584	-0.217237	0.173844	0.0567026	0.111324	-0.0923283	-0.256073	-0.107768
141	ST391...phenylpropGly	phenylpropGly		phenylpropionylglycine	AAC	conjugates of amino acids							0.033044	1.79305	0.39015	1.14255	0.0475518	0.300521	0.664803	0.0162617							0.467578	1.16528	0.506805	0.613926	-0.277078	0.403061	-0.384202	-0.106192
108	ST392...suberylGly	suberylGly		suberylglycine	AAC	conjugates of amino acids											0.059788	0.55888	0.306259	0.0311371											-0.416715	0.356759	0.253331	0.187954
100	C01152_ST060....NmHIS__ST134...3mHIS	1-mHis		1-methylhistidine	AAC	conjugates of amino acids			1.39137	0.26102	0.450251	0.15243	0.472791	0.131949	1.61566	0.55675	0.133088	0.248527	2.00984	0.725524			0.501288	-0.0355028	0.115405	0.634745	-0.107421	-0.160223	-0.0921836	0.28752	0.146473	-0.0554025	-0.890213	-0.394371
103	C01152_ST134...mHIS__ST060...NmHIS	3-mHis		3-methylhistidine	AAC	conjugates of amino acids	0.132963	1.00485	1.6051	0.0673545	0.498554	0.729831	0.297875	1.2707	0.0657166	0.632389	0.171609	0.157822	1.36108	0.970569	-0.204256	-0.540872	0.688587	0.279653	0.180253	1.08856	-0.128142	-0.113316	-0.105785	-0.253268	-0.18613	0.028964	-0.364583	-0.247526
183	C03626_ST424...NNdimARG	N.N-dimArg		N.N-dimethylarginine	AAC	conjugates of amino acids							0.768244	0.0492948	0.0735751	0.0647621	0.188198	0.0628744	1.41564	1.34564							-0.165908	-0.0414941	0.00139463	0.0445471	-0.113581	-0.0771788	-0.166942	-0.0778955
214	C00491_ST012...CYStine	cystine		cystine	AAC	conjugates of amino acids	0.253443	0.0232427					0.119125	0.0758688	0.210436	0.332379	0.189389	0.447154	0.166345	1.14202	0.0994708	-0.387077					-0.0490054	0.0318946	0.228889	-0.0144047	0.0829048	0.145183	0.0765698	-1.51784
209	C02291_ST040...CYSTATHIONINE	cystathionine		cystathionine	AAC	conjugates of amino acids	0.211569	0.125485					0.506026	0.341467	0.300744	0.270789	0.206823	0.140722	2.35769	1.87329	0.0101797	0.1606					-0.0931873	0.0775814	-0.0520407	0.0651991	-0.0536321	-0.133284	-0.81565	-1.17626
247	C00099.C00041.C00213_ST005...bALA__ST022...ALA_ST237...sarcosine	betaAla		beta-alanine	AAC	conjugates of amino acids	0.954977	0.415486					0.0405065	0.185744	0.574861	0.575892	0.270601	0.361143	0.799024	0.101168	-0.396839	-0.42576					0.15734	-0.0721857	-0.139007	-0.373975	0.0620896	-0.0924115	-0.0828898	-0.0402741
154	ST397_ST396...mbutGLY.ivalGLY	mbutGly	ivalGly	2-methylbutyryl / isovalerylglycine	AAC	conjugates of amino acids							0.294169	3.12194	0.11549	0.755544	0.283559	0.440765	0.224815	0.194493							0.427534	1.11485	0.177325	0.453994	-0.00179548	-0.325804	-0.107766	0.00732239
15	C00719_ST101...BET	betaine		betaine	AAC	conjugates of amino acids	0.0095949	0.142682	0.116464	0.70186	0.612041	0.454237	0.286573	0.401106	0.275322	0.393631	0.289553	0.0537701	0.872123	1.79481	0.0306523	-0.195688	0.136062	-0.213971	0.0283047	0.253481	0.103399	0.0846548	0.0215972	0.175205	0.0757875	0.0572063	-0.144373	-1.08463
10	C00327_ST050...CITRUL	citrulline		citrulline	AAC	conjugates of amino acids	0.0064811	0.0748883	0.0794288	0.274852	0.0132376	1.03729	0.118154	0.451414	0.0479848	0.571745	0.306645	0.318853	0.259952	1.09679	-0.0104407	0.00566957	-0.0518936	-0.00174426	0.0034598	0.294572	-0.0550035	-0.1461	-0.081797	0.228803	0.0525838	-0.263504	0.034824	-0.876721
156	ST389_ST388...ISObutGLY.butGLY	ISObutGly	butGLY	isobutyrylglycine / butyrylglycine	AAC	conjugates of amino acids							0.341873	3.0538	0.145475	0.100899	0.405968	0.0247978	0.345742	0.452799							0.0318158	2.18466	0.653871	0.463201	-0.128377	-0.266135	-0.154824	-0.19798
121	ST394....propGly	propGly		propionylglycine	AAC	conjugates of amino acids											0.459931	0.856614	1.49377	1.77204											0.191065	-0.42985	-0.395562	-0.579787
140	ST395...tiglylGLY_ST390...3mCROTONYLGLY	tiglylGly	3-mCrotonylGly	tiglylglycine / 3-methylcrotonylglycine	AAC	conjugates of amino acids							0.0257487	1.17503	0.0366233	0.392419	0.506	0.402799	0.249119	0.364902							0.281164	0.515935	0.139538	0.266538	-0.0505902	-0.252747	-0.185332	-0.150275
240	C01157_ST236...hPRO	4-ohPro		4-hydroxyproline	AAC	conjugates of amino acids	0.589518	0.501059					0.084717	0.339563	0.0310304	0.911262	0.507149	0.0671715	0.719294	2.01384	0.240492	-0.352981					-0.0426592	-0.0535493	0.107737	-0.401957	-0.215053	-0.0846833	-0.457889	-1.59925
171	C01586_ST053...HIPPURATE	hippurate		hippuric acid	AAC	conjugates of amino acids							0.52828	0.118382	1.02669	0.423876	0.543789	0.131045	0.0196466	0.486426							0.471127	0.280889	0.727575	0.123219	0.0757968	0.220477	0.335244	-0.457873
145	C01026.C03665_ST139...dimGLY_ST062...nh2isobutanoate	dimGLY	2-nh2isobutanoate	N.N-dimethylglycine / 2-aminoisobutyric acid	AAC	conjugates of amino acids							0.126842	0.0195969	0.236306	0.557276	0.712844	0.137293	1.08448	1.65586							-0.0531042	0.019322	-0.0418956	-0.00960863	0.211186	0.104478	-0.149624	-0.967518
130	ST413...furoylGly	furoylGly		furoylglycine	AAC	conjugates of amino acids											0.741926	0.0636814	1.51491	0.939823											0.310677	-0.0782145	-1.14774	-0.318979
131	C00026_ST310...oGLUTARATE	2-oxoGlu		2-oxoglutaric acid	AAC	conjugates of amino acids											0.82238	0.0385365	0.309131	0.640606											-0.237417	-0.139372	-0.310476	0.512556
95	C00019_ST252...sArMET	ArMet		adenosylmethionine	AAC	conjugates of amino acids	0.173035	0.389985	1.12791	0.100378	0.171955	0.377247	0.00979818	0.328999	0.163617	0.220924	0.89288	0.993303	1.13995	1.24316	-0.138032	-0.0538756	-0.48545	-0.245553	0.234005	0.0771312	-0.136589	-0.228699	0.095401	-0.25498	-0.159481	0.172595	0.145738	-0.17073
253	C00021_ST253...SArhCYS	ArhCys		S-adenosylhomocysteine	AAC	conjugates of amino acids	1.4316	0.414964					1.67418	0.424536	0.448322	0.348882	1.17367	0.0748136	0.362954	0.0143294	-0.54161	0.241807					0.933611	0.630323	0.569862	0.629584	0.327068	0.491403	0.156526	-0.0436322
160	ST412...NAcALA	AcAla		N-acetylalanine	AAC	conjugates of amino acids							0.373795	0.957358	1.23453	0.00437041	1.27951	0.0406861	0.0366088	1.57483							-0.0251731	-0.294711	0.191564	0.195422	0.122478	-0.0567269	0.132161	-1.23922
134	C01924_ST044...hARG	hArg		homoarginine	AAC	conjugates of amino acids											1.39196	0.361119	0.830763	0.0336327											0.396626	-0.137208	-0.130703	-0.185718
175	C01717_ST148...KYNURENATE	kynurenate		kynurenic acid	AAC	conjugates of amino acids							0.679078	0.120157	0.425585	0.535264	1.47361	0.13044	0.300533	0.784006							0.458606	0.0176515	0.163967	0.193611	-0.339971	-0.100714	-0.156896	0.311619
12	C01042_ST199...NAcASP	AcAsp		N-acetylaspartic acid	AAC	conjugates of amino acids	0.10054	0.336642	0.0909998	0.197435	0.846335	0.559221	0.280132	1.23176	0.111806	0.780605	1.48272	0.121949	2.75912	0.519019	-0.111198	-0.11537	0.151709	0.345554	-0.918871	-0.471791	-0.111211	0.258962	0.111636	0.412211	-0.231628	-0.358754	-0.406268	-0.311281
33	C00624_ST068...NacGLU	AcGlu		N-acetylglutamic acid	AAC	conjugates of amino acids	0.870137	0.710631	0.308253	0.160904	0.05564	0.476618	0.566018	0.0510497	0.390738	0.280201	1.49633	0.0164868	0.0659043	0.832309	0.258763	0.169581	-0.181522	-0.164718	-0.196905	0.265955	0.676136	0.0123675	0.00257532	0.176383	-0.0801836	-0.131151	-0.0450493	-0.193065
216	C02712_ST173...acMET	AcMet		N-acetylmethionine	AAC	conjugates of amino acids	0.279924	1.33053					0.628074	0.933709	0.584226	1.40053	2.12096	0.450692	1.13662	1.23113	-0.0449553	0.325388					0.48325	0.198043	0.393879	0.199984	0.359533	0.376074	0.18879	-0.736028
146	C00437_ST342...acORN	AcOrn		N-acetylornithine	AAC	conjugates of amino acids							0.151765	0.777615	0.0396689	0.108013											-0.0016129	-0.0464487	-0.134953	0.0967628
149	C00328_ST176..kynurenine	kynurenine		kynurenine	AAC	conjugates of amino acids							0.190472	0.907096	0.12381	0.254114											0.0737661	-0.358187	0.0103797	-0.106582
150	C00780_ST013...SEROTONINE	serotonin		serotonin	AAC	conjugates of amino acids							0.191139	1.07422	0.342932	0.246888											0.227386	1.34811	0.159191	0.438738
26	C00155_ST042...hCYS	hCys		homocysteine	AAC	conjugates of amino acids			0.202726	0.0911974	0.710627	0.554533	0.240193	1.24792	0.000279969	0.121531							0.0337865	-0.0658169	0.331539	0.302892	-0.0186332	-0.301017	0.065661	-0.210339
81	C00127_ST316...GLUTATHIONESS	GSSG		glutathione disulfide (oxidized form)	AAC	conjugates of amino acids	0.0520868	0.170457	0.791586	0.250367	0.137323	0.816899	0.275389	0.256704	0.00739288	0.428748					0.113642	0.278885	-0.511448	0.0374212	0.446959	1.25501	0.499785	0.171164	0.142827	-0.668908
152	C01657_ST399...NAcTYR	AcTyr		N-acetyltyrosine	AAC	conjugates of amino acids							0.276748	0.169949	0.31107	1.08141											0.052629	-0.0641793	0.222681	-0.0375742
166	C01262_ST322...bALAmHIS	betaAla3-mHis		beta-alanyl-3-methylhistidine	AAC	conjugates of amino acids							0.426255	0.524946	0.123716	0.603919											-0.176042	-0.218162	-0.220702	0.0875406
180	C00077_ST034...ORN	Orn		ornithine	AAC	conjugates of amino acids							0.740411	0.38918	0.588114	0.909025											-0.0846721	0.036347	-0.190229	-0.0553886
244	C00051_ST317...GLUTATHIONE	GSH		glutathione (reduced form)	AAC	conjugates of amino acids	0.747013	0.604427					0.899272	0.220085	1.02869	0.536985					0.0569432	0.110994					0.20552	0.487528	-0.441162	-0.694503
187	C02470_ST277...XANTHUNERATE	xanthurenate		xanthurenic acid (8-hydroxykynurenic acid)	AAC	conjugates of amino acids							1.18925	0.501002	0.515734	0.135028											0.283324	0.0837546	0.289207	-0.227951
50	C00213_ST237...sarcosine	sarcosine		sarcosine	AAC	conjugates of amino acids			0.461332	1.05436	0.0672514	0.563757											-0.0908637	-0.0402952	0.186261	0.158771
112	ST442...LEULEU	LeuLeu		leucylleucine	DP	dipeptides											0.103717	0.259748	0.543535	1.24212											0.0175872	-0.330638	1.09005	-0.802274
174	C02037_ST104...GLYGLY	GlyGly		glycylglycine	DP	dipeptides							0.619917	0.0761505	0.60956	0.694012	0.116308	0.0174307	0.618626	1.79363							-0.141282	-0.103479	0.057851	0.457831	-0.297485	-0.096711	-0.216636	-0.486262
68	C00386_ST052...CARNOSINE	carnosine		carnosine (beta-alanylhistidine)	DP	dipeptides	0.54246	0.994121	0.585539	0.106244	1.28929	0.88756	0.126586	0.658311	0.562013	0.778203	0.324981	0.156405	1.03949	2.91253	0.254685	0.254124	0.148528	0.0882692	0.301846	0.716199	0.213126	-0.12975	0.43932	0.238708	-0.0677321	-0.18002	-0.167332	-1.22685
120	C00993_ST111...ALAALA	AlaAla		alanylalanine	DP	dipeptides											0.425963	1.13679	0.237344	0.140079											0.0351849	-0.914039	0.268651	-0.580812
132	ST123...GLYALA	GlyAla		glycylalanine	DP	dipeptides											0.879155	0.0603207	0.485312	1.80674											-0.413201	-0.0631963	-0.140431	-0.622809
91	C00884_ST248...hCARNOSINE	hCarnosine		homocarnosine	DP	dipeptides	0.409292	0.603214	1.05255	0.0918164	1.11163	0.182324					1.09022	0.701793	0.0714188	0.413483	0.297167	0.366492	0.275148	0.0135156	0.256655	-0.0562579					0.45333	0.513113	0.00296517	0.680313
164	ST124_ST114...ALAVAL_AlaNorval	AlaVal	AlaNorVal	alanylvaline / alanylnorvaline	DP	dipeptides							0.408705	0.785001	1.2102	0.126023											-0.089864	-0.0552942	-0.432729	-0.000330989
189	ST118...LEUTYR	LeuTyr		leucyltyrosine	DP	dipeptides							1.31618	0.445417	0.0246494	0.0360189											-0.301909	-0.0585398	0.201508	0.0459412
83	ST133...LEUGLY	LeuGly		leucylglycine	DP	dipeptides			0.818703	0.542558	0.273003	0.30242											-0.614679	-0.0825088	0.0460058	0.14136
229	Glu.Glu148	GluGlu		glutamylglutamic acid	DP	dipeptides	0.412214	0.0753024													-0.0921032	-0.0579788
155	C14.2OH	C14:2-OH		3-hydroxytetradecadienoylcarnitine	ACH	hydroxyl chain acylcarnitines							0.340608	0.378677	0.0578796	0.851225	0.303485	0.349142	1.1874	1.40561							-0.100993	-0.212314	-0.0232553	-0.382162	-0.0938346	-0.05011	0.208455	-1.14485
173	C5DC.C6OH	C6-OH		3-hydroxyhexanoylcarnitine	ACH	hydroxyl chain acylcarnitines							0.5793	1.5496	0.869768	0.295397	0.932347	0.174754	0.662125	1.60637							-0.0785408	-0.331899	0.0492581	-0.0159955	-0.905577	0.113344	0.102315	0.82325
86	C4DC.C5OH	C5-OH		3-hydroxyisovalerylcarnitine	ACH	hydroxyl chain acylcarnitines	0.175719	0.475245	0.85818	0.562101	0.720987	0.158337	0.0246257	0.2554	2.06304	0.611314	0.947957	0.126438	1.05781	2.31721	-0.0140172	-0.194712	-0.167283	-0.130895	-0.191529	0.306961	0.0061363	0.116729	0.200519	0.0537729	-0.734525	-0.0605487	0.718006	1.48687
198	C3DC.C4OH	C4-OH		3-hydroxybutyrylcarnitine	ACH	hydroxyl chain acylcarnitines	0.0932193	0.102236					0.301012	0.140169	0.951167	0.396643	1.13181	0.523941	0.200062	2.45194	0.107004	-0.186226					0.213674	0.188773	0.358331	0.340211	-0.28863	0.4441	-0.0820663	1.68475
148	C7DC.C8OH	C8-OH		3-hydroxyoctanoylcarnitine	ACH	hydroxyl chain acylcarnitines							0.182579	0.739276	0.257216	0.261141	1.13919	0.333366	0.165917	0.36018							-0.0213067	-0.3368	0.0164357	0.177249	-0.833622	-0.00780269	-0.0405809	-0.0874704
254	C16.2.OH	C16:2-OH		3-hydroxyhexadecadienoylcarnitine	ACH	hydroxyl chain acylcarnitines	1.71154	0.0756346					0.138917	0.497894	0.642633	0.141915					-0.508525	-0.139113					-0.00287488	-0.0924909	-0.453239	-0.0533026
256	C18.1OH	C18:1-OH		3-hydroxyoctadecenoylcarnitine	ACH	hydroxyl chain acylcarnitines	2.11587	0.395779					0.274878	1.08262	0.257543	0.300328					-0.462022	-0.22904					-0.0442219	-0.169607	0.00601754	-0.275275
246	C14.1OH	C14:1-OH		3-hydroxytetradecenoylcarnitine	ACH	hydroxyl chain acylcarnitines	0.910649	0.439761					0.322812	0.396539	0.818937	0.532927					-0.165548	0.229965					-0.0169671	-0.286433	-0.611524	-0.24975
255	C16.1OH	C16:1-OH		3-hydroxyhexadecenoylcarnitine	ACH	hydroxyl chain acylcarnitines	1.79058	0.00523457					0.491404	0.472323	0.455147	1.10637					-0.543181	0.0952167					-0.0832973	-0.201164	-0.188843	-0.090827
192	C16OH	C16-OH		3-hydroxyhexadecanoylcarnitine	ACH	hydroxyl chain acylcarnitines	0.0201931	0.362205					0.532701	1.46733	0.133434	0.154533					-0.0612446	-0.403738					-0.19183	-0.222301	0.133106	-0.192051
188	C2DC.C3OH	C3-OH		3-hydroxypropionylcarnitine	ACH	hydroxyl chain acylcarnitines							1.26673	0.274741	0.460823	0.252078											0.279133	0.0387279	-0.0590673	0.034508
207	C16.1	C16:1		hexadecenoylcarnitine	ACL	long/ very long chain acylcarnitines	0.174396	0.467242					0.545284	0.036717	0.254039	0.205935	0.0310033	0.158663	0.19637	0.268831	-0.00984467	-0.241254					-0.312473	0.0785947	-0.286903	0.191452	-0.0347373	-0.117442	-0.208397	0.219147
230	C16.2	C16:2		hexadecadienoylcarnitine	ACL	long/ very long chain acylcarnitines	0.413191	0.0273382					0.628671	0.0339502	0.803561	1.62316	0.0673241	0.29092	0.118758	0.22058	-0.147345	0.0639235					-0.116265	0.0974215	-0.0944659	-0.357317	0.0595545	0.0859696	-0.215973	-0.520601
242	C18	C18		octadecanoylcarnitine	ACL	long/ very long chain acylcarnitines	0.605021	0.298707					0.915502	0.638609	1.19278	0.495586	0.190711	0.35151	0.411218	0.461669	0.192806	-0.703306					-0.1045	-0.158739	-0.374467	-0.119557	-0.359858	-0.264628	0.0109518	-0.23451
239	C14.1	C14:1		tetradecenoylcarnitine	ACL	long/ very long chain acylcarnitines	0.587668	0.544235					0.210819	0.297299	0.053484	0.1708	0.25586	0.031412	0.0397313	0.283694	0.152523	-0.128855					-0.101369	-0.132043	-0.05973	-0.358939	-0.227612	-0.214538	0.0312476	0.20255
231	C18.1	C18:1		octadecenoylcarnitine	ACL	long/ very long chain acylcarnitines	0.42611	0.0836989					0.395348	0.0726133	0.345313	0.0317978	0.448148	0.420015	0.0489953	0.0751639	-0.146842	0.0706489					-0.0097494	0.201888	-0.0677269	-0.00974728	-0.275637	-0.419193	-0.0296879	-0.0836276
194	C14	C14		tetradecanoylcarnitine	ACL	long/ very long chain acylcarnitines	0.0616825	0.0129597					0.616068	0.406878	0.263371	0.337634	0.856418	0.264761	0.237635	0.32317	-0.161597	0.0464134					-0.182238	-0.291615	-0.361202	-0.22339	-0.147848	0.0604965	-0.0707204	0.17831
94	C02990_C16	C16		hexadecanoylcarnitine	ACL	long/ very long chain acylcarnitines	0.52164	0.101736	1.10132	0.0121221	0.886488	0.594621	0.946897	0.584209	0.797287	0.823614	1.11933	0.124893	0.715511	0.732534	-0.588331	-0.35696	-0.901189	-0.575003	-0.746673	-1.7881	-0.311127	-0.228093	-0.481453	-0.146948	-0.296924	0.0788874	0.188729	0.17468
248	C20.2	C20:2		icosadienoylcarnitine	ACL	long/ very long chain acylcarnitines	0.971474	0.394475					0.0518296	0.460334	1.26842	0.0129905					-0.511732	-0.844239					-0.0381471	0.740558	-0.28729	0.179593
251	C20.1	C20:1		icosaenoylcarnitine	ACL	long/ very long chain acylcarnitines	1.20672	0.194168					0.154949	0.533728	0.370045	0.0702068					-0.289748	-0.109238					-0.0517523	0.305998	-0.486741	0.00450099
147	C22.1	C22:1		docosaenoylcarnitine	ACL	long/ very long chain acylcarnitines							0.156635	0.0280724	0.56358	1.31966											0.00170569	0.100638	-0.28613	-0.535166
158	C22	C22		docosanoylcarnitine	ACL	long/ very long chain acylcarnitines							0.364455	1.83219	1.48038	1.30557											0.0974492	-0.516907	-0.555525	-0.585787
257	C14.2	C14:2		tetradecadienoylcarnitine	ACL	long/ very long chain acylcarnitines	2.34599	0.263857					0.473994	0.206228	0.778559	1.43129					0.39962	-0.0902946					-0.0101968	-0.121071	-0.192005	-0.533987
200	C18.2	C18:2		octadecadienoylcarnitine	ACL	long/ very long chain acylcarnitines	0.104488	0.0727997					0.773106	0.123263	0.969828	1.29702					-0.128272	-0.282406					-0.199675	-0.0159188	-0.492611	-0.481143
205	C18.3	C18:3		octadecatrienoylcarnitine	ACL	long/ very long chain acylcarnitines	0.155477	0.359517					0.895834	0.478065	0.839716	0.65317					0.0760509	-0.267686					-0.372595	0.315087	-0.528781	-0.491898
185	C20	C20		icosanoylcarnitine	ACL	long/ very long chain acylcarnitines							0.897869	0.015508	0.864117	0.407261											-0.408089	-0.040317	-0.269281	-0.381847
186	C18.4	C18:4		octadecatetraenoylcarnitine	ACL	long/ very long chain acylcarnitines							0.99929	0.322605	0.274003	0.446748											-0.602409	-0.0983005	-0.235255	-0.32939
107	C8.1	C8:1		octenoylcarnitine	ACM	medium chain acylcarnitines											0.0537758	0.678934	0.00700785	0.676062											-0.126865	0.184425	0.194414	0.369808
144	C10.1	C10:1		decenoylcarnitine	ACM	medium chain acylcarnitines							0.0766658	0.00822939	0.394326	1.27992	0.129253	0.029398	0.00277505	1.63908							-0.0225599	-0.051978	-0.180411	-0.502785	-0.0342544	0.197272	0.0449657	-0.373421
220	C12.1	C12:1		dodecenoylcarnitine	ACM	medium chain acylcarnitines	0.318118	0.783843					0.12338	0.982125	0.106312	0.324258	0.138957	0.216336	1.02086	0.312844	0.215992	-0.392474					0.049484	-0.453155	-0.0148832	-0.199677	0.0343364	-0.0364467	0.906411	0.116157
211	C03299_C10	C10		decanoylcarnitine	ACM	medium chain acylcarnitines	0.238368	0.541627					0.157912	0.341544	0.0298037	0.721614	0.204914	0.159231	0.453961	0.784307	-0.134674	-0.306331					-0.0388905	0.15489	-0.131286	-0.291738	-0.0105457	0.0935705	0.371952	-0.910628
225	C02838_C8	C8		octanoylcarnitine	ACM	medium chain acylcarnitines	0.35738	0.0523139					0.559315	1.23834	0.178371	0.109894	0.693288	0.145272	0.135509	1.4866	-0.0873694	0.0847002					0.0910551	0.845781	-0.0276422	-0.0516229	-0.229944	0.388297	-0.0649049	0.467419
128	C10.2	C10:2		decadienoylcarnitine	ACM	medium chain acylcarnitines											0.718053	0.0533835	0.903748	0.2059											0.28351	-0.0644765	-0.451773	0.0616716
219	C6	C6		hexanoylcarnitine	ACM	medium chain acylcarnitines	0.307776	0.0515339					0.652426	1.09157	0.161273	0.253282	0.834919	0.286753	0.158457	1.10491	0.241726	-0.0519028					0.489276	1.0535	0.0740207	0.205622	-0.632148	0.27755	-0.0330703	0.632142
202	C12	C12		dodecanoylcarnitine	ACM	medium chain acylcarnitines	0.118753	1.31364					0.262945	0.118784	0.0177031	0.59371	1.62089	0.267535	0.678042	0.337433	-0.0207729	-0.411455					0.00542101	0.102195	0.0117403	-0.315385	-0.292933	0.0812964	-0.0982111	-0.320503
179	C9	C9		nonanoylcarnitine	ACM	medium chain acylcarnitines							0.738755	1.49717	0.538238	0.304798											0.272393	0.949281	0.426423	-0.0135488
157	C08277_ST192...SEBACATE	sebacate		sebacic acid	OA	organic acids							0.361689	0.639796	1.13107	0.785485	0.00173466	0.575512	0.226514	1.04096							-0.0667996	-0.169705	-0.265677	-0.419222	-0.0123151	-0.051735	0.158898	-0.909499
215	C00042.C02170_ST023...SUCC_ST193...MMA	SUCC	MMA	succinic acid / methylmalonic acid	OA	organic acids	0.271447	0.0488941					0.722786	1.11228	0.1204	0.032009	0.0148397	0.124041	0.950957	1.39914	0.18104	0.0983169					0.229331	1.24001	0.144942	0.733961	-0.0593095	-0.0296766	-0.214644	0.455118
25	ST201...2ohisoVALERATE	2-OHisovaler		2-hydroxyvaleric acid	OA	organic acids	0.0763684	0.138738	0.200321	0.0901361	0.549161	0.16661	0.318641	0.418821	0.305273	0.0739485	0.0203272	0.0735495	0.24423	1.49095	-0.0188934	0.219525	0.0518631	0.0202267	0.499682	0.119603	-0.142402	0.0272578	-0.259696	-0.0672715	0.0270122	-0.0673505	-0.000535875	0.381819
73	C00417_ST312...ACONITATE	aconitate		aconitic acid	OA	organic acids	0.350191	0.85587	0.625436	0.155699	0.949747	1.26141	0.177968	0.139347	0.636279	1.67761	0.0459623	0.081398	0.203259	0.831314	0.115573	-0.440914	0.389876	-0.049533	0.414449	0.290421	0.0765815	-0.0803493	0.487934	0.233969	0.0134645	0.11255	0.070282	0.170305
58	C05635_ST343...ohINDOLAc	5-OHindolAce		5-hydroxyindoleacetic acid	OA	organic acids			0.491355	0.10427	0.794832	0.0229543					0.0666162	0.782928	0.267993	0.316112			0.436509	-0.0518659	0.42642	-0.067184					-0.0115633	0.217738	-0.15896	0.136606
237	ST425...INDOLEPROPIONATE	indoleProp		indolepropionic acid	OA	organic acids	0.561064	0.884598									0.0787284	0.1674	0.124794	0.20238	0.24312	0.621635									-0.267066	0.0634193	-0.56033	0.11675
7	C05984_ST325...ohBUTYRIC_ST143...ISOohBUTYRIC	2-OHbut	2-OHisobut	2-hydroxybutyric acid / 2-hydroxyisobutyric acid	OA	organic acids			0.0552193	0.0930934	0.606766	0.305074	0.708635	0.535819	0.00776939	0.137909	0.101044	0.0864367	1.04509	0.563886			-0.351743	-0.107235	0.0955891	0.465667	0.290701	0.257743	-0.135891	-0.169701	-0.0469004	-0.110814	0.296966	0.313689
111	C05629_ST415...hCINNAMATE	hydroCinnamate		hydroCinnamic acid (3-phenylpropionic acid)	OA	organic acids											0.103286	0.0613762	0.68541	0.483792											0.0030236	-0.0196606	0.0505999	0.0693833
113	C00383.C01089_ST037...MALONATE_ST079...ohBUTANOATE	malonate	3-OHbut	malonic acid / 3-hydroxybutyric acid	OA	organic acids											0.112788	0.335928	0.353551	0.210547											-0.048511	0.32285	0.00127926	-0.206838
114	C05588_ST089...METANEPHRINE	metanephrine		metanephrine	OA	organic acids											0.114911	1.63626	1.18957	0.182328											-0.199714	0.694159	0.676601	0.0124778
168	C00805.C00156_ST187...SALICYLATE_ST223...4ohBENZOATE	salicylate	4-OHbenzo	salicylic acid (2-hydroxybenzoic acid) / 4-hydroxybenzoic acid	OA	organic acids							0.462532	0.327112	0.107765	0.486796	0.149542	0.0421978	0.0330478	1.04533							-0.0157305	0.107304	-0.026334	0.146816	-0.0698129	-0.31492	0.00440394	0.601402
4	ST378...LEUCINATE	leucinate		leucinic acid	OA	organic acids			0.0109002	0.236675	0.673821	0.787888	0.208756	0.675826	0.275524	0.105269	0.150759	0.13911	0.490124	1.36077			0.2315	0.140787	0.887541	0.594448	0.0977607	0.123211	0.0356748	0.0515434	-0.171849	-0.511511	-0.131419	0.477204
181	C02642_ST178...UREIDOPROPIONATE	ureidopropionate		ureiodopropionic acid	OA	organic acids							0.742889	1.15504	0.0372642	0.185134	0.15229	0.164921	0.692164	1.35511							0.40169	0.431925	0.205626	-0.426245	0.0138817	0.24305	0.0706947	-1.15498
99	ST427...INDOXYLSULFATE	3-indoxylS		3-indoxylsulfuric acid	OA	organic acids	0.418902	1.10888	1.3349	0.342825	0.720284	0.174865	0.148159	0.693041	0.56133	0.539108	0.200984	0.524701	1.75638	0.0418759	-0.350729	0.787977	-0.234168	0.130459	-0.074211	-0.00295935	0.255911	-0.345199	-0.199572	0.319441	-0.0152467	-0.0370894	-0.261582	0.106687
27	C00334_ST025...4nh2BUTANOATE	4-NH2but		4-aminobutyric acid	OA	organic acids	1.02263	0.215103	0.207423	0.269309	0.703132	0.413441	0.225285	0.0597602	0.0861542	2.07178	0.207573	0.117228	1.21718	0.419466	0.0696272	0.0845231	-0.342346	0.256701	-1.92885	0.933361	0.439931	0.0559316	0.0233823	0.835639	-0.0801744	-0.0126724	-0.561037	0.0056781
115	C01456._ST027...TROPATE	tropate		tropic acid	OA	organic acids											0.274006	0.0649249	0.148595	0.137418											-0.423805	-0.257926	0.157218	0.0378259
177	C07086_ST428...PHEAC	phenylAce		phenylacetic acid	OA	organic acids							0.718431	0.748298	0.577195	0.200706	0.275983	0.895308	0.73139	1.40606							-0.320584	0.062331	0.337283	-0.131877	0.0629217	0.447095	-0.183545	0.306025
178	C00036.C00489_ST321...oxaloacetate_ST047...glutarate_ST080...ethylmalonate	oxalacetate	glutarate / ethylmalonate	oxalacetic acid / glutaric acid / ethylmalonic acid	OA	organic acids							0.720863	0.499635	1.03991	0.0440978	0.282022	0.24241	0.205651	0.868706							0.123682	0.321897	0.256293	0.0349836	0.0221738	0.0953293	-0.0680487	0.290767
218	C05145_ST029...3nh2ISOBUTANOATE	3-NH2isobut		3-aminoisobutyric acid	OA	organic acids	0.307639	0.161766					0.0777184	0.664454	0.476172	0.0764293	0.291135	0.161223	1.96415	0.802761	0.0432098	0.0681501					-0.433158	-0.414865	-0.0344984	-0.0860903	-0.0856645	-0.0680903	-0.314324	-0.30556
118	C02378_ST095...6nh2HEXANOATE	6-NH2hex		6-aminohexanoic acid	OA	organic acids											0.301507	0.224152	0.879055	0.636926											0.326887	-0.0356012	1.96732	-0.92452
119	C05607._ST414...PHELACT	phenylLact		phenyllactic acid	OA	organic acids											0.313846	0.0989385	0.0730704	0.154177											-0.538292	0.106131	-0.0283866	0.0188817
169	C00931_ST351...PORPHOBILINOGEN	porphobilinogen		porphobilinogen	OA	organic acids							0.4962	1.38581	0.176789	0.345751	0.316896	0.118785	0.705016	1.08453							-0.158179	-0.228677	-0.0656189	-0.21665	-0.463368	0.0633161	0.351608	0.357458
139	C00158.C00311_ST051...CIT_ST184..iCIT	citrate	isocitrate	citric acid / isocitric acid	OA	organic acids							0.0122346	0.0581759	1.06878	2.18359	0.434532	0.0700158	0.280757	0.332199							-0.00223521	-0.113481	0.512985	0.273235	-0.163098	-0.344105	0.0489994	0.027123
224	C00956_ST026...2nh2ADIPATE	2-NH2adip		2-aminoadipic acid	OA	organic acids	0.346559	0.129141					0.240422	0.116847	0.367322	0.285108	0.45171	0.390199	1.22499	1.05907	-0.0854006	-0.235911					-0.0318118	0.169777	0.283299	0.0634693	-0.398314	-0.599792	-0.275788	-1.02972
123	C03406_ST244...ARGSUCC	ArgSUCC		argininosuccinic acid	OA	organic acids											0.503117	1.27842	0.410666	1.53898											0.0603362	-0.197029	0.0271455	-0.854997
182	C08278_ST188...SUBERATE	suberate		suberic acid	OA	organic acids							0.759033	1.23435	0.739382	0.0697354	0.529029	0.347652	0.0211117	0.785458							-0.0504506	-0.245978	0.120001	0.113417	0.0699824	0.0329731	0.0394463	0.0158644
161	C00122.C01585.C00141_ST048...FUM__ST283...CAPROATE__ST444....3m2oBUTANOATE	fumarate	caproate / 2oxoIsovaler	fumaric acid / caproic acid / 2-oxoisovaleric acid	OA	organic acids							0.386867	0.596396	0.0577006	1.18361	0.550404	0.347515	0.935075	1.02045							0.177595	0.193984	0.000956749	0.266299	0.000222787	0.124459	0.0835675	0.329352
124	C05589_ST035...NORMETANEPHRINE	normetanephrine		normetanephrine	OA	organic acids											0.558452	0.281556	0.578789	0.350377											-0.183605	0.0935073	0.352932	0.0516485
232	C00149_ST039...MALATE	malate		malic acid	OA	organic acids	0.431213	0.106894					0.580788	1.36586	0.328934	0.671262	0.561291	0.812982	0.59145	0.769098	0.264731	0.0960862					0.427173	0.119594	0.146259	0.326438	0.0204656	0.607578	0.0205091	0.41532
126	C00898_ST030...TARTRATE	tartrate		tartric acid	OA	organic acids											0.582087	0.0255811	0.0553304	0.260741											-0.26131	-0.0658714	0.00127254	0.252491
127	C00633_ST087...4ohBENZALDEHYDE	4-OHbenzaldehyd		4-hydroxybenzaldehyd	OA	organic acids											0.619578	0.0329307	0.497631	0.164523											-0.251245	-0.0907961	-0.497974	-0.22271
90	C00186_ST137...lactate	lactate		lactic acid	OA	organic acids	0.768315	0.215975	1.03919	0.00477208	1.06596	1.50945	0.564257	1.42525	0.0715394	0.216021	1.53724	0.30696	1.17536	0.751694	0.229115	0.0720951	-1.05409	-0.255371	-1.23031	1.04745	0.46364	0.539653	0.0446584	0.155648	0.236644	0.424266	1.0669	0.960868
136	C05587_ST368...METHOXYTYRAMINE	3-methoxytyramine		3-methoxytyramine	OA	organic acids											1.67067	1.00653	0.737098	0.600978											-0.191218	-0.115517	0.350845	-0.146804
162	C05122_ST324...TAUROCHOLATE	taurocholate		taurocholic acid	OA	organic acids							0.389076	0.254741	0.00163823	0.7612											0.0922174	0.0740118	-0.135933	-0.223758
228	C00219_ST446...AA	FA 20:4		arachidonic acid	OA	organic acids	0.409739	0.007032					0.648652	0.40695	1.30215	0.388068					-0.454385	-0.230116					-0.248831	-0.484742	-0.437567	-0.261472
233	C06429_ST447...DHA	FA 22:6		docosahexaenoic acid	OA	organic acids	0.499196	0.270698					0.850039	0.068368	0.500629	0.258844					-0.421371	0.151533					-0.212162	-0.121657	-0.0129695	-0.2478
235	C00074_ST270...PEP	PEP		phosphoenolpyruvic acid	OA	organic acids	0.505863	1.50995													-0.385737	1.23824
93	C00093_ST069...GLYCEROL3P	glycerol3P		glycerol-3-phosphate	SAP	phosphosaccharides	0.0405054	0.197906	1.06114	0.679243	0.426418	1.75883					0.0015334	0.252671	0.175549	0.724539	0.0101937	-0.231473	-0.561328	-0.260599	-0.656331	1.19812					0.136217	0.0757814	0.0453754	-0.137873
84	C00103.C00446.C00092.C00085_ST334...GLC1P_ST402...GAL1P__ST333...GLC6P_ST369...FRU6P	GlcP	FruP / GalP	glucose phosphate / fructose phosphate / galactose phosphate	SAP	phosphosaccharides	0.910991	0.760985	0.830789	0.909898	0.0719877	0.980173					0.244915	0.0187199	0.78712	0.93605	0.323062	0.506313	-0.508621	0.00427644	-0.360104	1.31629					0.109885	-0.0168095	0.111587	-0.174517
206	C00357_ST361...NacGLCnh26P	GlcNAcP		N-acetylglucosamine phosphate	SAP	phosphosaccharides	0.157989	0.79701									0.300508	0.245894	0.684963	1.07216	-0.0303785	0.217017									0.0507703	0.77261	0.506113	-0.39694
226	C00352_ST355...GLCnh2P	GlcNP		glucosamine phosphate	SAP	phosphosaccharides	0.373013	0.521538									1.02066	0.0150352	0.87261	1.00105	-0.00684979	-0.327968									0.0394784	0.103926	0.0957699	-0.119132
64	C00111_ST357...GLYCERONEP	glyceroneP		glyceron-3-phosphate (dihydroxyaceton-3-phosphate)	SAP	phosphosaccharides	1.58128	0.84275	0.535556	0.466261	0.321241	0.261974									-0.496713	0.36434	-0.615681	0.39046	-0.94207	1.21743
77	C00197_ST329...GLYCERATE3P	glycerate3P		3-phosphoglycerate	SAP	phosphosaccharides	0.791331	1.16017	0.728267	0.865728	0.0333371	0.90329									-0.239794	1.27644	-0.867925	-0.616972	0.0409283	1.18509
252	C00644_ST348...SORBITOL6P	sorbitol6P		sorbitol-6-phosphate	SAP	phosphosaccharides	1.27036	0.558905													-0.142329	-0.343451
221	C00279_ST335...ERY4P	Ery4P		erythrose-4-phosphate	SAP	phosphosaccharides	0.322627	0.448354													0.189236	0.499015
195	C00117.C00231_ST259...RIB5P_ST344...XYL5P	Rib5P	Xyl5P	ribose-5-phosphate / xylulose-5-phosphate	SAP	phosphosaccharides	0.0757134	0.350673													-0.0179463	0.167342
101	C00148_ST007...PRO	Pro		proline	AAP	proteinogenic amino acids	0.418878	0.695903	1.46599	0.0184323	0.57912	0.430225	0.416933	0.275079	0.105756	0.128361	0.000634159	0.131068	0.0793516	0.889468	0.0649104	0.202254	-0.880525	-0.148449	-0.477263	0.353003	0.107327	0.283855	0.0683352	0.0869713	0.0707504	-0.236332	0.0189107	-0.596482
14	C00078_ST003...TRP	Trp		tryptophan	AAP	proteinogenic amino acids	0.933844	1.15198	0.11359	0.665963	0.5542	0.551712	0.777504	1.1544	0.813525	0.206476	0.0620457	2.17325	2.79715	0.0508016	-0.259299	-0.362347	0.102414	0.203823	0.156211	0.419269	-0.179905	-0.0473208	-0.255085	-0.0243827	0.0807604	-0.241533	0.285753	-0.281429
74	C00064_ST238...GLN	Gln		glutamine	AAP	proteinogenic amino acids	8.23413e-05	0.20421	0.677244	0.470363	0.451628	0.049649	0.0506469	0.557843	0.151727	0.642045	0.159874	0.0846673	0.759556	1.77475	-0.0286226	0.0763403	0.21724	-0.0630551	0.0789579	-0.201077	0.00923218	-0.0526546	-0.0263593	0.00821125	0.0499896	-0.00440147	-0.0436293	-0.395377
49	C00188.C00263_ST004...THR_ST160...hSER	Thr	hSer	threonine / homoserine	AAP	proteinogenic amino acids	0.869444	0.225361	0.459684	0.109203	0.0762624	0.307468	0.340591	0.120173	0.186958	0.387284	0.191673	0.242094	0.0394797	1.27565	0.322622	0.0702438	0.208826	-0.021928	0.0169137	0.102917	-0.0301758	-0.0388244	0.0702853	0.0645698	-0.163356	-0.0615027	0.104367	-0.444762
63	C00135_ST015...HIS	His		histidine	AAP	proteinogenic amino acids	0.194585	0.55036	0.528684	0.516812	0.251355	0.209701	0.163381	0.719255	0.212446	0.452465	0.305758	0.130223	0.938619	0.814802	0.156727	0.335911	0.176918	-0.0110188	-0.0148062	-0.309316	0.0722084	0.0187625	-0.0892236	0.0564829	0.166013	0.128248	-0.130116	-0.643702
3	C00082_ST002...TYR	Tyr		tyrosine	AAP	proteinogenic amino acids	0.997062	0.0366625	0.0106543	0.0257477	0.484498	0.622866	1.12687	0.0808254	0.151076	0.0419369	0.306474	0.214178	1.15749	0.792238	0.339863	0.145194	-0.0454444	0.0423212	0.19747	0.28123	-0.128826	-0.0136536	0.00917984	0.0497337	0.00962075	-0.0750553	-0.145597	-0.398179
21	C00037_ST239...GLY	Gly		glycine	AAP	proteinogenic amino acids	0.719245	0.408601	0.165046	0.818384	0.428021	0.183639	0.737662	0.148094	0.664524	0.445081	0.353638	0.391005	0.534269	0.539136	0.245006	-0.257288	0.180733	-0.322798	-0.0195953	0.173873	-0.0321502	-0.0160859	-0.078756	-0.0328681	0.0797535	-0.145841	-0.123648	-0.113006
20	C00049_ST235...ASP	Asp		aspartic acid	AAP	proteinogenic amino acids	0.10684	0.0188794	0.163662	0.0964136	0.701589	0.140086	0.544176	0.672379	0.00874425	0.0638734	0.408511	0.155456	0.057268	0.511543	-0.116091	-0.0793212	-0.158908	-0.00133623	-0.264985	0.108745	-0.2206	-0.24501	0.101845	-0.211954	-0.197393	-0.00245076	-0.0158742	0.168152
38	C00079_ST245...PHE	Phe		phenylalanine	AAP	proteinogenic amino acids	0.478003	0.00571433	0.331651	0.0522218	0.438463	0.187208	0.0879688	0.246147	0.353843	0.114482	0.475257	0.75675	0.0872932	0.108941	0.100577	0.0186928	0.0984215	0.0331811	0.0260627	-0.0898399	-0.0283249	-0.0576019	-0.0855075	0.00590736	0.0994474	-0.239694	0.0546544	-0.275448
13	C00123.C00407.C01933.C01157_ST243....LEU_ST242...ILEU_ST241...alLE_ST009...NorLeu__ST236...hPRO	Leu	Leu / Ile / aIle / NorLeu / 4-ohPro	leucine	AAP	proteinogenic amino acids	0.716141	0.175275	0.113528	0.492215	0.134773	1.27079	0.19868	0.639303	0.50344	0.120909	0.521244	0.197601	0.683413	0.156625	0.320944	0.050265	-0.00887693	0.169617	0.092707	-0.453902	-0.0737591	-0.0497941	-0.297825	-0.036845	-0.254381	0.00571366	-0.469584	0.0159364
22	C00407_ST242...ILEU_ST241...alLE.II	Ile	aIle	isoleucine	AAP	proteinogenic amino acids	0.634598	0.182327	0.177605	0.804516	0.32571	0.820903	0.159702	0.690277	0.499295	0.409108	0.534506	0.204402	0.782894	0.387585	0.316077	-0.043387	-0.00853639	0.23894	0.00819402	-0.479326	-0.0792652	-0.0806008	-0.407523	0.126818	0.0796806	-0.0817441	1.12452	-0.80138
36	C00041.C00213.C00099_ST022...ALA_ST237...sarcosine__ST005...bALA	Ala		alanine	AAP	proteinogenic amino acids	0.680861	1.04327	0.317715	0.707048	0.255838	0.397021	0.487833	1.07529	0.420407	0.7604	0.650026	0.21286	0.590838	0.0673121	-0.0223786	-0.0751907	-0.121998	-0.13292	0.13934	0.663772	0.275253	0.0883842	0.155472	0.0695312	-0.323166	-0.0127797	-0.544899	0.026673
31	C00065_ST006...SER	Ser		serine	AAP	proteinogenic amino acids	1.08993	1.5598	0.26224	0.305204	0.175277	0.0991582	0.327433	0.221135	0.300815	0.101517	0.700156	0.316063	0.402708	0.337281	0.29615	0.265091	0.0268227	-0.00308538	-0.119995	0.176714	-0.0616461	-0.0515709	-0.00275245	-0.00101193	0.117006	-0.259279	-0.0862401	-0.912369
71	C00073_ST010...MET	Met		methionine	AAP	proteinogenic amino acids	0.042769	0.165268	0.619136	0.282041	0.180463	1.09389	0.998706	0.0921024	0.109409	0.384978	0.709507	0.0845748	0.719931	1.33375	0.0324493	0.0853334	0.0348423	-0.0132046	0.0419534	-0.464884	-0.0994489	0.130145	0.0328076	0.0506195	0.217853	0.0622602	-0.0759052	-1.08137
2	C00062_ST247...ARG	Arg		arginine	AAP	proteinogenic amino acids	0.134802	0.718707	0.0101901	0.310642	0.137883	0.0448628	0.110161	0.728355	0.0120808	0.419385	0.7136	0.179356	0.63767	0.105216	-0.0491056	-0.10582	0.0424047	0.0344778	-0.0735491	-0.0240171	0.0865808	0.0356572	-0.0521981	-0.208902	-0.467125	0.306628	-0.24576	0.402735
65	C00025_ST018...GLU	Glu		glutamic acid	AAP	proteinogenic amino acids	0.484245	0.178994	0.545975	0.441125	0.546612	0.259755	0.467234	0.323158	0.161429	0.160456	0.780774	0.520563	0.927982	0.117344	0.0404886	0.015669	-0.352412	-0.24386	-0.214072	0.187548	-0.136498	-0.680691	-0.101721	-0.0663993	0.26738	-0.234625	0.411741	-0.149774
8	C00152_ST021...ASN	Asn		asparagine	AAP	proteinogenic amino acids	0.595183	3.09768	0.0660494	0.188242	0.180317	1.42693	0.154081	0.351514	0.267873	0.0890212	0.894538	0.474917	1.35101	1.47886	-0.0591466	0.245296	-0.0934157	-0.0135322	0.0641797	0.42312	0.104295	0.0869244	-0.0212721	0.0528664	0.362833	-0.569007	-0.951452	-0.962761
59	C00047_ST246...LYS	Lys		lysine	AAP	proteinogenic amino acids			0.498107	0.846687	0.324138	0.54135	0.135313	0.694702	0.278955	1.21902	0.986369	0.904284	0.213071	1.05439			0.158849	0.00925557	0.0269414	-0.331848	0.0735145	-0.0649365	0.0772027	-0.125252	0.233429	-0.539596	0.00225113	-0.848519
1	C00183_ST001...VAL	Val		valine	AAP	proteinogenic amino acids	0.454959	0.102811	0.00513876	0.488172	0.125198	0.91768	0.212568	0.683406	0.191461	0.26905	2.04216	0.326444	1.11138	0.616264	0.183413	0.0727859	0.0551106	0.137091	-0.0422657	-0.418215	-0.136109	-0.0714869	-0.0492731	0.103872	-0.186544	-0.0122346	-0.0871638	0.0763866
170	C00097_ST024...CYS	Cys		cysteine	AAP	proteinogenic amino acids							0.499623	0.152812	0.338908	0.245975											-0.240711	0.179522	0.331498	0.0425819
30	C00170_ST304...5mthioAr	5-MTA		5-methylthioadenosine	PP	purine/pyrimidine bases and ribosides	1.62512	0.0705538	0.230013	1.17193	0.105742	0.134125	2.21744	0.189854	1.68775	0.421059	0.0387376	0.340522	0.911058	0.0350537	0.681178	0.0352326	-0.149591	-0.106828	-0.088798	0.182787	0.141846	-0.0418142	0.131928	0.0565751	0.00540538	-0.294734	-0.119553	-0.447938
79	C02067_ST217...pseuUR	pseudoUr		pseudouridine	PP	purine/pyrimidine bases and ribosides	0.548929	0.0145812	0.774795	0.414015	0.0304886	0.731788	0.402131	1.62886	0.724634	0.20699	0.0886853	0.22326	0.754939	0.121522	0.108047	0.0338082	0.140715	0.233304	-0.130543	-0.191287	-0.0928844	-0.189906	0.0222033	-0.100552	-0.0629568	-0.04285	0.0873697	0.0457518
167	C00906_ST254...dihydroT	dihydroT		5.6-dihydrothymine	PP	purine/pyrimidine bases and ribosides							0.437698	1.57488	0.291798	0.316578	0.145769	0.0147194	0.555523	1.01542							-0.0801197	-0.212168	-0.123548	-0.137546	-0.0936031	0.031667	0.422752	0.768989
23	C04376_STx07...FGAr	FGAr		N-formylglycinamide riboside	PP	purine/pyrimidine bases and ribosides	0.670583	1.45865	0.180345	0.142364	0.000108259	1.09289	0.295409	0.370191	0.307225	0.868039	0.163395	0.0594724	0.285668	2.6404	0.234789	0.461532	0.0617653	-0.144837	0.1745	-0.372559	-0.276617	0.187045	-0.123207	-0.48653	0.156889	0.0976834	-0.436697	-0.911163
72	C00475_ST286...Cr	Cr		cytidine	PP	purine/pyrimidine bases and ribosides	0.362963	0.084043	0.62324	0.121453	1.20252	1.01989	0.0524437	0.542963	0.0246791	0.36539	0.174138	0.554581	0.253591	1.34077	-0.31687	-0.227519	-1.15239	-0.484018	-1.5633	0.641548	0.108164	0.397993	0.0716871	-0.210736	-0.0134348	0.125338	-0.0654214	-0.226856
199	C00330_ST204...dGr	dGr		deoxyguanosine	PP	purine/pyrimidine bases and ribosides	0.0964176	0.188217									0.242263	0.20444	0.0118262	0.512778	-0.0318009	-0.160148									-0.085583	-0.154057	-0.0585039	0.0222976
52	C00299_ST218...UR	Ur		uridine	PP	purine/pyrimidine bases and ribosides	0.182787	0.00640755	0.461817	0.153111	1.27469	0.75814	0.118997	0.856144	0.210212	0.0772935	0.345104	0.312338	0.0918092	0.429349	-0.260534	-0.0442996	-0.81562	-0.217373	-1.35123	0.537379	0.0751018	0.833092	0.211909	-0.000651576	-0.204305	0.168399	0.0676929	0.234175
176	C02242_ST439...7mG	7-mG		7-methylguanine	PP	purine/pyrimidine bases and ribosides							0.707514	0.426768	0.0460343	0.166743	0.424434	0.191346	1.12325	0.578131							-0.108045	-0.114436	0.0439527	0.0266815	-0.0325236	-0.0948285	0.0959723	0.0763888
122	C04823_STx03...SAICAr	SAICAr		succinylaminoimidazole carboxyamide riboside	PP	purine/pyrimidine bases and ribosides											0.491027	0.12485	1.1179	0.178655											0.127072	0.134135	0.344587	0.236878
125	C00559_ST205...dAr	dAr		deoxyadenosine	PP	purine/pyrimidine bases and ribosides											0.561415	0.677431	1.7477	1.02316											-0.215674	0.194259	-0.257149	0.125465
28	C00212_ST210...Ar.pos	Ar		adenosine	PP	purine/pyrimidine bases and ribosides	0.495125	0.00473312	0.224298	0.447121	0.579929	0.0347463	3.97043	0.155155	0.0715036	0.280147	0.588744	0.57772	0.974854	0.110285	-0.375177	0.0392529	-0.241045	0.0775698	-0.763597	-0.295881	1.41394	-0.397509	0.100149	-0.538295	-0.132883	0.173446	-0.134131	0.00626501
75	C00147_ST206...A	A		adenine	PP	purine/pyrimidine bases and ribosides			0.685754	0.0119447	0.849486	0.0604028	0.15414	0.459184	0.00815497	0.0787996	0.661533	2.18347	0.146278	0.783204			-0.989613	0.215461	-0.750535	0.329563	0.070873	-0.564217	0.256449	0.109162	0.379557	-0.473977	-0.136522	0.687201
6	C00429_ST183...dihydroU	dihydroU		5.6-dihydrouracil	PP	purine/pyrimidine bases and ribosides			0.0444142	0.0563449	0.0980968	3.51673					0.707316	0.814231	0.592431	0.593958			0.171717	0.0533608	0.177719	-0.555771					-0.220891	0.195586	-0.0696153	0.253114
80	C00295_ST214...OA	orotate		orotic acid	PP	purine/pyrimidine bases and ribosides			0.789288	0.140756	1.23748	0.135316	0.172583	0.901555	1.5444	1.36447	0.732707	0.491145	0.585731	0.0928792			0.367174	-0.12736	0.704321	-0.160958	-0.143291	-0.145121	-0.180296	0.303877	0.379825	-0.618268	-0.121741	0.246438
129	C04734_STx05...FAICAr	FAICAr		N-formyl aminoimidazole carboxyamide riboside	PP	purine/pyrimidine bases and ribosides											0.736261	0.471261	0.453425	1.53573											-0.154736	-0.0574419	0.075918	-0.183551
92	C00385_ST207...X	X		xanthine	PP	purine/pyrimidine bases and ribosides	0.129271	0.347644	1.05526	0.173211	1.01917	2.33325	1.99307	0.34642	1.02251	0.13142	0.748033	0.0221519	0.985785	0.780379	-0.170741	0.415284	-0.380091	-0.0518671	-0.520825	-0.439889	4.8291	0.402892	1.39349	1.86242	0.302005	-0.227615	0.353919	0.53758
163	C01762_ST198...Xr	Xr		xanthosine	PP	purine/pyrimidine bases and ribosides							0.397158	1.10105	0.157101	0.0747223	0.969638	0.1849	1.24371	0.47187							0.266084	1.51713	0.417435	0.729887	0.219011	-0.0650129	0.345104	0.0347633
45	C00387_ST211...Gr	Gr		guanosine	PP	purine/pyrimidine bases and ribosides	0.425483	0.0207721	0.384951	0.756759	0.811976	0.0483233	2.49992	0.17761	0.430317	0.241991	1.02779	0.238804	2.73929	0.0478304	-0.422726	-0.345286	0.049742	0.520772	-1.04956	0.132228	1.27382	0.0162052	0.466128	0.276007	0.0118841	0.136329	0.606157	-0.0632877
133	C00526_ST249...dUR	dUr		deoxyuridine	PP	purine/pyrimidine bases and ribosides											1.1072	0.523954	0.689247	0.788624											-0.102835	0.30255	-0.349238	-0.16755
96	C00106_ST215...U	U		uracil	PP	purine/pyrimidine bases and ribosides	0.144613	0.0432401	1.15513	0.274986	1.47669	0.111303	0.0184076	0.881611	0.0877872	0.181539	1.29366	0.0631628	0.943734	0.207032	-0.348954	0.0260375	-0.397925	-0.0417985	-0.57868	-0.0344394	0.226236	0.588412	0.0650361	0.000873624	-0.181658	0.084874	-0.116465	-0.0485028
41	C00214_ST164...Tr	Tr		thymidine	PP	purine/pyrimidine bases and ribosides			0.343022	0.108836	0.246144	0.485025	0.473646	0.659876	0.564273	0.0358209	1.2944	0.743326	0.794466	0.167402			0.207609	-0.0320058	0.0979577	-0.619125	-0.115555	-0.531491	-0.141783	-0.0191052	-0.372053	0.650611	-0.486817	0.0116578
54	C00178_ST216...T	T		thymine	PP	purine/pyrimidine bases and ribosides			0.469982	0.163813	0.513493	0.211161	0.414283	0.38725	0.159846	0.399705	1.34819	0.72892	0.895744	0.121227			0.309569	0.145849	0.316342	0.1158	-0.0876885	-0.0927516	0.12143	-0.0720302	-0.374307	0.626526	-0.560234	-0.01697
135	C04677_STx04...AICAr	AICAr		aminoimidazole carboxamide riboside	PP	purine/pyrimidine bases and ribosides											1.55007	0.523988	0.413483	1.30374											-0.64915	0.142248	0.239136	-0.241153
48	C00380_ST153...C	C		cytosine	PP	purine/pyrimidine bases and ribosides	0.256272	0.237445	0.446156	0.0526864	0.65052	0.309468	1.58419	1.18988	0.215498	0.353496	1.62549	0.681348	0.882301	1.77469	-0.175604	-0.425863	0.156901	0.174209	0.146349	0.00300835	-0.259423	-0.081653	-0.0767082	-0.0277229	-0.212792	-0.287395	0.0717792	1.1689
97	C00262_ST208...HX	HX		hypoxanthine	PP	purine/pyrimidine bases and ribosides			1.18577	0.226881	1.41404	0.715311	1.23652	0.48139	0.528736	0.0516864	1.67981	0.153631	1.0712	2.00538			-0.575926	-0.0561051	-1.22781	-0.62632	2.14648	1.14341	0.630077	0.680697	0.448311	-0.184281	0.382051	1.06658
56	STx01...SAR	SAdo		succinyladenosine	PP	purine/pyrimidine bases and ribosides	0.374111	0.078198	0.481387	0.0660105	0.371932	0.267945	1.02817	0.227282	0.502602	0.0958035	2.27551	0.127573	5.07352	0.0131464	-0.205792	-0.398425	0.0438816	-0.0922677	0.0419776	-0.152034	-0.259244	0.146559	-0.0489404	-0.0384248	0.374774	0.0234661	0.7893	0.106033
61	C00294_ST209...Hr	Hr		inosine	PP	purine/pyrimidine bases and ribosides	0.117369	0.0943357	0.509333	0.217174	0.633869	0.0660875	1.62717	0.518125	0.0997834	0.0790273	2.81618	0.162344	1.63	0.332063	-0.405489	-0.127717	-0.710843	0.505398	-1.02271	0.149335	1.98064	1.10128	0.722	0.611077	1.23677	0.133042	0.778771	0.392855
138	C16358_ST059...1mX	1-mX		1-methylxanthine	PP	purine/pyrimidine bases and ribosides											3.73075	0.41159	1.72112	1.22174											-1.55769	0.590845	-1.69849	-1.69672
142	C03373_STx06...Air	AIr		aminoimidazole riboside	PP	purine/pyrimidine bases and ribosides							0.0369035	0.739166	0.506708	0.71827											-0.3398	0.200933	-0.269804	-0.161895
66	Uric.Acid	urate		uric acid	PP	purine/pyrimidine bases and ribosides	0.648764	0.263233	0.546593	0.336711	0.04827	0.633223									0.36777	-0.100066	-0.298675	0.325169	-0.0498501	-0.399597
201	C00242_ST260...G	G		guanine	PP	purine/pyrimidine bases and ribosides	0.111776	0.129135													-0.297856	-0.393954
234	C00128_ST301...CMPNAcNEURAMINATE	CMP-sialate		cytidine monophosphate sialic acid	PPC	purine/pyrimidine conjugates	0.501934	0.636386									0.681013	0.380723	1.13222	1.45052	-0.392107	-0.369386									0.253508	0.260959	0.446062	0.551067
203	C00043_ST300...UDP.NAcGLCnh2	UDP-GlcNAc		uridine diphosphate N-acetylglucosamine	PPC	purine/pyrimidine conjugates	0.131282	0.857604													0.0122889	-0.182802
227	C00096_ST291...GDPMAN	GDP-Man		guanosine diphoshate mannose	PPC	purine/pyrimidine conjugates	0.40376	0.787323													0.261676	0.637198
245	C00167_ST289...UDP.glucuronate	UDP-glucuronate		uridine diphoshate glucuronic acid	PPC	purine/pyrimidine conjugates	0.785141	0.167684													-0.229555	0.223583
34	C00020_ST135...AMP.pos	AMP		adenosine monophosphate	PPN	purine/pyrimidine nucleotides	0.284159	0.299686	0.31276	0.582025	0.350751	0.318296					1.34232	0.272356	1.74652	1.91731	0.00699819	-0.250689	-0.460959	-0.290075	-0.603557	0.927828					0.509266	-0.379164	0.334799	-0.205249
53	C00144_ST262...GMP.pos	GMP		guanosine monophosphate	PPN	purine/pyrimidine nucleotides	0.0397487	0.238331	0.467597	0.0483811	0.474865	0.324287					1.70628	0.140676	1.70405	0.318115	-0.0224293	-0.107119	-0.121638	-0.318799	-0.614179	0.227139					0.285348	-0.0456521	0.341183	0.214062
62	C00130_ST265...IMP.pos	IMP		inosine monophosphate	PPN	purine/pyrimidine nucleotides	1.67533	0.0901938	0.520974	0.571325	0.258067	0.793127									-0.560069	-0.12793	-1.02378	-0.706768	1.13236	1.92833
236	C03794_ST387...SAMP.pos	S-AMP		adenylosuccinic acid	PPN	purine/pyrimidine nucleotides	0.511099	0.27656													0.288244	0.0860703
223	C00105_ST140...UMP	UMP		uridine monophosphate	PPN	purine/pyrimidine nucleotides	0.325727	0.183358													0.025437	-0.108955
241	C00008_ST284...ADP	ADP		adenosine diphosphate	PPN	purine/pyrimidine nucleotides	0.60191	0.173901													0.588345	0.412566
208	C00112_ST287...CDP	CDP		cytidine diphosphate	PPN	purine/pyrimidine nucleotides	0.197129	0.112934													0.0753967	0.462504
210	C00002_ST106...ATP	ATP		adenosine triphosphate	PPN	purine/pyrimidine nucleotides	0.21391	0.0846528													0.00863519	0.336677
193	C00035_ST261...GDP	GDP		guanosine diphosphate	PPN	purine/pyrimidine nucleotides	0.0578693	0.0594576													-0.00237247	-0.124172
197	C00055_ST288...CMP.pos	CMP		cytidine monophosphate	PPN	purine/pyrimidine nucleotides	0.0847875	0.0506171													0.169825	0.154067
196	C00015_ST274...UDP	UDP		uridine diphosphate	PPN	purine/pyrimidine nucleotides	0.0823629	0.0271272													0.164785	0.274855
104	C00310_ST036...XYLULOSE	xylulose		xylulose	SA	saccharides											0.0226368	0.195779	0.685328	1.57946											0.0616179	0.0239985	-0.0710807	-0.266828
105	C01613_ST163...STACHYOSE	stachyose		stachyose	SA	saccharides											0.0244039	0.0773807	0.0176545	0.997537											-0.0829058	-0.146125	-0.0822514	-1.02917
9	C00257_ST165...GLUCONATE	gluconate		gluconic acid	SA	saccharides	0.166667	0.507455	0.0768345	0.0696844	0.636262	0.428906	0.914286	0.609722	0.580395	1.03723	0.107705	0.0888317	1.37317	0.373754	-0.00745836	0.363834	0.0705319	0.0637431	0.145447	0.225927	-0.275856	-0.0925857	0.0996956	-0.4494	0.0729782	0.112589	0.220222	-0.188205
250	C00329_ST179...GLCnh2	GlcN		glucosamine	SA	saccharides	1.18388	0.397631					0.500973	1.8669	0.152274	0.387647	0.112942	0.228362	0.274964	0.0489154	-0.788039	-0.694765					-0.174231	-0.238036	-0.00515258	-0.0449978	-0.0057779	0.0117369	0.13771	0.019662
5	C05402.C00089.C00243.C00208_ST151...MEL_ST177...SUC__ST231...LAC_ST162...MAL	lactose	maltose / melibiose / sucrose	lactose / maltose / melibiose / sucrose	SA	saccharides	1.11366	0.634949	0.0321955	0.696678	0.566586	0.580195	1.57826	0.269568	0.339122	0.464064	0.131594	0.0525066	0.0305859	0.802785	0.538011	0.278944	-0.137203	0.127211	-0.58651	-0.699496	-0.34343	-0.0559059	0.307071	-0.42766	0.0379977	-0.0822609	0.244433	-0.767069
190	C00492.C01835.C08243_ST225...RAFFINOSE__ST185...MALTOTRIOSE__ST186...MELEZITOSE	raffinose	maltotriose / melezitose	raffinose / maltotriose / melezitose	SA	saccharides							1.77683	0.176562	0.216736	0.573683	0.152118	0.0618129	0.243957	0.726696							-0.609632	-0.520382	-0.0657183	0.0553812	0.219812	-0.214371	0.170465	-1.29689
85	C01620_ST433...THREONATE	threonate		threonic acid	SA	saccharides	0.80004	0.150372	0.857373	0.190141	0.615907	0.404034	0.772451	0.0432595	0.0274926	0.146143	0.175393	0.00467535	0.408203	0.591756	0.293519	0.102764	0.187	-0.102198	0.328033	-0.189897	0.111143	-0.141328	0.0930044	-0.0970761	0.0285849	0.153125	0.279354	0.351362
172	C00121_ST138...RIB	Rib		risose	SA	saccharides							0.53783	0.691767	0.21232	0.0666907	0.497667	0.18274	0.756712	1.76598							-0.193763	-0.184215	0.102588	0.0314914	-0.0695008	-0.000165255	-0.0566501	-0.483089
40	C00532.C00474_ST158...ARABITOL__ST423...RIBITOL	arabitol	ribitol	arabitol / ribitol	SA	saccharides	0.924664	1.70954	0.334924	0.052411	0.177855	0.722735	0.347254	0.144436	0.00231185	0.762492	0.797043	0.184647	0.741052	2.2381	0.433904	0.489932	-0.0247958	-0.0613798	0.0568411	-0.28412	0.302796	0.321573	-0.000694666	-0.215011	0.286974	0.00620194	-0.156289	-0.385532
44	C01019_ST146...FUCOSE	fucose		fucose	SA	saccharides			0.361694	0.12796	0.000551042	0.00577437	0.199464	0.927938	0.524876	0.62933	0.799221	0.109853	1.31851	0.0597986			0.227333	0.018366	-0.131951	0.0557535	0.193358	-0.325555	-0.135122	0.0861458	0.14616	0.0289313	0.354881	-0.0784005
82	C19910_ST232...SIALIC	sialic acid		N-acetylneuraminate	SA	saccharides	2.09559	1.19437	0.795278	0.145877	0.371085	0.852158					0.850585	0.426769	0.0840437	0.386604	0.285495	0.194577	0.0752998	-0.0804821	0.0417443	-0.294382					0.0947184	0.299532	0.0747081	0.204755
89	C00031.C00095.C00124.C00159_ST096...GLC_ST097...FRU_ST195...GAL_ST197...MAN	Glc	Fru / Gal / Man	glucose / fructose / galactose / mannose	SA	saccharides	0.0287131	0.524689	0.987961	0.477448	0.997184	3.04056	0.658934	0.129412	0.0240797	0.250054	0.910368	0.0714025	1.23767	2.01907	0.0198142	-0.259861	0.469244	-0.202761	0.369094	-0.729094	-0.171765	0.0314386	-0.0646754	-0.0377624	0.174825	0.0874464	0.276614	-0.475956
143	C00645.C01132.C00140_ST341...NAcMANnh2__ST028...NAcGALnh2__ST380...NAcGLCnh2	ManNAc	GalNAc / GlcNAc	N-acetylmannosamine / N-acetylgalactosamine / N-acetylglucosamine	SA	saccharides							0.0399275	0.179762	1.85996	0.170826	1.1182	0.117958	1.18649	0.0301611							0.111238	0.0226841	0.339779	0.177517	0.0705032	-0.0123134	0.158808	-0.0308392
32	C01697.C00392_ST302...GALACTITOL_ST420...MANITOL	galactitol	mannitol	galactitol / mannitol	SA	saccharides	0.0737071	0.178252	0.26538	0.0586867	0.739268	0.0456782	0.492279	0.102994	2.9766	0.143535	1.17433	1.6732	0.042511	1.21295	0.0172509	0.106047	0.155763	0.0703416	0.251349	0.0329562	-0.0941719	0.258931	-0.553983	-0.094797	-0.686245	0.437476	-0.311919	0.328619
98	C00137_ST171...MYOINOSITOL	myoinositol		myo-inositol	SA	saccharides	0.292354	0.547002	1.22173	0.00773094	0.283718	2.2741	0.337476	0.126688	1.59736	0.443157	1.25326	0.268967	0.0861782	1.41997	0.0117205	-0.170327	0.196431	-0.0619695	0.099833	-0.549424	-0.0466004	-0.0835082	0.0162754	0.117862	0.143002	0.033095	0.0477046	-0.373168
51	C00191_ST092...GLUCURONATE	glucuronate		glucuronic acid	SA	saccharides			0.46174	0.629245	0.41924	1.85378	0.796514	0.91435	0.489951	0.180715	2.2662	0.150313	1.9546	0.123735			0.0186208	0.199875	0.132489	-0.453049	-0.211929	-0.352114	-0.536824	0.027123	0.208783	0.097406	0.275499	-0.0031995
184	ST421...16anhydroGLC	1.6-anhydroGlc		1.6-anhydroglucose	SA	saccharides							0.796567	1.24554	0.119896	0.542178											-0.190779	-0.158533	0.05456	-0.00555258
47	C00140.C01132.C00645_ST380...NAcGLCnh2__ST028...NAcGALnh2__ST341...NAcMANnh2	GlcNAc	GalNAc / ManNAc	N-acetylglucosamine / N-acetylgalactosamine / N-acetylmannosamine	SA	saccharides			0.435424	0.230551	0.116075	0.84206											0.19013	-0.071171	0.208648	-0.338527
19	C00487_ST315...C0	carnitine		free carnitine	ACS	short chain acylcarnitines	0.220156	0.417209	0.160267	0.692975	0.257151	0.0176996	0.754969	0.772896	0.41155	0.379773	0.16879	0.0118153	0.197747	0.998817	0.003265	-0.0480511	-0.164838	-0.0324516	-0.544047	-0.0997275	0.170509	-0.0901383	0.163274	0.302018	-0.0836573	-0.121188	-0.442081	0.934293
78	C02571_C2	C2		acetylcarnitine	ACS	short chain acylcarnitines	0.0596547	0.837463	0.767247	0.620035	0.497578	0.0970954	0.722188	0.0322916	0.273564	0.480158	0.257705	0.222142	0.931798	1.77965	-0.11339	-0.357195	-0.396531	-0.349089	0.382789	0.446287	0.164649	0.0402515	0.0551487	0.221793	-0.440034	0.358338	0.379142	1.20804
57	C5	C5		valerylcarnitine / isovalerylcarnitine	ACS	short chain acylcarnitines	0.290737	0.352434	0.488551	0.197753	0.54188	0.0395051	1.0776	1.90985	0.636092	0.555487	0.385282	0.40447	1.61427	1.37417	0.126839	0.0922427	-0.33622	-0.161687	-0.375126	0.179362	0.568522	0.566474	0.502954	0.215121	0.0126758	-0.322874	0.320207	0.51849
191	C4.1	C4:1		butenylcarnitine	ACS	short chain acylcarnitines							2.18629	0.114157	0.330844	0.640183	0.443387	0.443548	1.13025	1.10566							0.371406	-0.409053	0.206952	0.116814	0.0367163	-0.363349	0.29736	0.867121
88	C03017_C3	C3		propionylcarnitine	ACS	short chain acylcarnitines	0.037748	0.0601241	0.968931	0.396464	0.446182	0.960973	1.42283	0.234641	0.180424	0.514421	0.493812	0.00158544	1.03613	1.45243	-0.158098	-0.113899	-0.99411	-0.454111	-0.111216	0.878748	0.648762	0.108889	0.309777	0.655311	-0.193401	-0.350499	0.292229	0.310381
87	C02862_C4	C4		butyrylcarnitine / isobutyrylcarnitine	ACS	short chain acylcarnitines	0.639871	0.156813	0.907055	0.115816	0.801272	0.734881	1.1811	1.68162	0.262227	0.968268	0.522091	0.126071	0.468524	1.33379	0.129538	-0.217597	-0.792274	-0.0294749	-0.54251	0.738074	0.496118	0.623248	0.388843	0.354851	-0.513006	0.0201616	0.173027	1.21519
238	C5.1	C5:1		tiglylcarnitine / 3-methylcrotonylcarnitine	ACS	short chain acylcarnitines	0.586109	0.507643					1.10817	0.9819	0.220578	0.924432					0.696276	0.461908					0.534988	0.279228	0.199851	0.346684

## Sheet: UVA_LIP
		minus log p-value of t-test, critical value afte BF corection is stated below										Log2 fold change
		Brain		CSF				Plasma				Brain		CSF				Plasma
	critical value after BF corection	3.72916		3.4014				3.88195
Lipid class	Lipid	(–/–♀Y)_(+/+♀Y)	(–/–♂Y)_(+/+♂Y)	(–/+♀Y)_(+/+♀Y)	(–/+♂Y)_(+/+♂Y)	(–/–♀Y)_(+/+♀Y)	(–/–♂Y)_(+/+♂Y)	(–/–♀A)_(+/+♀A)	(–/–♀Y)_(+/+♀Y)	(–/–♂A)_(+/+♂A)	(–/–♂Y)_(+/+♂Y)	(–/–♀Y)_(+/+♀Y)	(–/–♂Y)_(+/+♂Y)	(–/+♀Y)_(+/+♀Y)	(–/+♂Y)_(+/+♂Y)	(–/–♀Y)_(+/+♀Y)	(–/–♂Y)_(+/+♂Y)	(–/–♀A)_(+/+♀A)	(–/–♀Y)_(+/+♀Y)	(–/–♂A)_(+/+♂A)	(–/–♂Y)_(+/+♂Y)
CE	CE(22:6)			0.338024	0.305761	0.344747	0.746478							-0.0505498	-0.0790793	-0.722413	-0.608328
CE	CE(20:4)			0.398709	0.249157	0.215233	1.26938							-0.289301	-0.00929949	-0.505311	-0.647826
CE	CE(18:2)			0.514213	0.0726167	0.173237	1.5534							0.199793	0.0433485	-0.37473	-0.668174
CE	CE(18:1)			0.731296	0.331323	0.103115	0.425142							0.438799	0.285303	0.19814	0.0627013
Cer	Cer(34:2)			0.0891369	0.141876	0.0410458	0.220351	0.208027	0.0922305	0.399329	0.167805			0.0413508	-0.114685	0.527194	-0.145502	0.0655049	0.249958	-0.0023112	0.0757427
Cer	Cer(35:3)							0.651542	0.331285	0.622839	0.116502							0.226403	-0.181626	-0.272913	0.0572736
Cer	Cer(38:5)							1.33536	1.93516	1.5611	1.04064							0.440002	0.926252	-0.930707	0.805236
Cer	Cer(40:6)	0.153895	1.91116					1.73095	1.68122	1.06508	1.27924	0.319616	-1.84635					0.593138	0.678891	-0.8649	0.599071
Cer	Cer(40:2)	0.498481	0.687666	0.749613	0.863792	0.120349	0.793257					0.16028	-1.61636	1.12333	0.430446	-0.0834312	0.493178
Cer	Cer(38:3)			0.806748	0.328999	0.00464032	0.917535							0.849803	0.530715	0.316514	0.539505
Cer	Cer(40:3)	0.10832	0.956352	0.814322	0.310945	0.000740481	0.757418					-0.0979666	-1.02145	1.02753	0.398816	0.546225	0.255987
Cer	Cer(42:2)	0.596175	0.564189									0.0571201	-1.42903
Cer	Cer(36:2-1)	0.888657	0.18837									-0.508723	0.195305
Cer	Cer(36:2-2)	0.891374	2.28556									-0.662286	-0.90542
FA	FA(22:2)							0.0247869	0.283743	0.233667	0.578899							0.166134	0.0881878	-0.0111004	0.237062
FA	FA(22:1)			0.0915549	0.177314	0.495764	0.0407988	0.0373486	0.804468	1.61828	1.04149			0.844075	-0.544928	-0.19084	0.105169	0.00105845	0.662558	0.345648	0.341007
FA	FA(18:1)	0.624921	1.14607	0.493262	0.0128255	0.0279511	0.272937	0.0763315	0.316453	0.151558	0.558847	-0.287558	1.29	0.558882	0.0230464	0.377508	0.155624	-0.177516	0.00576032	0.0700408	0.419593
FA	FA(17:1)	0.528326	0.236029	0.018594	0.6319	0.00322999	0.380719	0.111419	0.260209	0.450391	0.257876	-0.917325	0.518824	-0.0618076	-0.507834	0.21978	-0.587096	-0.00604078	-0.102355	-0.0153213	-0.0275935
FA	FA(14:1)			0.733971	0.139732	0.103713	0.523979	0.142817	0.12674	0.375009	0.33876			0.860741	0.292646	0.30974	0.290449	0.0568139	-0.00921641	-0.374364	0.244519
FA	FA(16:1)	0.630816	0.495074	0.123082	0.82483	0.0366023	0.537973	0.146429	1.23523	0.571623	1.28907	-0.793497	0.604932	0.185943	-0.672946	0.614294	-0.523513	-0.0712547	-0.89577	-0.306824	0.677276
FA	FA(18:2)	0.242941	0.481136	0.0841476	0.00928284	0.0712875	0.0960738	0.192718	0.126705	0.0805964	0.182175	-0.0219794	0.652089	0.23371	-0.009246	0.300591	-0.29555	-0.220124	0.441047	-0.0964045	-0.0607242
FA	FA(18:3)	0.0817394	0.58059	0.737174	0.0493896	0.347063	0.381164	0.329049	0.371133	0.0181863	0.209432	-0.555568	1.34869	-0.297632	-0.481687	-0.284051	-1.12309	-0.494563	0.992768	-0.0310068	0.126338
FA	FA(24:1)							0.339477	1.52935	0.910429	0.89214							0.126109	0.847487	0.269835	0.254744
FA	FA(20:1)	0.556312	2.47887					0.388659	0.916083	0.06831	0.735808	-0.445526	0.997279					-0.174697	1.07495	0.101498	0.366527
FA	FA(22:3)							0.418572	0.450682	1.01596	0.534344							-0.0804855	0.184776	0.259879	0.107432
FA	FA(22:6)	0.379883	0.974377	0.171665	0.0592127	0.0190652	0.253094	0.420981	0.0737346	1.10277	0.152681	-0.102536	1.71233	0.212518	0.211496	0.363589	-0.577338	-0.0161869	0.0544586	0.190496	-0.0397855
FA	FA(19:1)	0.780236	0.53135					0.42137	0.0182332	1.74655	0.170687	-1.17332	0.453001					0.0699614	0.0676323	0.203003	0.0366926
FA	FA(20:2)	0.529201	1.59894	0.00774527	0.310032	0.0379832	0.477208	0.432305	0.36196	0.103901	0.696089	-0.503007	0.965965	-0.166486	-0.505097	0.188161	-0.896908	-0.165352	-0.315467	-0.18961	0.132606
FA	FA(16:2)							0.473335	0.193528	0.252808	0.250134							-0.11931	0.333914	-0.244651	0.143759
FA	FA(22:4)	0.366693	1.81656					0.494785	0.575582	0.719377	0.36718	-0.289694	1.87144					-0.0838055	-0.483759	0.255113	-0.136439
FA	FA(17:2)							0.734357	0.506717	0.844722	0.290369							-0.159245	0.413216	-0.151989	-0.0554911
FA	FA(20:4)	0.260485	0.722341	0.707394	0.5063	0.15045	1.00006	0.957443	0.720482	0.378427	0.511206	-0.144293	1.96832	0.371323	0.249709	-0.0159417	0.540138	-0.208405	-0.520085	-0.148243	0.162138
FA	FA(22:5)	0.35201	1.02133					0.965686	1.03333	1.33317	0.183436	-0.0999647	1.7467					-0.0674659	-0.509306	0.284956	0.0913633
FA	FA(20:3)	0.36482	1.10359					1.05872	0.485141	0.617546	0.604434	-0.225428	2.10636					-0.255884	-0.283995	0.0987594	-0.0679201
FA	FA(18:4)							2.42565	1.06866	3.23307	0.0702426							0.650641	0.357167	0.821218	0.0424737
FA	FA(15:0)	0.445265	0.147572	0.0461886	0.398473	0.0984779	0.127334					-0.694987	0.587383	0.207244	-0.403889	0.126096	-0.466474
FA	FA(24:0)	0.13423	0.0676412	0.0707718	0.0717335	0.149022	0.14477					-0.184266	-0.418003	0.498275	-0.322643	0.205845	-0.102399
FA	FA(15:1)	0.650761	0.00605275	0.160726	1.10118	0.0756794	0.946436					-0.8301	0.37101	-0.0566418	-1.0119	0.782462	-0.747132
FA	FA(23:0)			0.171537	0.149907	0.0760025	0.0752086							0.667855	-0.50559	0.483717	-0.0322517
FA	FA(17:0)	0.429559	0.141051	0.386625	0.101908	0.0520292	0.180725					-0.626639	0.586998	0.434688	-0.120412	0.297777	-0.0571523
FA	FA(14:0-1)	0.53856	0.490285	0.452238	0.110927	0.0472847	0.467371					-0.320596	0.0820741	0.469507	-0.0862688	0.259401	-0.0559008
FA	FA(16:0-1)	0.25542	0.642914	0.552208	0.084286	0.0454709	0.335602					-0.0872903	0.414245	0.611809	-0.142835	0.438027	0.0276409
FA	FA(20:0)	0.0621068	0.106385	0.642112	0.381692	0.0061943	0.479048					0.222782	-0.979787	0.775811	0.122635	0.444309	0.163249
FA	FA(18:0)	0.372267	0.17949	0.69269	0.303053	0.0123012	0.501198					0.395589	0.268307	0.819562	0.00452056	0.497356	0.104728
FA	FA(14:0-2)			0.99946	0.581301	0.0214158	0.801097							1.12344	0.572661	0.412507	0.701357
FA	FA(16:0-2)			1.0004	0.585087	0.00850036	0.612738							1.10477	0.337019	0.387599	0.315757
FA	FA(20:5)	0.215819	0.585226									0.17641	2.41481
Hex2Cer	Hex2Cer(34:2)	0.80891	0.156745									1.41581	0.486678
HexCer	HexCer(34:2)							0.516178	0.214066	0.0672824	0.378756							-0.121092	0.195241	0.0732337	-0.118696
HexCer	HexCer(33:1)							1.71583	0.148621	1.34579	0.558812							-0.120041	-0.0160878	-0.164945	-0.084694
HexCer	HexCer(42:2)	0.0877838	2.03443	0.211938	0.328026	0.0725307	0.250041					-0.108776	-1.24284	0.482715	-0.302051	0.51784	0.345369
HexCer	HexCer(40:2)	1.16924	1.17244	0.227745	0.418106	0.387427	0.595455					-0.205496	-1.87115	-0.263973	-0.605336	0.596874	0.544148
HexCer	HexCer(42:1)	0.134553	0.567428									0.323499	-1.58697
HexCer	HexCer(42:3)	0.152082	0.118227									-0.208952	-0.364105
HexCer	HexCer(36:1-1)	0.165879	1.84563									-0.599488	-1.53675
HexCer	HexCer(36:1-2)	0.471322	0.0279627									-0.0434783	-0.211449
LPC	LPC(17:0)	0.907054	0.736296					0.0895188	1.21875	1.26359	0.392915	-0.223034	0.517877					-0.0119662	0.11489	-0.274775	0.0957574
LPC	LPC(15:1-2)							0.145904	0.310017	0.677407	0.361723							-0.0269638	-0.136475	-0.0343478	0.079323
LPC	LPC(24:1)	0.172801	0.582591					0.240599	0.109657	0.339949	0.395438	0.0439964	0.0802189					0.00818493	-0.143816	-0.0553386	0.12088
LPC	LPC(20:1)	0.0658403	0.412897					0.263353	0.103123	0.0755667	0.60039	-0.026141	0.415707					-0.0675942	-0.0728329	-0.0441613	0.306165
LPC	LPC(26:1)							0.296027	0.461971	0.0338875	0.140441							-0.0313974	0.0261318	-0.101009	-0.0445236
LPC	LPC(21:0)							0.366181	1.66984	1.82858	0.00432623							-0.0912181	0.178329	-0.24369	-0.0306661
LPC	LPC(22:0)	1.29906	0.307799					0.600685	0.36611	3.3075	0.519669	0.181272	0.0632574					-0.0646494	0.0613184	-0.263094	-0.0570578
LPC	LPC(22:1)	0.0457528	0.570302					0.739079	0.307619	0.724386	0.323555	0.0192938	0.29959					-0.0601554	0.0332462	-0.104522	0.106175
LPC	LPC(16:0)	0.511207	0.941194	0.0694507	0.146599	0.634819	0.781085	0.77126	1.42443	0.00933139	0.00415926	-0.161703	0.535877	-0.00203882	0.0502357	0.0276381	-0.313686	0.106001	0.132059	-0.051897	0.0385428
LPC	LPC(24:0)							0.824543	0.843881	3.39357	0.227671							-0.048308	0.144254	-0.269089	-0.090699
LPC	LPC(18:0)	0.239524	1.50438	0.410314	0.0942351	0.346439	0.736907	1.19876	0.169468	0.579768	0.173185	-0.00629704	0.50347	0.378525	-0.0195369	0.301906	-0.478257	-0.0436425	0.0493082	-0.0829985	-0.0555462
LPC	LPC(15:0)	1.29876	0.614873					1.2142	2.01378	0.867994	0.240053	-0.382563	0.32208					0.115094	0.352997	-0.306092	0.137721
LPC	LPC(20:2)	0.103002	0.460188					1.32697	0.483896	0.298317	1.57689	0.0739482	0.594297					0.25258	-0.096501	0.0109513	0.291144
LPC	LPC(22:5)							1.55531	1.01493	0.503015	0.515404							0.452179	-0.143443	0.1088	0.0894982
LPC	LPC(22:6)	0.213742	0.664509	0.0785648	0.304248	0.368798	0.744067	1.58593	0.726523	0.290592	1.00554	0.0435454	1.11573	0.0927246	0.170896	0.21387	-0.366948	0.323076	-0.108118	0.0314107	0.221333
LPC	LPC(20:0)	0.997557	0.597187					1.5935	0.499246	1.89372	1.05748	0.176639	0.152796					-0.167813	0.0467441	-0.332248	-0.155593
LPC	LPC(22:4)	0.0583813	0.798568	0.081531	0.143333	0.188643	0.639699	1.66263	1.19713	0.692891	0.889923	0.0582333	1.06688	-0.160454	-0.113716	0.158506	-0.556422	0.453818	-0.338447	0.182512	0.207957
LPC	LPC(19:0)							1.90831	1.03471	0.990785	0.17043							-0.176928	0.186117	-0.144468	0.0702932
LPC	LPC(20:5)	0.471097	0.321784					1.92686	0.222896	0.0298771	1.87501	-0.347584	0.393129					0.268364	0.146218	0.162306	0.541878
LPC	LPC(20:3)	0.031471	0.42554	0.402184	0.0399018	0.216988	1.59957	1.98965	0.684044	1.42106	1.30281	0.107331	0.731917	0.409615	0.324357	0.077418	-0.673647	0.362392	-0.18172	0.275158	0.293854
LPC	LPC(18:1)	0.361815	0.2742	0.651351	0.42753	1.68973	0.553653	2.03417	0.171779	1.38607	1.07286	-0.147888	0.454496	0.193302	-0.26048	0.350129	-0.480382	0.288983	0.0466145	0.228243	0.188936
LPC	LPC(14:1)							2.23425	1.65192	2.89146	1.12454							0.226258	0.357236	0.390995	-0.188889
LPC	LPC(14:0)	0.0919354	0.229962					2.33695	1.22264	1.24326	2.07084	-0.0768972	0.353948					0.175649	0.123194	-0.277913	0.47869
LPC	LPC(15:1-1)							2.56254	0.9941	0.894604	2.94234							0.432536	0.206273	-0.23058	0.433644
LPC	LPC(16:1)	0.175898	0.26297	0.0625046	0.529519	1.1036	0.934028	2.59222	0.838378	0.0626265	1.73386	-0.121531	0.246322	-0.0370102	-0.157028	0.214755	-0.572677	0.303756	0.115727	0.0692528	0.39258
LPC	LPC(16:2)							2.71635	1.12425	1.65229	2.37529							0.210481	0.158501	-0.343677	0.391045
LPC	LPC(20:4)	0.0226539	0.587684	0.260937	0.0295392	0.430597	0.92227	2.77254	0.504309	0.268067	1.05804	0.150446	0.857727	0.11339	0.185456	0.217811	-0.498613	0.300543	-0.092071	0.0308865	0.351649
LPC	LPC(18:2)	0.390263	0.208435	0.362414	0.251194	0.387966	1.32303	3.06553	0.00184541	0.221907	0.746122	-0.110859	0.067291	-0.324804	-0.0141107	0.361412	-0.708929	0.245502	-0.0369759	-0.0283243	0.182952
LPC	LPC(17:1)	0.275042	0.146841					3.4726	1.23631	0.0457825	2.03436	-0.165387	0.00407684					0.260112	0.201145	0.0328953	0.20608
LPC	LPC(18:3)	0.0455631	0.29923					3.47374	0.213543	0.629711	1.7211	0.0994045	0.642271					0.35631	0.0601451	-0.0735875	0.32021
LPC	LPC(18:4)							4.20875	0.12383	0.0567468	1.75809							0.486294	0.181193	0.181069	0.356867
LPC	LPC(17:2)							4.44422	0.466956	1.0843	2.24974							0.40722	0.12621	-0.24248	0.322675
LPCO	LPC(O-18:1)	0.145436	0.367262					0.24447	0.262262	0.660418	1.47475	0.0629493	0.48699					0.00795452	-0.0561955	-0.0113472	0.34788
LPCO	LPC(O-18:2-1)	0.840144	0.153439					0.611384	0.000340645	1.15509	1.25587	-0.260044	0.104408					-0.126426	-0.12588	-0.209424	0.181413
LPCO	LPC(O-18:3)							1.25566	0.293945	1.29789	1.45959							0.166652	0.0874666	0.228303	0.324226
LPCO	LPC(O-18:2-2)							1.34145	0.286018	0.618661	0.505207							-0.0783524	-0.0727204	-0.0784723	-0.122381
LPCO	LPC(O-20:0)							1.55141	0.19433	3.14191	0.872261							-0.249389	-0.0444208	-0.320717	-0.190744
LPCO	LPC(O-16:1)	0.816295	0.750098					2.15105	0.556108	1.72027	0.882689	-0.18084	0.276945					-0.231722	0.19246	-0.242404	0.221185
LPCO	LPC(O-16:0)	0.256686	1.46081									0.0958746	0.6392
LPCO	LPC(O-18:0)	0.488354	1.1515									-0.191834	0.75363
LPE	LPE(20:2)	0.0380194	0.274001					0.00334455	1.2883	1.0154	0.0402133	0.103734	-0.325939					0.0983831	-0.454697	-0.125786	-0.0426267
LPE	LPE(18:3)	0.295468	0.314668					0.0737256	0.347395	1.0531	0.102224	0.059073	0.886016					-0.106103	-0.0768517	-0.189259	-0.174595
LPE	LPE(16:1)	0.20375	0.323622					0.0985669	0.199615	0.289987	0.00766758	0.0831557	0.415681					0.0378829	0.113066	0.0967762	-0.0301681
LPE	LPE(18:2)	0.275415	0.812116	1.83553	0.269997	0.0192563	0.461369	0.13072	0.16711	0.50812	0.063165	-0.107432	0.775264	-0.775277	-0.332636	-0.0325676	-0.44491	0.100544	0.0517578	-0.0297903	-0.0322851
LPE	LPE(18:1)	0.082214	0.541546	0.0809367	0.044882	0.288055	0.308443	0.206484	0.232166	0.143803	0.214904	0.0119714	0.438933	0.0870066	-0.0976617	0.232041	-0.0245065	0.00633955	-0.156116	0.0245035	-0.0730299
LPE	LPE(20:5)	0.195592	0.328425	0.788065	0.0826532	0.0044909	1.01158	0.232087	0.812918	0.748768	0.0672952	-0.0778546	0.692619	0.878588	-0.117615	0.265313	0.24266	-0.164451	-0.110665	0.0932369	-0.0663323
LPE	LPE(20:3)	0.160873	0.464514					0.307379	0.541023	0.0327275	0.0814653	0.219328	0.762332					0.0348522	-0.403272	-0.0967148	0.102627
LPE	LPE(22:5)							0.327347	1.95905	0.286723	0.410868							-0.022805	-0.444517	0.176433	-0.139266
LPE	LPE(22:6)	0.0562367	0.541278	0.199299	1.04751	0.021119	0.266497	0.533306	0.805792	0.567819	0.602242	0.29342	0.494815	0.182809	-0.22752	0.257623	-0.363097	-0.189615	-0.324936	-0.0953096	-0.296802
LPE	LPE(22:4)	0.324613	0.518481					0.537456	0.696616	0.0490455	0.436009	0.288457	0.510928					0.36314	-0.259736	-0.0236381	0.185592
LPE	LPE(20:4)	0.093078	0.636208	0.343819	0.759943	0.207603	0.424707	0.541728	1.55736	1.05464	0.0320607	0.128493	0.729611	0.36428	0.136188	0.0285765	0.254349	-0.0257931	-0.270297	-0.227947	-0.0906511
LPE	LPE(16:0)	0.0305802	0.372876	1.70614	0.4908	0.119038	1.05924	0.758552	0.0552077	0.0448726	1.62152	0.0147604	0.0180862	-0.406899	-0.0783701	0.171236	-0.274302	-0.173649	-0.048899	-0.0529344	-0.268336
LPE	LPE(18:0)	0.124379	0.268919	0.214142	0.132117	0.232952	0.140615	1.25926	0.204429	0.856938	0.86158	0.0677986	-0.0751189	-0.0768217	0.0703651	-0.0215113	-0.073564	-0.155969	-0.00845594	-0.0803983	-0.334282
LPE	LPE(20:0)							1.98351	3.67307	0.407952	1.43681							-0.18648	0.32009	-0.0977762	-0.550126
LPE	LPE(20:1)	0.0207829	0.0123933									0.0186212	0.214171
LPE	LPE(14:1)	0.315998	0.0120364									0.213212	-1.13877
LPE	LPE(17:1)	0.929327	0.354415									-0.790959	0.609428
LPEO	LPE(O-18:3)	0.0282711	0.527826									-0.250496	-0.79793
PC	PC(30:1)	0.978681	1.03013	0.0783787	0.819389	0.0813286	0.231364	0.00575186	1.4804	0.656949	0.178292	0.110862	0.438837	0.0571572	0.0889375	-0.109087	0.0176063	-0.0192042	-0.323598	-0.0499657	0.0471603
PC	PC(36:4-2)	0.922679	0.770803	0.96724	0.325941	0.117113	0.0269171	0.0125923	0.371552	0.154982	0.226735	0.0881119	0.229845	-0.499109	-0.543212	0.109409	-0.113608	0.0140124	-0.0231573	0.158778	-0.0269804
PC	PC(40:5-3)							0.0130194	1.09124	1.03103	0.0182131							0.0665189	-0.247717	0.245516	-0.130952
PC	PC(39:6)							0.0205638	0.368711	0.237743	0.893778							0.0538199	0.0450935	-0.086515	-0.159016
PC	PC(34:5)							0.0220499	0.203376	0.202141	0.612625							-0.0150885	-0.0661423	0.0658381	0.283914
PC	PC(40:2-1)			0.328402	0.204598	0.399333	0.10312	0.0291979	0.198389	0.813339	1.47556			-0.140368	0.104054	0.17625	0.0575416	-0.03083	-0.0296433	0.156161	0.381809
PC	PC(38:6-1)	1.96249	1.65074	0.112322	0.146632	3.50288e-05	0.201581	0.0403556	0.753183	0.332689	0.551455	0.245149	0.594545	0.150279	-0.492471	0.164955	-0.44366	0.0898763	0.184716	-0.0271272	-0.0122157
PC	PC(32:1)	0.859482	0.2153					0.0404221	0.105451	2.20608	0.306961	0.0579234	0.173385					0.107197	-0.0407017	0.478623	-0.0483037
PC	PC(36:6)	1.80835	1.52662					0.0409007	0.107051	0.100569	0.69497	0.147193	0.488866					0.0722804	0.0264922	-0.0764613	0.385262
PC	PC(36:2-1)			0.235104	0.0924226	0.226209	0.535426	0.0454974	1.0318	3.90034	0.101135			0.245198	0.153182	0.200001	-0.0140221	0.0397396	0.162996	0.245188	0.136562
PC	PC(37:4)	1.15952	0.111574					0.0462822	0.00901985	0.118122	0.498655	0.116714	0.219399					0.0193586	0.113043	-0.128065	-0.0855537
PC	PC(36:8)							0.0494625	0.11103	0.674602	0.164064							-0.236258	-0.0691878	0.0276118	0.130843
PC	PC(31:1)	0.132895	0.410567					0.0543399	0.194078	1.27196	0.321253	-0.121811	0.327095					0.150516	-0.0820971	0.30238	0.0387927
PC	PC(37:3-1)							0.060535	0.988956	1.67194	0.513173							-0.0759389	0.110665	0.195889	0.0808742
PC	PC(29:2)							0.0613817	0.544782	2.82894	0.177931							-0.0622581	-0.104765	-0.263632	-0.0436949
PC	PC(35:5-2)							0.0637527	0.0503039	1.00814	0.222873							0.0399589	0.0102674	-0.181889	0.0767627
PC	PC(42:2-2)							0.0710315	0.0215262	1.44453	0.728243							-0.0254756	-0.00132643	0.169547	0.0429102
PC	PC(42:7)	0.43927	0.0697118					0.0728847	0.724632	0.707928	0.0587977	0.0759723	0.250465					0.180751	0.115785	0.13339	-0.0504112
PC	PC(39:5-1)							0.073012	0.0885374	0.299597	1.0547							0.0831953	-0.0439359	-0.121164	-0.244985
PC	PC(42:4)	0.483454	0.0441385	0.541149	0.393192	0.386747	0.11544	0.073804	0.166464	0.588688	1.88821	0.0647746	0.290196	-0.241879	-0.206062	-0.373562	0.127121	-0.0488645	-0.00177339	0.0420678	0.153116
PC	PC(38:5-3)							0.0740205	0.583543	3.6863	2.06139							-0.067513	0.0512885	0.136411	-0.163254
PC	PC(38:5-2)							0.0809789	0.184971	1.24846	1.17031							-0.102947	-0.0855434	0.143643	-0.526487
PC	PC(36:7)	1.33301	0.224783					0.0838203	0.231913	0.399434	0.398439	0.0958166	0.170093					0.0237535	-0.109531	0.0581407	0.0273078
PC	PC(36:3-1)			0.0524126	0.393085	0.0654772	0.504211	0.0860836	1.20245	5.29354	0.414424			-0.0969602	-0.0632987	-0.168431	-0.142009	-0.0158503	0.131134	0.190993	0.0267211
PC	PC(42:2-1)							0.0994422	0.0373141	0.315012	0.174777							-0.0595116	0.137304	-0.0813225	0.109183
PC	PC(40:8-1)	0.144473	1.51453	0.611904	0.32847	0.114361	0.0193741	0.0997052	0.312572	1.56656	0.0977155	0.00696763	0.423472	-1.95888e-05	-0.239687	0.562183	-0.244064	0.0631273	-0.175659	-0.191991	0.0142798
PC	PC(40:2-2)							0.102576	0.426127	0.0460207	0.211243							0.212834	0.147636	-0.131279	0.00454103
PC	PC(44:4)							0.105743	0.276431	0.218725	0.232084							0.0997409	-0.0578285	0.00631846	-0.0906494
PC	PC(38:0)	0.00281324	1.09865					0.116035	1.10998	0.621143	0.738892	-0.258848	-0.920738					-0.138479	0.419782	-0.231251	-0.333376
PC	PC(34:4)	1.56569	1.36113					0.117045	0.783879	0.404742	0.186465	0.264906	0.425652					-0.0621886	0.131327	-0.0317298	0.0551466
PC	PC(40:6-1)	1.29573	1.07502	0.640905	0.0266002	0.0106426	0.0307383	0.127436	0.222918	1.32601	2.77792	0.186936	0.527862	-0.318722	0.185561	-0.150902	0.0680102	-0.0327426	0.0122144	0.159412	-0.224801
PC	PC(40:9)							0.129095	0.207603	0.565809	0.353738							0.054879	-0.231065	-0.1345	-0.0368746
PC	PC(33:0-2)							0.13609	0.583382	0.709769	0.558309							0.0260134	-0.0866844	-0.113125	-0.00989567
PC	PC(35:5-1)							0.137523	1.02811	0.345136	0.0970913							-0.0178849	0.162806	0.153058	-0.0421383
PC	PC(38:4-1)	1.50229	0.402527	0.905038	0.789036	0.194956	0.0715038	0.148093	0.879481	2.21135	0.370908	0.175233	0.273316	-0.24267	0.307912	-0.0807552	-0.293722	0.195443	0.16228	0.335667	0.174965
PC	PC(42:3)							0.156497	0.0985736	0.600587	0.512796							0.0958912	-0.0234443	0.119477	0.011153
PC	PC(35:1)	0.233327	0.456824					0.157642	0.701166	2.55864	0.337211	0.119531	-0.0641858					-0.113263	0.0698655	0.152649	-0.163519
PC	PC(44:11-2)							0.166006	0.634637	0.116062	0.481729							0.153095	-0.281276	-0.0214296	0.0355878
PC	PC(42:11)							0.173909	1.04223	0.576739	0.31673							-0.0877655	-0.3835	-0.25227	-0.0698606
PC	PC(35:4)	0.0708098	1.26015					0.177202	0.388333	0.270482	0.0343821	0.13445	0.427548					0.0761445	0.181374	0.0135166	-0.0404383
PC	PC(32:2)	1.64846	1.45553					0.180614	0.0777822	0.444871	0.510839	0.295969	0.483042					0.0189123	-0.149901	0.0657986	0.166928
PC	PC(36:1-2)							0.197819	1.79852	3.74611	1.50623							0.0461663	0.190671	0.203369	-0.247259
PC	PC(41:2-1)							0.199049	0.0934988	0.0636388	1.18374							0.219978	-0.0886197	0.0647236	0.254926
PC	PC(36:5)	0.124078	0.948168	0.113205	0.362021	0.000908347	0.592848	0.200345	0.698216	0.727802	1.21141	0.106548	0.348601	-0.0923388	-0.0314224	-0.143084	-0.153511	0.00153222	0.0981926	0.215832	-0.18329
PC	PC(42:9)							0.205949	0.0452643	0.0703556	0.0764241							0.0842267	0.100155	0.0923118	-0.121917
PC	PC(38:8)							0.209836	0.32071	0.568192	0.16427							-0.0841227	0.0850002	-0.0402687	-0.13948
PC	PC(40:7)	1.08635	0.796891	0.170463	0.447785	0.145646	0.518636	0.21153	1.17058	1.78178	0.0411035	0.180939	0.326606	-0.0529021	0.0096151	-0.028657	0.101191	0.191282	0.178229	0.178605	-0.0116822
PC	PC(35:3)							0.230765	1.2042	0.314832	0.498581							-0.0558807	0.0553646	-0.0729323	-0.101353
PC	PC(40:1-2)							0.246406	0.618722	0.491711	0.329178							-0.0253098	-0.0506868	0.0412118	0.016666
PC	PC(39:4-1)							0.261506	0.0407269	0.68553	0.179144							-0.0259858	0.0231991	0.0374998	-0.1016
PC	PC(31:0)	0.321013	1.67725					0.262157	1.60236	0.459231	0.174206	0.136924	-0.388043					-0.00720934	0.435916	0.0329289	-0.0471125
PC	PC(34:3-1)	2.00242	0.0753239	0.924965	0.51172	0.148046	0.640828	0.264696	0.9431	0.144563	0.108449	0.490779	0.505959	-0.817344	-0.161706	-0.272089	-0.588128	0.107441	0.00675617	0.0289806	0.0949241
PC	PC(35:0-1)							0.273604	2.95191	0.0547671	0.870133							-0.0534592	0.382166	0.0283792	0.149397
PC	PC(42:5-1)							0.280553	0.253062	0.251291	0.290207							-0.0143128	-0.126152	0.274977	-0.119313
PC	PC(38:7-2)							0.280762	0.0833448	0.000946947	0.520078							0.214307	-0.062455	-0.0993811	0.0706734
PC	PC(39:2)							0.282103	0.400365	0.336644	0.475775							0.140479	-0.0577156	0.0825501	0.153379
PC	PC(33:2)							0.313509	0.591364	0.402613	1.1509							-0.100617	0.0186472	-0.176919	-0.243303
PC	PC(23:0)							0.31566	0.298649	0.361123	0.179308							-0.0289945	-0.121777	-0.0552614	0.121632
PC	PC(44:7)							0.342122	0.347553	0.0863393	0.391149							0.0992687	0.0263603	-0.00873046	0.166044
PC	PC(39:7)							0.373556	0.241812	0.278511	0.403732							0.226021	0.184951	-0.03458	-0.0697666
PC	PC(39:5-2)							0.384096	0.720642	0.486697	0.563984							0.079384	0.107049	0.070641	-0.14197
PC	PC(38:2-2)							0.386277	0.0624173	0.0597275	0.3062							-0.0407217	-0.0451018	0.0279095	-0.0726346
PC	PC(38:7-1)							0.392707	0.185885	0.60135	0.0211943							-0.05709	0.0592225	-0.0308427	-0.00584304
PC	PC(21:0)							0.438598	0.12562	0.701822	0.232598							-0.0435073	-0.0295328	-0.104831	-0.0115067
PC	PC(41:5-2)							0.446844	0.0894858	0.0719116	0.326668							-0.0980026	-0.0390996	-0.116581	-0.121042
PC	PC(40:6-2)	0.475377	0.0614501					0.451389	0.380043	0.26277	0.261747	0.028975	0.214566					0.185749	0.0898785	-0.0300216	-0.138513
PC	PC(32:3)							0.45406	0.0232926	0.304877	0.145134							-0.0357808	-0.112252	0.157968	-0.232048
PC	PC(32:0)	0.335344	1.28371					0.456214	1.03838	0.540038	0.168912	-0.0265098	-0.374601					-0.0786302	0.239314	0.117235	0.0587534
PC	PC(35:6)							0.501843	0.290928	0.821893	0.79262							0.05596	-0.109981	-0.0232334	0.0919466
PC	PC(33:3)							0.513894	0.456743	0.0923894	0.269214							0.0979963	-0.210622	0.0835172	-0.0709722
PC	PC(40:4-1)			0.845933	0.880436	0.371786	1.86253	0.542116	0.0927683	0.188199	0.446611			-0.340003	0.156726	-0.402778	0.343514	-0.158615	-0.049507	0.0282487	0.0579041
PC	PC(41:7)							0.545005	1.00975	0.591791	0.0823583							0.087449	0.147372	0.173122	-0.0641091
PC	PC(38:2-1)			0.111863	0.216962	1.07404	0.538297	0.554223	0.679803	2.09308	0.431008			-0.117878	0.055128	0.364278	0.0148228	-0.158561	0.075753	0.500741	0.148556
PC	PC(33:1)	1.23743	0.0287363					0.58003	0.565294	2.63353	0.367917	0.104157	-0.102404					0.114425	0.0309215	0.267166	-0.089494
PC	PC(44:6)							0.586906	0.766988	0.267894	0.804752							0.0778776	-0.145049	-0.040745	0.0914307
PC	PC(39:8)							0.598265	0.905577	0.522869	0.00609438							-0.0244295	-0.109205	-0.1592	-0.114645
PC	PC(34:3-2)	1.62198	0.924541					0.618487	0.168509	1.66466	0.655888	0.213847	0.458991					-0.124761	-0.0475491	0.142392	-0.331269
PC	PC(40:5-1)			0.432118	0.435046	0.0776743	0.628717	0.622065	0.181458	1.14356	1.48565			0.0677902	-0.369355	-0.0204022	-0.608476	-0.0661951	-0.0440051	0.112689	-0.214438
PC	PC(40:3)	0.458933	0.0235758	0.124558	0.369323	0.0128234	0.371544	0.636475	0.0286333	0.630498	0.0169666	0.161443	-0.319315	0.0589683	0.0771161	-0.282012	-0.487118	0.00342422	0.017552	0.277818	0.0260716
PC	PC(41:6)	1.56466	1.06606					0.637498	0.503767	0.125505	0.317812	0.919953	0.552013					-0.059868	0.061053	-0.0975789	-0.103984
PC	PC(37:2-1)							0.639074	0.162598	0.251065	0.103112							-0.0938528	0.00152744	0.117194	0.148733
PC	PC(40:5-2)							0.651207	0.205742	1.63029	1.73616							-0.161392	0.0420835	0.145644	-0.269285
PC	PC(46:7)							0.655249	0.405665	0.259078	0.957508							0.11074	-0.16251	0.110107	0.141578
PC	PC(37:6)	0.440172	0.633953					0.662536	0.0827533	1.04907	0.353832	0.129536	0.33738					-0.0515577	-0.0611176	-0.298569	-0.0971816
PC	PC(28:1)							0.674756	0.382311	0.943547	0.135174							0.193652	0.0852356	0.00154276	-0.0692015
PC	PC(38:3)	1.25842	0.174668	0.00592608	0.280891	0.143452	1.61714	0.699091	0.134519	1.99114	0.683133	0.307744	0.131547	0.119691	-0.0717306	0.123371	-0.68272	-0.208223	0.0347335	0.19466	-0.08122
PC	PC(38:4-2)	1.78884	0.123779	0.0349378	0.532833	0.169346	0.769443	0.704811	0.911117	2.41179	1.49296	0.307032	0.126447	-0.0586376	0.199558	-0.36174	-0.186663	0.0510007	0.120784	0.154748	-0.104998
PC	PC(38:6-2)	0.251347	0.388072	0.331191	0.326192	0.0555479	0.293242	0.749774	1.03435	3.10785	3.20929	0.0654994	0.0450885	-0.20762	-0.102182	-0.397004	-0.0369783	0.0195773	0.0715921	0.162133	-0.200103
PC	PC(44:12)	0.281281	1.36259					0.806077	0.737021	0.420681	0.0599251	0.144531	0.223664					0.36519	-0.0977123	-0.233968	-0.116853
PC	PC(34:0)	1.12694	1.75084	0.0441086	0.161872	0.0835277	0.138548	0.807991	1.79054	0.513706	0.0408512	-0.231341	-1.05597	-0.260836	0.287013	-0.329676	-0.0889109	-0.0908132	0.418622	0.0482432	0.0699016
PC	PC(34:1)	0.900885	0.0558606	0.776066	0.114469	0.836242	0.285604	0.827168	1.3147	5.39011	1.65128	-0.0331007	0.0453112	0.139229	0.103794	0.192553	0.365083	0.0182104	0.110262	0.371833	-0.157382
PC	PC(35:2)	0.701129	0.140078					0.842757	0.610904	0.338879	0.045679	-0.136804	-0.0213785					-0.0833222	0.0216093	0.0147066	-0.01676
PC	PC(33:0-1)							0.871924	2.87599	1.02392	0.0246505							0.0500126	0.497453	0.0736551	0.0012812
PC	PC(34:2)	3.20316	0.388828	0.0410857	0.205706	0.0512162	0.420406	0.875654	1.94498	3.90241	2.1874	0.253133	0.214299	0.143828	0.0286685	-0.0564923	-0.225662	0.0607644	0.184271	0.258782	-0.257529
PC	PC(37:5)							0.883103	0.657361	0.235229	0.0651141							0.210606	0.102328	0.0175484	0.0144671
PC	PC(41:3)							0.907277	0.740456	1.07941	1.6174							0.203867	0.0387866	0.138766	0.218337
PC	PC(42:10)	0.762304	1.76689					0.945471	1.17642	0.557618	0.556826	0.135799	0.446484					0.253731	-0.245443	-0.0721313	0.339509
PC	PC(44:11-1)							1.04422	0.446503	0.203405	0.311293							0.420431	-0.403652	0.0990108	-0.132118
PC	PC(35:0-2)							1.06887	0.231641	1.72133	0.501926							-0.0938708	-0.17523	-0.12799	-0.0752856
PC	PC(40:4-2)			0.349984	0.192312	0.176842	0.0893374	1.07486	1.23205	0.957691	0.294456			-0.483376	-0.0283449	-0.588309	0.309439	-0.225049	-0.288911	0.26364	-0.131797
PC	PC(38:5-1)							1.08086	1.48983	3.02887	0.562193							0.14979	0.171121	0.199159	-0.0777591
PC	PC(42:5-2)							1.09349	0.623139	0.0518059	1.22082							-0.215422	-0.050121	0.00102226	-0.312832
PC	PC(30:0)	1.2507	0.432837	0.0284294	0.990175	0.0180286	0.558504	1.10051	0.0231421	0.0136034	0.182261	0.153731	-0.239344	-0.178515	0.687821	-0.00606782	0.400456	-0.0528882	0.309022	-0.0145901	0.0898732
PC	PC(37:1-1)							1.15674	0.95774	2.57591	0.541597							-0.119089	0.190514	0.189204	0.0118073
PC	PC(32:4)							1.18071	1.0417	0.106541	0.0391216							-0.125369	-0.279552	-0.0956571	-0.0326191
PC	PC(36:2-2)							1.20011	2.24572	3.44963	2.15283							0.0783053	0.243937	0.211394	-0.156164
PC	PC(31:2)							1.36922	0.110684	1.19156	0.129585							-0.266397	-0.0480327	-0.255871	-0.0448227
PC	PC(36:1-1)			0.570564	0.0606456	0.810212	0.315118	1.45045	0.0702985	3.92644	0.92746			0.0448269	-0.000238585	0.153626	0.288814	-0.182962	0.0141036	0.360483	-0.108589
PC	PC(42:8)	2.08936	0.682315					1.53435	0.934161	0.4748	0.19753	0.243308	0.315534					0.274032	0.210668	0.0824196	-0.187372
PC	PC(41:5-1)							1.53761	0.484219	0.0110453	1.21294							-0.253446	0.0486172	0.0870888	-0.434043
PC	PC(41:4)							1.59872	0.605042	0.457476	0.661753							0.224088	0.0107435	0.199428	0.0627181
PC	PC(30:2)							1.67934	0.500313	1.41112	0.447416							-0.156362	-0.0218677	-0.298137	-0.0904312
PC	PC(36:3-2)							1.69985	0.00897384	2.61167	0.477936							0.192672	-0.0174436	0.212257	-0.150258
PC	PC(39:3)							1.71249	0.0692628	3.38154	0.6368							-0.12421	-0.0220583	0.283583	0.0485868
PC	PC(28:0)	0.0494043	0.326202					1.72182	0.785256	0.31788	0.357547	0.0738529	0.345241					-0.270774	-0.357197	0.250653	0.100055
PC	PC(29:1)							1.92318	1.01299	1.08126	0.240817							-0.304221	-0.280122	-0.309736	-0.0890258
PC	PC(38:1-1)			0.528591	0.111517	0.385533	0.102061	1.92744	1.3702	1.80926	0.536857			0.19156	0.0641089	0.130461	-0.0679292	-0.094038	0.148493	0.325033	0.117361
PC	PC(44:10)	1.85402	0.656054					1.97934	0.205587	0.119847	0.508271	0.280686	0.236568					0.246338	-0.0425554	0.0503133	0.091122
PC	PC(37:0)							1.99939	0.948055	1.1453	0.232222							-0.184847	0.202176	-0.108968	-0.00372183
PC	PC(40:10)							2.10073	0.97744	1.50505	0.118768							-0.441954	0.155989	-0.272229	0.0319006
PC	PC(36:4-1)	0.0792923	0.86414	0.0837249	0.00239568	0.0675554	0.451231	2.26258	0.999283	3.57705	1.46037	-0.108507	0.254793	-0.149544	0.124993	-0.278264	-0.0216417	0.183348	0.0868913	0.262978	-0.080065
PC	PC(43:6)							2.8719	0.756682	0.34948	0.71357							-0.441834	0.211702	-0.0534265	0.124925
PC	PC(42:6)							2.96931	0.461153	0.0999547	0.511042							-0.323866	-0.0144221	-0.0886134	-0.0861945
PC	PC(42:1)	0.336789	0.840538	0.427585	0.112247	0.245107	0.0261785					-0.367557	-1.0921	0.173206	0.143389	0.177313	0.158439
PC	PC(40:1-1)			0.507911	0.0662042	0.453653	0.0143316							0.107671	0.10154	0.129732	0.0948184
PC	PC(38:5)	0.0432891	0.715005									-0.0140111	0.405291
PC	PC(41:2)	0.0845597	0.760703									-0.0708482	-0.415057
PC	PC(44:8)	0.175442	0.462642									0.113879	0.229864
PC	PC(40:1)	0.196531	0.923633									-0.194211	-1.04427
PC	PC(37:1)	0.477053	0.602197									0.168504	-0.168246
PC	PC(42:2)	0.558273	0.690552									-0.341066	-0.627293
PC	PC(38:2)	0.564675	0.214172									0.0908557	0.215116
PC	PC(42:5)	0.636891	0.0453227									0.241619	-0.323118
PC	PC(40:2)	0.638697	0.306069									0.162845	0.328965
PC	PC(33:0)	0.658912	2.32427									0.238074	-0.698237
PC	PC(38:1)	0.908279	0.917379									-0.298533	-0.552232
PC	PC(36:1)	0.910016	0.614028									-0.0909866	-0.0649873
PC	PC(40:5)	0.93063	0.118662									0.332514	0.0680126
PC	PC(38:7)	1.08147	1.5462									0.168739	0.304491
PC	PC(36:2)	1.16842	0.167909									0.19605	-0.0151954
PC	PC(40:8-2)	1.57657	1.07734									0.19089	0.635562
PC	PC(36:0)	1.74753	1.26153									0.48947	-0.793594
PC	PC(36:3)	2.0106	0.462481									0.277867	0.175472
PC	PC(40:4)	2.05414	0.0566122									0.505655	0.153085
PC	PC(37:2)	2.42297	0.155982									-0.481365	-0.125049
PCO/PCP	PC(O-32:1-1)	0.774543	0.921938					0.00622986	1.36223	1.53882	0.886154	-0.216797	-0.345149					-0.0721471	-0.0938789	-0.0799673	0.105834
PCO/PCP	PC(O-36:3-1)							0.0261433	0.650027	1.98239	0.32653							0.0587867	-0.0335492	-0.214466	0.0176422
PCO/PCP	PC(O-38:6-1)	1.27633	0.512021	0.22177	0.0702553	2.40942	0.794379	0.0392883	0.939946	1.65272	0.593355	0.290697	1.1129	0.299823	0.0416461	0.454318	0.433451	-0.044794	-0.0897699	-0.0849338	0.06816
PCO/PCP	PC(O-38:7)	2.36839	0.391999	0.865539	1.05172	0.0337147	0.555869	0.0421859	0.346343	0.602254	1.03637	0.459742	0.0794912	-0.327978	-0.453989	0.600964	0.470383	-0.103286	0.00024746	-0.153889	-0.0866085
PCO/PCP	PC(O-40:5-2)							0.0529783	0.796197	0.820613	0.813803							0.0493631	-0.220906	-0.243222	-0.186839
PCO/PCP	PC(O-34:2-2)	0.590686	0.237044	0.515092	0.739053	1.23882	0.535927	0.0565993	0.759666	1.29585	0.0679015	0.234637	0.0814641	0.195329	-0.369848	0.452204	0.137738	-0.0427885	-0.102052	-0.161846	-0.0386986
PCO/PCP	PC(O-42:7-1)							0.0676046	0.631302	1.44115	1.29827							-0.0299015	-0.0750301	-0.37662	-0.174071
PCO/PCP	PC(O-36:5-2)							0.0766015	0.16663	1.56299	0.150975							0.102536	-0.105499	-0.123524	0.0336155
PCO/PCP	PC(O-40:4-1)							0.0867717	0.208046	0.924726	0.645218							-0.0339627	-0.085279	-0.0695719	0.0345121
PCO/PCP	PC(O-30:0)							0.0873644	0.874302	0.827686	0.524331							0.0412261	-0.22938	-0.00381414	0.142136
PCO/PCP	PC(O-36:4-1)							0.0930321	1.1832	2.74157	0.22911							0.0673301	-0.166091	-0.250243	0.0458505
PCO/PCP	PC(O-42:4-2)							0.094037	0.17246	0.505843	0.0622996							0.0173623	-0.0525154	-0.00735712	0.0716961
PCO/PCP	PC(O-42:3-1)							0.100278	0.579919	1.55477	0.332115							0.0391886	-0.0140382	-0.128891	-0.0759191
PCO/PCP	PC(O-40:7)							0.116684	0.58853	2.84091	0.76029							-0.051121	-0.183589	-0.388709	-0.362627
PCO/PCP	PC(O-40:2-2)							0.132884	0.0383324	1.1118	0.0904552							0.0333113	0.0569327	-0.0433778	0.0640094
PCO/PCP	PC(O-36:6-2)							0.146265	0.0303311	0.130091	0.00466354							-0.0989256	-0.036136	0.0586536	-0.116733
PCO/PCP	PC(O-34:1-1)							0.183474	0.681759	0.446885	0.584729							-0.0232836	-0.198498	-0.0510262	0.0762977
PCO/PCP	PC(O-40:9)							0.185985	0.273502	1.35313	0.0245103							0.127483	-0.0198569	0.318722	0.0753884
PCO/PCP	PC(O-37:1-2)							0.187983	0.334765	2.09294	0.188025							-0.0585226	0.033809	0.232501	-0.181423
PCO/PCP	PC(O-42:5-2)							0.203341	0.615226	1.36229	0.321541							-0.0214169	-0.170893	-0.134929	0.154147
PCO/PCP	PC(O-35:1-2)							0.207732	0.255965	2.81374	0.0232189							0.0909293	0.0537556	0.413904	-0.196924
PCO/PCP	PC(O-33:2-1)							0.229512	0.107257	1.55352	0.117197							-0.0843878	0.0583685	-0.387621	-0.133625
PCO/PCP	PC(O-42:7-2)							0.252667	0.797735	2.34515	0.286044							-0.085758	-0.155112	-0.430785	-0.0527415
PCO/PCP	PC(O-34:4-1)							0.281357	0.030087	2.13752	0.627626							-0.0555773	-0.0644413	-0.229682	0.188493
PCO/PCP	PC(O-36:5-1)							0.284254	0.106447	1.58031	0.076006							-0.029098	-0.0383556	-0.160752	-0.018556
PCO/PCP	PC(O-38:5-2)							0.30678	0.588305	0.738877	0.197791							0.0310647	-0.0626844	-0.177915	-0.0999634
PCO/PCP	PC(O-38:2-2)							0.327609	1.01654	1.47129	0.229189							-0.0317497	0.248382	-0.190168	0.196842
PCO/PCP	PC(O-38:5-1)							0.360945	1.06229	0.882445	0.235501							0.140573	-0.127337	-0.090416	-0.0643362
PCO/PCP	PC(O-34:5-2)							0.38602	0.153338	0.836565	0.0734424							0.248847	-0.0734934	-0.270567	0.103495
PCO/PCP	PC(O-40:2-1)							0.410515	0.44942	0.0138123	0.432673							-0.1042	0.0216931	-0.02115	0.0869182
PCO/PCP	PC(O-36:2-2)	2.2096	0.347934	0.39034	0.191554	1.04202	0.250827	0.435716	0.238871	0.946071	0.652202	0.297958	0.247642	0.159537	0.203525	0.439665	0.527939	0.0589371	0.0444934	-0.154272	0.0789585
PCO/PCP	PC(O-31:1-2)							0.455819	0.511008	0.322082	0.231419							0.162381	-0.0786908	0.142418	-0.138646
PCO/PCP	PC(O-36:1-2)							0.468371	0.0916459	0.018149	0.675451							-0.128851	-0.0134195	-0.0431597	0.226954
PCO/PCP	PC(O-40:3-1)							0.469161	0.439501	0.914528	0.0156821							-0.162527	-0.062156	-0.0918811	0.132733
PCO/PCP	PC(O-34:5-1)							0.474255	0.152903	0.728858	0.0326347							-0.104565	-0.0466504	-0.124729	0.111907
PCO/PCP	PC(O-38:4-1)							0.495763	1.20367	1.49752	0.118593							-0.0861618	-0.260104	-0.154618	-0.0336713
PCO/PCP	PC(O-42:4-1)							0.513116	0.218159	0.00349269	1.11444							0.081032	-0.128381	0.0541273	0.0955435
PCO/PCP	PC(O-30:1-1)							0.551655	0.21424	0.117167	1.09542							-0.33709	-0.372066	0.280277	-0.552276
PCO/PCP	PC(O-33:2-2)							0.61656	0.126656	0.742676	0.56303							0.0340357	-0.0234945	-0.026924	-0.0637704
PCO/PCP	PC(O-40:8)							0.632952	0.507887	0.231047	0.00627324							0.0156324	-0.0145841	-0.0959183	-0.0183137
PCO/PCP	PC(O-42:6-1)							0.670054	1.3793	1.49528	0.627944							-0.223721	-0.188469	-0.27888	-0.108543
PCO/PCP	PC(O-32:3)							0.721453	0.0617391	0.597318	1.00127							0.651289	0.0272167	-0.220192	0.158031
PCO/PCP	PC(O-33:3)							0.728482	0.164728	0.135641	0.0641477							0.0895696	0.155736	0.00612473	0.0832339
PCO/PCP	PC(O-33:1-1)							0.742303	0.0093421	0.414807	0.0107241							-0.286079	0.0912598	-0.140004	0.194949
PCO/PCP	PC(O-32:1-2)	0.083556	0.650222					0.782023	0.0319801	1.55786	0.609105	-0.162477	-0.0164381					-0.121384	-0.0709387	-0.313649	-0.0442788
PCO/PCP	PC(O-42:5-1)							0.799856	1.27664	1.16419	0.292763							-0.184874	-0.112689	-0.406687	-0.118872
PCO/PCP	PC(O-29:0)							0.80303	0.167114	3.16329	1.08467							-0.0209698	-0.116153	-0.376103	-0.120917
PCO/PCP	PC(O-30:1-2)							0.820164	0.16462	0.0229697	0.145368							-0.116273	-0.149578	0.0167532	0.0220678
PCO/PCP	PC(O-38:3-2)							0.826631	0.363745	2.1807	0.302889							-0.230504	0.000346497	-0.274386	-0.140626
PCO/PCP	PC(O-38:4-2)							0.858754	1.37098	1.87937	0.255507							-0.0366977	-0.19678	-0.187953	0.0238215
PCO/PCP	PC(O-32:2)	0.646735	0.778281					1.00704	1.4823	1.43849	0.57435	-0.29611	-0.303507					-0.0590252	-0.121485	-0.0878782	0.0603615
PCO/PCP	PC(O-36:3-2)							1.04885	0.323789	1.91543	0.00507986							-0.125091	-0.0608244	-0.292491	-0.0272876
PCO/PCP	PC(O-37:2-2)							1.05672	1.38024	0.00184928	0.171385							-0.153947	0.183673	0.0793829	0.00550391
PCO/PCP	PC(O-30:3)							1.11791	0.776685	0.741029	0.764549							-0.121636	-0.157226	-0.111254	-0.168341
PCO/PCP	PC(O-29:3)							1.14937	1.49	0.414944	0.0369185							-0.155054	-0.400542	-0.0717208	-0.110464
PCO/PCP	PC(O-32:0)	0.7848	1.5826	0.157418	0.471336	0.0398917	0.100151	1.18361	0.497402	2.59115	0.218591	-0.178418	-0.337067	-0.0765104	0.156252	-0.0457993	0.0582725	-0.154893	0.170277	-0.262584	-0.0843317
PCO/PCP	PC(O-34:3-1)			0.0972177	0.00127071	0.141324	1.08802	1.2001	0.769911	1.54323	0.347705			-0.0867643	-0.010109	-0.183945	0.421032	-0.0595582	0.059787	-0.0838173	0.181871
PCO/PCP	PC(O-34:1-2)							1.2042	0.0303943	0.383273	0.0761555							-0.109776	-0.101067	-0.142841	-0.0253159
PCO/PCP	PC(O-37:1-1)							1.37797	0.67103	0.00229459	1.04615							-0.189205	0.239527	-0.0436272	-0.534015
PCO/PCP	PC(O-35:4)							1.39165	0.0660129	0.849151	0.493904							0.120452	0.00941516	-0.120505	0.0842545
PCO/PCP	PC(O-34:0)	0.659629	0.165126					1.52084	0.439623	2.78816	0.32173	0.158099	0.080056					-0.228983	0.00724044	-0.398321	0.0446172
PCO/PCP	PC(O-36:1-1)							1.55018	0.044798	1.65834	0.0442966							-0.176256	-0.0818421	-0.0633167	0.0149382
PCO/PCP	PC(O-38:8)							1.55285	1.61967	1.3319	0.234239							-0.119301	-0.128953	-0.200905	0.0748342
PCO/PCP	PC(O-38:1-1)							1.59474	1.16695	0.375409	0.0669797							-0.172087	0.267431	-0.0481085	0.0536873
PCO/PCP	PC(O-40:6-1)							1.64063	1.33999	1.60961	0.630497							-0.133868	-0.194269	-0.192795	-0.138546
PCO/PCP	PC(O-34:2-1)	0.352706	1.44336	0.961955	0.172704	0.541341	0.0744023	1.74877	0.20876	2.53985	0.202521	0.173314	0.594088	0.239149	-0.0342321	0.0874366	0.140348	-0.0309498	0.00743071	-0.214331	-0.0556181
PCO/PCP	PC(O-36:6-1)							1.91169	1.21676	1.41932	0.623268							-0.346626	-0.0869092	-0.316289	0.140998
PCO/PCP	PC(O-38:3-1)							1.99188	0.352162	2.04734	0.08466							-0.148991	-0.11071	-0.134961	-0.106037
PCO/PCP	PC(O-38:2-1)							2.3601	0.484028	1.89646	0.165933							-0.235587	0.0880675	-0.194026	0.00832371
PCO/PCP	PC(O-35:5)							2.42658	0.0952282	0.479461	0.056594							0.230135	0.10314	-0.0207263	0.0851528
PCO/PCP	PC(O-36:2-1)	1.60121	0.406014	0.608733	0.780297	0.475954	0.19744	2.4417	0.474065	1.85786	0.159147	0.364313	0.20512	0.559906	-0.187868	0.605025	-0.0294913	-0.222444	-0.155936	-0.208296	0.043523
PCO/PCP	PC(O-33:0)			0.0512703	0.224231	0.25108	0.0736116							0.00482565	0.247026	0.00219671	0.258774
PCO/PCP	PC(O-37:1)			0.0846416	0.364066	0.555309	0.758355							-0.0260111	0.227291	-0.259196	-0.176365
PCO/PCP	PC(O-36:5)	1.35898	0.604669	0.180864	0.943875	0.0197428	1.71966					0.249687	0.232754	-0.0946999	0.161191	0.0440592	0.944712
PCO/PCP	PC(O-39:1)			0.205073	0.369885	0.389712	0.305723							-0.316292	0.36627	-0.176691	-0.183633
PCO/PCP	PC(O-34:1)	0.529801	0.0246011	0.431942	0.363164	0.531111	0.289101					0.429831	-0.0269852	0.107659	0.099973	0.201667	0.223852
PCO/PCP	PC(O-36:4)	0.650227	0.467679	0.770266	0.337395	0.871806	0.239189					-0.0600027	-0.344893	0.226512	-0.0294086	0.124603	0.130743
PCO/PCP	PC(O-38:5)	2.0367	0.754428	1.04808	0.427314	0.550321	1.72827					0.868881	0.245331	0.632825	0.186197	0.66877	0.5179
PCO/PCP	PC(O-38:3)	0.0504204	0.0343058									0.112738	0.183929
PCO/PCP	PC(O-36:3)	0.118327	0.32632									-0.138464	0.210027
PCO/PCP	PC(O-36:1)	0.500079	0.0017086									0.0565328	0.15488
PCO/PCP	PC(O-34:4)	0.525833	2.09369									-0.22509	-1.05423
PCO/PCP	PC(O-38:6-2)	0.554239	0.0717763									0.112949	-0.106118
PCO/PCP	PC(O-32:4)	0.639773	0.132405									0.199616	0.065883
PCO/PCP	PC(O-34:3)	1.30661	0.247004									0.205167	0.21059
PE	PE(34:2)	0.0335263	1.0305					0.021084	0.553425	0.510656	1.61644	0.0731098	-0.231307					0.0956061	0.139806	0.173884	-0.281355
PE	PE(41:7)							0.0571729	1.30526	2.08199	0.216629							-0.0516527	0.142492	0.226689	0.370668
PE	PE(38:3-2)							0.0708146	0.0132732	3.05026	0.484287							-0.137587	0.149545	0.442275	-0.282968
PE	PE(38:3-1)							0.0765993	0.308024	1.26643	0.528355							0.133115	-0.206782	0.355252	-0.186446
PE	PE(34:1)	0.875833	2.15973	0.350585	0.0681425	0.234016	0.0191194	0.134165	0.327593	2.52421	0.0285229	-0.10902	-0.880845	0.0466652	-0.00662225	-0.189425	-0.157413	0.0657207	-0.0520178	0.1717	0.0141795
PE	PE(40:6-1)			0.852994	0.264409	0.0746678	0.607754	0.169097	0.814182	0.676191	1.69939			-0.402381	0.0257833	0.025959	0.481255	-0.00111945	-0.188887	0.0666219	-0.730838
PE	PE(39:5-1)							0.199818	0.450797	0.187434	0.172215							0.150582	-0.397367	-0.262306	-0.113454
PE	PE(36:1-2)							0.218739	0.0510383	2.35304	0.0277715							-0.0357359	0.098043	0.339627	0.034853
PE	PE(39:5-2)							0.304963	0.596701	5.26427	1.63614							-0.0666724	0.108668	0.466601	-0.302308
PE	PE(41:6)							0.379696	3.076	2.25946	1.7079							0.107086	0.40965	0.373435	-0.222937
PE	PE(38:6)	0.121135	0.788078	1.01777	0.505867	0.286826	0.201315	0.486313	0.16843	0.823709	0.682641	-0.0262263	-0.291172	-0.65008	-0.165622	-0.249697	0.0288557	0.0598898	0.233762	0.291663	-0.195426
PE	PE(40:8)	1.69499	0.528873					0.502788	0.13501	0.876728	0.252146	-0.313143	0.198335					-0.021811	0.188458	0.476545	-0.384765
PE	PE(36:2-1)			0.741175	0.357734	0.441079	0.563294	0.547043	1.85057	0.522114	1.33682			-0.209913	-0.0867589	-0.439267	0.0126217	-0.0689163	0.486763	0.207416	-0.338767
PE	PE(38:4-1)			0.738092	0.22259	0.373647	0.825626	0.571501	0.224831	1.45373	1.24995			-0.781484	-0.0664702	-0.27453	0.67937	0.303587	-0.0199233	0.613052	-0.216591
PE	PE(40:5)			1.16695	0.248849	0.612607	0.205176	0.606004	0.120342	0.721245	1.60481			-1.09482	-0.315671	-0.629286	0.224361	0.407374	-0.0192085	0.284089	-0.329784
PE	PE(34:3-2)							0.616473	0.129437	1.29014	0.792736							0.334296	-0.27817	0.335443	-0.374407
PE	PE(42:10)	1.55139	0.680787					0.731803	0.0753426	0.592252	0.0334481	0.184709	0.225403					0.342879	-0.0327142	0.493806	-0.239083
PE	PE(39:6)							0.735366	0.133199	0.418417	1.08405							0.318846	0.107477	0.130092	-0.324459
PE	PE(39:3)							0.786644	0.917878	1.61261	0.0530668							-0.172895	-0.48804	0.499515	-0.477415
PE	PE(38:7-1)							0.829984	0.0171033	1.24218	0.0691239							0.135665	-0.384896	0.29912	0.162419
PE	PE(36:3-2)							0.897778	0.0619701	1.99804	0.228223							0.426521	-0.157023	0.39394	-0.0536594
PE	PE(40:9-2)							0.909666	0.145618	0.12734	1.11064							0.168377	0.0812717	-0.0468444	-0.292291
PE	PE(38:4-3)			0.479016	0.225006	0.180757	0.349487	1.00814	0.429126	1.49883	1.57222			-0.46589	-0.0395224	0.0451907	0.483899	0.255662	-0.133959	0.341312	-0.60513
PE	PE(36:5-1)							1.2042	0.0283846	2.37334	1.4225							0.336248	-0.179116	0.428389	-0.559012
PE	PE(38:5-1)			0.276993	0.0764078	0.248909	0.0423763	1.45732	0.00944398	3.24593	0.726238			-0.221742	-0.210879	-0.464768	0.05859	0.267865	0.0557013	0.393619	-0.0831253
PE	PE(42:8)	0.444674	0.209529					1.69286	0.974092	1.32183	0.0411211	0.017445	0.328421					0.185989	0.17867	0.237057	-0.0648965
PE	PE(36:4)	0.0411779	0.479851	0.132508	0.00683005	0.236704	0.141346	1.89097	0.673002	2.05991	1.31686	0.0749759	-0.15745	-0.057057	0.190947	-0.309539	0.354055	0.639544	-0.424365	0.580448	-0.636129
PE	PE(40:7)	1.70437	0.279859	0.477217	0.473501	0.207353	0.0264449	2.23854	0.00225655	3.53076	0.743219	0.214164	-0.00922339	-0.435672	-0.209625	-0.387992	0.0386241	0.26312	0.108318	0.521749	-0.445919
PE	PE(40:4-1)			0.117769	0.633487	0.158515	1.28719							-0.17774	0.243905	-0.282672	0.71308
PE	PE(36:3-1)			0.178979	0.0131939	0.12496	0.564938							0.315612	0.0890875	-0.378127	0.260424
PE	PE(36:5)	0.0728578	0.728322									-0.027557	0.302991
PE	PE(36:6-2)	0.178971	0.0753028									-0.174806	-0.0335581
PE	PE(38:3)	0.192691	1.72273									0.18459	-1.40656
PE	PE(38:4)	0.233508	1.30905									-0.0849836	-0.437803
PE	PE(40:4)	0.245828	0.882327									-0.0388515	-0.849669
PE	PE(44:10)	0.261108	0.257223									0.107592	0.350833
PE	PE(36:3)	0.265055	0.230191									0.118524	-0.0661125
PE	PE(38:2)	0.284687	1.18205									-0.148408	-0.646785
PE	PE(38:5)	0.446691	0.035149									-0.159821	-0.0393691
PE	PE(38:7)	0.449161	0.563747									0.141693	0.299272
PE	PE(42:7)	0.457591	0.89147									-0.457411	-0.566273
PE	PE(36:6-1)	0.488255	0.111342									-0.0437727	0.0186498
PE	PE(36:2)	0.541251	0.865288									-0.0596748	-0.05989
PE	PE(40:6)	0.613414	1.55525									-0.0764639	-0.762904
PE	PE(38:1)	0.794635	2.03938									-0.320774	-1.42643
PE	PE(34:3)	0.877783	0.0112824									-0.187981	-0.167586
PE	PE(32:1)	1.02605	1.2531									0.694473	-1.22801
PE	PE(44:12)	1.41398	0.619969									-0.170492	0.314657
PE	PE(36:1)	2.37383	2.10013									-0.392614	-1.5942
PEO/PEP	PE(O-36:1)	1.97378	1.51929					0.0352041	0.5107	0.838104	0.314777	-0.801586	-0.652931					-0.0794857	0.236616	0.251229	0.27543
PEO/PEP	PE(O-36:5-1)	0.860923	1.19335					0.0669229	0.0528565	0.116047	0.181205	-0.544609	-0.619871					0.0537095	0.319365	0.0847291	-0.274102
PEO/PEP	PE(O-34:3-1)							0.082577	0.412364	0.512236	0.101502							-0.166451	0.143078	-0.183109	-0.143652
PEO/PEP	PE(O-40:6)							0.0978599	0.290216	0.00459511	0.0708744							-0.138977	-0.262063	0.0026556	0.113186
PEO/PEP	PE(O-42:5)							0.0983673	1.39072	0.552414	1.32812							-0.0526879	-0.445992	0.361467	0.41742
PEO/PEP	PE(O-38:2)	0.995003	0.895204					0.115583	0.697472	0.128362	0.0713754	-0.595204	-0.743075					0.277003	-0.294173	-0.0798516	-0.0701471
PEO/PEP	PE(O-40:7-2)	0.0121284	0.33541					0.127753	0.938335	0.148927	0.373802	-0.0363748	0.134739					-0.259649	-0.307595	0.0483066	-0.158677
PEO/PEP	PE(O-38:4)			0.114725	0.0862673	0.322751	0.0608245	0.149571	0.122459	0.312261	0.362914			0.067083	0.037941	-0.396479	-0.500673	-0.117444	-0.0402559	0.0938429	0.270257
PEO/PEP	PE(O-42:7-1)							0.205128	0.804869	0.0794013	0.135251							0.0948811	-0.28667	-0.16524	-0.113951
PEO/PEP	PE(O-40:5)							0.250578	0.0232309	0.168209	1.66644							-0.13073	-0.130237	-0.0160356	-0.0692098
PEO/PEP	PE(O-37:2)							0.290214	0.0115824	0.377032	1.14258							-0.048325	0.207387	0.0384895	0.694559
PEO/PEP	PE(O-36:3-2)							0.341411	0.690674	0.850863	0.27008							0.018563	-0.376876	-0.163935	-0.0810779
PEO/PEP	PE(O-34:2-4)							0.395974	1.43621	0.19677	0.807856							0.00317515	-0.338291	-0.109001	0.207262
PEO/PEP	PE(O-36:2)							0.526121	0.277359	0.400285	0.232702							-0.218338	-0.0556481	0.120946	0.146135
PEO/PEP	PE(O-38:6)	0.459678	0.244313					0.565179	1.15725	0.0573423	0.143641	0.0448814	-0.00116861					-0.116022	-0.380731	0.0231986	-0.0926291
PEO/PEP	PE(O-40:8-1)							0.618193	0.817001	0.247355	0.343347							0.217914	-0.235473	0.171672	-0.00861961
PEO/PEP	PE(O-38:7-1)	1.78838	0.974474	0.711657	0.0396905	0.291297	0.870062	0.709154	0.850933	0.0344214	0.0718294	0.514876	0.767846	-0.521677	0.159686	-0.511094	0.608847	0.18657	-0.250411	-0.0852993	-0.0112598
PEO/PEP	PE(O-40:5-2)	0.514925	0.672882					1.08651	1.02039	0.663318	0.406356	0.0645763	-0.924033					0.361141	-0.575594	0.0537358	0.126509
PEO/PEP	PE(O-38:6-3)	0.669239	0.0293706					1.3779	0.236895	1.9968	0.320222	0.524152	0.334664					0.131802	-0.256207	-0.420778	0.0277592
PEO/PEP	PE(O-38:5-2)	0.154855	0.218037					1.61348	0.214098	0.146891	0.0304782	0.219476	-0.202069					0.379376	-0.0545654	-0.0624605	-0.0342139
PEO/PEP	PE(O-38:5-3)	2.11053	0.329814	0.251991	1.29442	0.265196	2.4446					-0.923651	-0.270277	-0.263141	0.830798	-0.239474	1.39198
PEO/PEP	PE(O-36:5-2)	1.44926	0.932237	0.446682	0.562487	0.561524	0.385767					-0.300768	-0.83592	-0.149405	0.176234	-0.356751	0.372739
PEO/PEP	PE(O-40:8)	0.0368219	0.179371	1.8914	0.125414	0.666765	0.128978					0.217048	0.30446	-0.443103	0.32802	-0.249695	0.0314189
PEO/PEP	PE(O-34:2-2)	0.0288487	0.299029									-0.0465914	-0.0659337
PEO/PEP	PE(O-38:3-3)	0.0639877	1.05969									0.0207312	-0.519032
PEO/PEP	PE(O-34:3)	0.0681982	0.307122									-0.351047	-0.108462
PEO/PEP	PE(O-36:3)	0.126326	0.225635									0.0407531	-0.0991733
PEO/PEP	PE(O-40:9)	0.196815	0.878533									-0.0327338	-0.386316
PEO/PEP	PE(O-36:2-2)	0.219031	0.0254074									0.0633925	-0.133642
PEO/PEP	PE(O-36:4-3)	0.336201	1.7921									-0.211592	-1.33615
PEO/PEP	PE(O-34:1)	0.356048	1.5427									-0.154912	-1.30459
PEO/PEP	PE(O-34:2-1)	0.37033	1.06418									-0.0194531	-0.347491
PEO/PEP	PE(O-40:4)	0.434067	0.147686									-0.181854	0.0435773
PEO/PEP	PE(O-38:6-2)	0.450631	0.0946299									0.191314	0.0431391
PEO/PEP	PE(O-40:6-1)	0.455295	0.418116									-0.178356	-0.194551
PEO/PEP	PE(O-40:7-1)	0.499633	0.812151									0.220952	-0.635413
PEO/PEP	PE(O-38:6-1)	0.512206	1.49594									-0.194766	-0.407177
PEO/PEP	PE(O-38:2-1)	0.563844	1.8767									-0.536129	-1.23582
PEO/PEP	PE(O-38:7-3)	0.605458	0.546164									0.105035	-0.0473564
PEO/PEP	PE(O-36:2-3)	0.612011	0.416102									-0.138822	-0.181582
PEO/PEP	PE(O-36:4-2)	0.615746	0.292305									-0.206243	-0.161799
PEO/PEP	PE(O-36:4-4)	0.687576	0.648463									-0.536602	-0.310326
PEO/PEP	PE(O-40:6-2)	0.694726	0.88944									0.0333337	-0.524904
PEO/PEP	PE(O-38:3-1)	0.825691	0.00348391									0.218707	0.0282203
PEO/PEP	PE(O-40:5-3)	0.868722	0.378981									-0.541481	-0.451573
PEO/PEP	PE(O-40:5-1)	0.910935	1.97091									-0.317321	-1.32169
PEO/PEP	PE(O-38:3-2)	0.998214	0.435651									0.199491	-0.0523024
PEO/PEP	PE(O-38:7-2)	1.12761	1.8818									0.525605	0.60133
PEO/PEP	PE(O-36:2-1)	1.13013	2.09015									-0.467735	-0.849568
PEO/PEP	PE(O-38:5-1)	1.17279	1.85134									-0.601961	-1.10687
PEO/PEP	PE(O-36:4-1)	1.53237	0.86653									-0.784968	-0.558516
PG	PG(34:1)	0.716597	1.85515									-0.365606	-0.609295
PG	PG(36:4)	1.72099	1.52146									0.838649	0.54561
PI	PI(36:3-2)							0.1493	0.54235	1.62232	1.64195							0.0977463	0.150385	0.750963	0.531363
PI	PI(38:5)	0.245288	0.132657					0.221765	2.16954	0.930503	0.436154	0.0261422	0.183338					0.144362	0.226204	0.365097	-0.209102
PI	PI(38:3)							0.57553	1.26875	1.46392	0.145776							-0.407855	0.146919	0.419707	-0.218611
PI	PI(36:4)	0.0933693	0.177209					0.806489	0.478795	1.82348	0.149435	0.0776571	0.131723					0.0154008	-0.0124786	0.334918	-0.0432017
PI	PI(34:1)							1.02648	1.83558	1.31424	2.20363							-0.00616576	0.407137	0.213175	0.251029
PI	PI(38:6)	0.305813	0.841717					1.08185	0.513489	0.230734	0.229579	0.19104	-0.362356					-0.0846174	0.309603	0.158681	0.107869
PI	PI(37:4)							1.29012	0.701087	0.184485	0.00511048							-0.257689	0.119371	-0.0813746	0.166171
PI	PI(39:4)							1.33201	1.09267	1.01297	0.430339							-0.373526	0.30534	0.248208	0.0141017
PI	PI(34:2)							1.51702	1.05506	0.455353	0.0553936							-0.261518	0.319832	0.030812	0.0410067
PI	PI(36:1)							1.94344	1.23911	0.25605	1.3777							-0.288663	0.449429	0.144954	0.360895
PI	PI(40:6)							1.99984	0.845011	0.629802	0.235974							-0.379122	0.136293	-0.0512185	0.0254073
PI	PI(36:3-1)							2.01265	0.896017	0.25209	0.119636							-0.323855	0.221725	0.113425	-0.0856824
PI	PI(38:4)	0.491268	0.843306					2.65301	0.926769	0.76778	1.2108	-0.0912428	-0.0192188					-0.269945	0.0631293	0.0954226	-0.153687
PI	PI(36:2)							2.7378	1.42245	0.0297304	1.06308							-0.366377	0.26763	-0.0493712	0.234938
PS	PS(38:4)	0.173335	1.4791					0.667186	0.0145131	0.390986	0.103599	0.0234819	-0.554194					0.472873	-0.87886	0.115529	0.152122
PS	PS(40:6)	0.268291	1.67075					0.769548	0.163413	0.741966	0.271473	-0.0472144	-0.635995					0.513854	-0.228508	0.183787	0.0247568
PS	PS(40:8)							0.89466	0.0436271	0.210094	0.0570107							0.545365	-0.232433	1.04598	-0.164918
PS	PS(38:6)	0.826442	0.25528					0.948905	0.073657	0.324096	0.0290222	0.205903	-0.173977					0.547739	-0.34341	0.262974	-0.281761
PS	PS(38:5)	0.0681894	0.740068									-0.0170575	-0.201107
PS	PS(40:4)	0.176104	0.708552									-0.161557	-0.118388
PS	PS(36:2)	0.276736	0.738772									0.100698	-0.245659
PS	PS(40:7)	0.611325	0.017787									0.0818645	0.172314
PS	PS(44:10)	0.847756	0.906874									0.240466	0.538798
PS	PS(36:1)	1.18153	1.99554									-0.429753	-1.26838
PS	PS(34:1)	1.59051	2.18698									-0.383139	-0.704
SM	SM(41:2)	0.85259	0.52877					0.0235698	0.0807706	0.638128	0.10336	-0.248331	0.0291786					-0.070135	0.0144918	-0.000955892	0.0329063
SM	SM(35:1)	0.342314	0.605309					0.0462931	0.225896	0.191772	0.0284104	0.164057	-0.512689					0.0130755	-0.0789019	-0.090221	0.0846626
SM	SM(37:1)							0.0695803	0.544487	1.35596	0.55528							-0.0579067	-0.181673	-0.0748325	0.085603
SM	SM(35:0)	1.12961	0.204931					0.119099	1.9294	2.22043	0.774403	0.360876	0.437727					-0.1808	-0.251721	-0.17974	0.0841316
SM	SM(42:6)							0.160491	0.535727	0.584591	0.704516							0.0218885	-0.34439	-0.0884307	-0.310398
SM	SM(40:2-1)	0.0914774	1.05179	1.15528	0.484597	0.273681	0.110091	0.201167	0.164601	0.122879	0.136318	-0.255707	-0.0978766	0.665181	0.371041	0.445398	0.0648503	-0.0748495	0.0241124	-0.0333096	-0.00971164
SM	SM(38:2)	1.18769	0.109842	1.04316	0.328221	0.29885	0.0933773	0.210982	0.0283954	1.32418	0.31142	0.21711	0.321931	0.571464	0.114259	0.418654	-0.266715	-0.0380993	0.0543432	-0.109438	-0.0277746
SM	SM(44:3)							0.225701	0.373008	0.0476222	0.433169							0.0378952	-0.0804866	0.221272	-0.187987
SM	SM(40:5)							0.253073	0.090366	0.80524	0.189097							-0.0141893	0.100522	-0.0290198	0.0663907
SM	SM(39:2)							0.262666	0.112586	2.56127	0.23475							-0.215576	-0.0740289	-0.42099	-0.162574
SM	SM(36:1)	0.736181	1.2406	0.0253448	0.106997	0.0730396	0.432625	0.275679	0.0445559	0.540215	0.158905	0.0877475	-0.345292	0.0141369	-0.172914	-0.0209544	0.283599	-0.0836358	0.113958	-0.209566	-0.188181
SM	SM(42:7)							0.281656	0.426223	1.30157	0.223234							0.138855	-0.580756	-0.550438	0.143541
SM	SM(34:2)	0.18051	1.1318	1.29873	0.52201	0.505308	0.281668	0.340304	1.97099	2.15016	0.682033	-0.102522	0.353823	0.38074	0.116643	0.118315	-0.0671148	-0.0836007	-0.391238	-0.276701	0.0817206
SM	SM(40:1)	0.511399	2.42762	0.209888	0.313581	0.143217	0.228526	0.340658	1.70681	0.518546	0.618358	-0.253813	-0.866463	0.169019	0.198526	-0.0936924	-0.0162141	-0.116448	0.51599	-0.127725	-0.501489
SM	SM(36:2)	1.22304	0.512471	1.21556	0.297846	0.436495	0.34143	0.444338	0.946482	0.348358	0.082551	0.14883	0.232103	0.441356	0.133374	0.100908	0.183129	-0.0603617	-0.177857	-0.11646	0.0533236
SM	SM(36:4)							0.467233	1.7704	0.655473	0.451671							0.0232333	-0.372859	-0.0218397	-0.0116729
SM	SM(36:0)	0.0201018	1.89664					0.477197	0.575949	0.639849	0.380238	-0.102376	-0.696072					-0.201602	0.142503	-0.230668	-0.0856159
SM	SM(40:6)							0.48905	0.597068	0.708379	0.72494							0.0351161	-0.113154	0.0295861	-0.083473
SM	SM(40:2-2)							0.507185	1.4709	0.514863	0.310303							-0.162369	-0.414481	-0.0992835	0.147238
SM	SM(40:3)							0.57018	0.0683461	0.895308	0.114984							-0.00507523	-0.31335	-0.209974	-0.183273
SM	SM(42:2)	1.91782	1.42031	0.269199	0.610973	0.257128	0.0712232	0.570616	0.187777	0.212185	0.135198	-0.290364	-0.482741	-0.501051	0.221614	-0.452064	0.217567	-0.0277253	0.0341713	0.000565674	-0.184853
SM	SM(42:3)	0.139059	0.399863	0.169527	1.23077	0.233426	0.377046	0.574614	0.393504	0.188951	0.0231649	0.101873	-0.431089	-0.259853	0.149726	-0.264813	0.0663176	-0.207295	-0.0690807	-0.10849	0.00800026
SM	SM(42:4)							0.642298	0.281768	1.06237	0.120603							0.144126	-0.173374	-0.189046	-0.0716813
SM	SM(42:1)	1.51484	1.50203	0.310022	0.373814	0.475842	0.359378	0.679708	1.16917	0.0161739	1.31465	-0.508037	-0.914677	-0.282369	0.522677	-0.333202	-0.193151	-0.0618248	0.364501	-0.0553171	-0.259092
SM	SM(37:0)							0.69185	0.531821	1.45633	0.265942							-0.00658223	-0.0225504	-0.109026	0.00666113
SM	SM(40:0)							0.702476	0.0573027	1.5221	0.0585247							-0.114492	-0.103853	0.256712	-0.199086
SM	SM(38:3)							0.87246	0.698035	0.813307	0.128894							0.14027	-0.0956148	-0.128541	0.0599226
SM	SM(37:3)							0.895759	0.112944	2.86091	0.791395							-0.035441	0.0256111	-0.222174	0.284586
SM	SM(33:0)							0.942496	0.188072	0.594037	1.1225							-0.130686	0.0306311	-0.148933	-0.471607
SM	SM(32:1)	0.603618	0.53482	0.507402	0.0166793	0.190901	0.314466	0.958029	2.33144	0.286402	0.726339	0.0706491	0.299834	0.335349	-0.0622022	0.176781	0.359601	-0.272251	-0.28284	-0.038109	0.0537968
SM	SM(41:1)			0.0831303	0.301995	0.519246	0.236762	0.998401	0.967566	0.317816	0.692672			0.0890141	0.373362	-0.119202	0.229603	-0.180517	0.250446	-0.188184	-0.127075
SM	SM(37:2)							1.01346	0.894119	2.27187	0.766965							-0.169962	0.268115	-0.248844	0.161648
SM	SM(36:3)	0.206182	1.45844					1.09678	1.23259	0.114217	0.288428	0.173623	0.661899					-0.12604	-0.350602	-0.0195827	0.0762067
SM	SM(34:1)	0.109712	0.731586	0.257342	0.893357	0.321152	0.0813668	1.21762	0.582298	0.564201	1.17787	-0.0201189	-0.294855	-0.145435	0.217853	-0.239106	0.171456	-0.147388	-0.0688288	-0.0909896	-0.189661
SM	SM(39:1)							1.28122	0.147194	0.931255	0.306042							-0.106086	0.0646331	-0.16161	-0.266443
SM	SM(33:2)							1.3163	0.582745	1.14007	0.0771132							-0.122758	-0.291546	-0.226882	0.0544787
SM	SM(39:0)							1.37239	0.0289063	1.5248	0.172565							-0.118357	-0.0635463	-0.157867	0.065035
SM	SM(38:1)	0.306843	1.45869	0.0385843	0.327022	0.30521	0.309982	1.45278	0.408525	0.027045	0.00346793	0.0964162	-0.909377	-0.28232	0.0673324	-0.434335	-0.302767	-0.383108	-0.286135	-0.0251994	-0.179045
SM	SM(34:0)	2.45087	0.191491	0.525827	0.179987	0.528906	0.353152	1.55475	0.243191	0.679155	0.22859	1.09839	-0.578435	-0.0834019	0.279453	-0.356231	0.109833	-0.256501	-0.17603	-0.165419	-0.0548077
SM	SM(40:8)							1.88341	1.20741	0.492408	1.63874							-0.124798	-0.208044	0.124937	-0.298765
SM	SM(35:2)	0.330586	0.730195					1.89003	0.911812	1.1084	0.163762	0.291179	0.92789					-0.154994	-0.130141	-0.163715	0.0432014
SM	SM(33:1)			0.501315	1.0908	0.100558	0.140435	1.9139	1.00942	0.950403	0.0837413			0.172011	0.159294	0.272192	-0.011996	-0.185293	-0.242699	-0.226324	0.0991081
SM	SM(38:4)			0.124835	0.0994925	0.00635436	1.01947							0.0850607	-0.334476	0.331187	0.446061
SM	SM(42:5)			0.219615	0.251933	0.057025	0.272247							-0.194739	0.0945606	-0.351595	0.165588
SM	SM(32:0)	0.0297202	0.0300615									-0.116364	0.519274
SM	SM(30:1)	0.305839	0.958271									-0.137518	0.806152
SM	SM(28:1)	0.404369	0.659451									0.11832	0.262502

## Sheet: Fisher_LIP_Brain
		homozygote_female_young (–/–♀Y)						homozygote_male_young (–/–♂Y)					wildtype_female_young (+/+♀Y)						wildtype_male_young (+/+♂Y)						(–/–♂Y) / (+/+♂Y)			(–/–♀Y) / (+/+♀Y)			Fisher p-value					(+/+♀Y) / (+/+♂Y)			Fisher p-value
Lipid Class	Lipid	HFY10	HFY11	HFY12	HFY13	HFY15	HFY16	HMY25	HMY27	HMY6	HMY7	HMY9	WFY17	WFY18	WFY19	WFY21	WFY22	WFY23	WMY28	WMY29	WMY3	WMY4	WMY5		p-value	2*ln(p-value)		p-value	2*ln(p-value)		Lipid Class	(–/–♂Y) / (+/+♂Y)	(–/–♀Y) / (+/+♀Y)	Critical value after BF correction		p-value	2*ln(p-value)		Lipid Class	(+/+♀Y) / (+/+♂Y)	Critical value after BF correction
Cer	Cer(36:2)_(d18:2/18:0)	-0.226808	0.0908466	-0.583471	0.382694	0.642642	0.68605	-0.73647	-0.476128	-0.465017	-0.944938	-0.143709	0.954545	0.233372	0.888801	0.851731	0.147956	0.586589	0.514199	-0.262049	0.535121	0.0777944	0.10668		0.00604112	10.2183		0.105471	4.49864		Cer	0.00331891	0.205366	0.00833333		0.0760947	5.15155		Cer	0.00331891	0.00833333
	Cer(36:2)_(d18:1/18:1)	0.354454	0.0159384	-0.181677	-0.711749	-1.64074	0.0711596	-0.0863894	-0.323185	0.728517	0.154509	-1.29756	0.133707	-0.537631	0.445224	0.461819	1.60051	0.102714	-0.160421	-0.976283	-0.964162	0.040716	0.304344		0.672154	0.794536		0.113267	4.35601		FA	0.0119408	0.483426	0.00227273		0.103485	4.53666		FA	0.000182696	0.00227273
	Cer(40:2)_(d18:1/22:1)	0.100426	1.06403	1.19999	0.263946	1.22388	1.2086	-1.04512	-0.389162	0.814418	-0.488399	0.373538	0.608243	0.860063	1.53137	1.11159	1.01841	1.88856	0.793182	-0.434249	1.00798	0.719577	0.0248561		0.218715	3.03997		0.278074	2.55974		HexCer, Hex2Cer	0.0237098	0.372421	0.00714286		0.0454134	6.1839		HexCer, Hex2Cer	0.12997	0.00714286
	Cer(40:3)_(d18:1/22:2)	-0.202382	0.475199	-0.245488	0.145627	0.0452642	0.377456	-1.29262	-0.795614	-0.379151	-1.31907	-0.487386	0.668074	-0.102299	0.423055	-0.225615	0.345833	0.00400237	0.700828	-0.78972	0.205421	-1.0161	-0.0652197		0.11377	4.34716		0.652173	0.85489		LPC	0.25477	0.661757	0.00238095		0.275426	2.57887		LPC	8.84848e-14	0.00238095
	Cer(40:6)_(d18:1/22:5)	-0.527386	-0.807334	-0.0692702	-0.00443234	-0.32743	0.0408628	-1.7305	-1.11107	-1.45184	-0.364244	-1.36015	-0.579207	-0.196349	0.303019	-0.247353	-0.673776	-0.567521	0.0316854	-0.518509	0.139084	-0.882024	0.0205938		0.0133864	8.62703		0.830758	0.370832		LPCO	0.080807	0.240563	0.01		0.733376	0.620194		LPCO	3.58486e-05	0.01
	Cer(42:2)_(d18:1/24:1)	0.384091	0.685393	0.899182	-0.222858	1.1892	0.983877	-1.40062	-0.553887	0.996821	-0.394987	0.459406	0.711782	0.627173	1.50091	0.703068	0.828764	2.00757	0.606422	-0.23248	0.91117	0.891226	-0.211412		0.276338	2.57226		0.21512	3.07312		LPE, LPEO	0.740307	0.99681	0.003125		0.0830056	4.97769		LPE	0.00703416	0.003125
																										0.00331891			0.205366		PC	1.04383e-12	<1.00E-15	0.00047619			0.00331891		PC	2.58928e-11	0.00047619
																															PCO	0.112694	0.00699736	0.00454545					PCO	0.304803	0.00454545
FA	FA(14:0)	-1.01482	0.233294	0.0326696	-0.773823	0.256732	-0.541658	-0.815092	-0.292268	0.472483	-0.582654	0.227308	0.299837	0.565126	-0.384175	-0.295092	1.23747	-0.629414	-1.00468	-0.911182	-0.229466	-0.360795	-0.0198558		0.349944	2.09996		0.260581	2.68968		PCP	0.141912	0.000177125	0.00454545		0.11192	4.37994		PCP	1.46779e-05	0.00454545
	FA(15:0)	-1.53354	0.691216	0.257331	-1.28791	0.645049	-1.015	-1.55523	-0.494826	-0.325434	-1.55666	0.237063	0.543715	0.995288	-0.909227	-0.268639	1.69493	-0.730149	-0.892066	-1.68153	-0.73762	-1.30503	0.0759583		0.724019	0.645874		0.337545	2.17211		PE	2.26056e-08	5.73015e-08	0.00102041		0.0644366	5.48415		PE	1.15015e-05	0.00102041
	FA(15:1)	-1.14755	0.865519	0.599909	-1.5149	0.685583	-1.92476	-2.58442	-0.71232	-0.331199	-1.53901	0.390481	0.780347	1.18595	-0.576222	-0.0281028	1.68045	-0.359864	-1.09019	-2.29649	-0.502344	-0.981121	0.0593079		0.99175	0.0165677		0.207267	3.14749		PEO	0.00752884	0.0608287	0.00555556		0.0282562	7.13288		PEO	0.124677	0.00555556
	FA(16:0)	-0.933882	-0.0438212	0.0373782	-0.39986	0.01935	0.342261	-0.648257	-0.0491177	0.401472	-0.230781	0.11349	0.10623	0.0929257	0.0256549	-0.151255	0.829374	-0.723982	-0.927684	-0.435848	0.108364	-0.321779	-0.313874		0.255635	2.72801		0.496615	1.39988		PEP	2.01749e-05	8.60859e-05	0.0016129		0.166122	3.59006		PEP	0.00663777	0.0016129
	FA(16:1)	-1.69638	0.518929	0.132902	-0.480457	0.404067	-0.764726	-1.22805	-0.306258	0.0992039	-0.29838	0.315794	0.461303	0.954009	-0.836403	0.371976	1.67121	-0.500651	-0.854326	-1.82985	-0.0116732	-0.728347	-0.100484		0.345391	2.12616		0.219711	3.03088		PG	0.00367063	0.024212	0.00625		0.0678346	5.38136		PG	0.0146299	0.00625
	FA(17:0)	-1.46639	0.496895	0.202456	-0.904375	0.54551	-0.902517	-1.46801	-0.45291	-0.324024	-1.43891	0.176016	0.517178	0.770204	-0.602218	-0.269578	1.52412	-0.921443	-0.849883	-1.54437	-0.513202	-1.36952	0.0165314		0.736154	0.612631		0.348002	2.1111		PI	0.0565313	0.28117	0.00454545		0.0670371	5.40502		PI	2.29902e-06	0.00454545
	FA(17:1)	-1.77109	0.626255	0.289597	-1.25495	0.616746	-1.38795	-1.90399	-0.462647	-0.427326	-1.27742	0.218186	0.553239	1.0121	-1.11657	-0.166095	1.7421	-0.607546	-0.751115	-2.12955	-0.823539	-1.5877	-0.000700809		0.595627	1.03628		0.279632	2.54856		PS	9.79016e-05	0.0680468	0.00263158		0.0538097	5.8446		PS	2.4209e-08	0.00263158
	FA(18:0)	-0.700142	-0.314586	0.176395	0.158525	0.131888	0.820277	-0.721272	-0.553667	0.450604	-0.231832	0.0927689	0.0969641	-0.561366	0.264053	-0.278649	0.317282	-0.669207	-0.884405	-0.509635	0.383595	-0.107528	-0.482954		0.684295	0.758731		0.515195	1.32642		SM	1.55644e-05	0.00206505	0.00208333		0.522076	1.29988		SM	9.99823e-08	0.00208333
	FA(18:1)	-0.954602	-0.119537	-0.26528	0.147713	-0.213691	-0.145622	-0.283367	0.00481576	0.829477	0.480095	0.621169	-0.0188239	0.0573917	-0.490843	0.694442	0.725203	-0.417967	-0.890768	-0.889746	0.419983	0.0989666	-0.390714		0.0823892	4.9926		0.211262	3.10932							0.239475	2.85861
	FA(18:2)	0.010384	0.092346	-0.101618	0.00602112	0.0348181	-0.218192	-0.932523	0.00738112	0.585749	-0.0471439	0.453814	-0.153844	0.205767	-0.0931383	0.326958	0.833888	-0.44136	-0.929206	-1.03167	0.547457	-0.0383437	-0.422236		0.354753	2.07267		0.465666	1.52857							0.175389	3.4815
	FA(18:3)	0.731777	-0.192097	-0.211582	-0.126189	0.208182	-0.416196	-0.945125	-0.18572	2.05817	0.276338	0.402599	-0.55432	0.382888	0.338039	0.224595	0.956144	-0.737435	-1.23773	-1.32441	0.876818	0.163255	-0.635152		0.280014	2.54583		0.746543	0.584604							0.292033	2.46178
	FA(19:1)	-1.53749	0.337053	-0.0756722	-1.3316	0.147447	-1.52006	-1.04186	-0.28422	0.0511007	-0.500219	0.242764	0.366479	0.526852	-0.937104	-0.066368	1.28467	-0.617681	-1.0006	-1.38337	-0.454554	-0.609853	0.117623		0.319531	2.2818		0.15431	3.73758							0.112221	4.37457
	FA(20:0)	-0.751784	0.179607	0.349861	0.0804901	0.482633	0.30302	-1.14556	-1.1829	0.0881026	-1.35115	0.0149574	0.402398	-0.0115967	0.215303	-0.255341	0.955531	-0.757418	-1.0327	-1.41849	0.22239	-0.426615	-0.310784		0.781867	0.492142		0.95891	0.083917							0.0971232	4.66355
	FA(20:1)	-1.62794	-0.16916	-0.53204	-0.291557	-0.202194	-0.697584	-0.110248	0.253524	0.723121	0.400465	0.50746	-0.186436	-0.00801471	-0.783381	0.146565	0.648058	-0.947273	-0.546686	-0.515363	0.027105	-0.26052	-0.267443		0.00493406	10.6232		0.256273	2.72302							0.673078	0.791788
	FA(20:2)	-1.09105	0.14564	-0.162032	-0.0397328	0.0997202	-0.610957	-0.30835	0.0111357	0.746379	0.413657	0.555005	0.219617	0.28745	-0.590729	0.475684	1.09248	-0.735859	-0.865595	-1.0661	0.106785	-0.266559	-0.202948		0.0337967	6.77478		0.268162	2.63233							0.146127	3.84656
	FA(20:3)	-1.34749	-0.0534111	-0.394047	0.571056	-0.506426	0.0928127	-0.269161	-0.105906	0.815087	0.804874	0.663017	0.0212481	-0.166937	-0.732001	0.955462	0.636819	-0.383495	-1.02337	-0.823363	0.672403	-0.044171	-0.696051		0.08546	4.91941		0.39728	1.84623							0.302711	2.38995
	FA(20:4)	-0.820788	0.240592	0.196047	0.727631	-0.0829859	0.56203	-0.536066	-0.353877	0.517396	0.38331	0.618679	0.427483	0.198448	-0.410135	0.868767	0.880853	0.139605	-1.21465	-1.0758	0.761025	-0.0414399	-0.95767		0.194696	3.27263		0.493337	1.41312							0.0643172	5.48786
	FA(20:5)	-1.02753	0.243303	-0.285051	0.507351	-0.0746048	0.148679	-0.564332	-0.574185	0.943049	0.757039	0.685966	-0.124306	-0.399767	-9.51489e-05	0.660179	0.666565	-0.221095	-1.17549	-1.00861	1.2195	-0.171649	-0.901105		0.270742	2.61318		0.549968	1.19579							0.290227	2.47418
	FA(22:4)	-1.23934	-0.212066	-0.448619	0.48123	-0.708196	-0.149929	-0.138623	0.290642	0.855145	0.860129	0.49085	-0.108593	-0.161232	-0.845319	1.05123	0.329304	-0.594593	-0.885292	-0.820562	0.370719	-0.132901	-0.813454		0.017542	8.08631		0.393459	1.86556							0.31766	2.29354
	FA(22:5)	-0.591472	-0.276113	-0.0549357	0.470622	-0.239409	0.114515	-0.468277	-0.100063	0.934158	0.917958	0.539592	-0.0385715	-0.271606	-0.0904564	0.985567	0.278801	-0.145298	-1.14741	-1.11374	0.733977	-0.152455	-0.570177		0.106089	4.48695		0.390231	1.88203							0.165618	3.59614
	FA(22:6)	-1.36414	0.0119194	-0.242059	0.620406	-0.677439	0.0988087	-0.395127	-0.0144173	0.720492	0.706256	0.430273	0.0686575	-0.167391	-0.676683	1.19654	0.609362	-0.415301	-1.11079	-1.13262	0.760575	-0.127862	-0.65567		0.111712	4.38366		0.386444	1.90154							0.245699	2.8073
	FA(24:0)	-0.718625	0.623046	0.307589	-0.624386	0.963224	-0.246204	-1.80365	-1.0604	-0.473319	-1.98342	0.978484	0.374464	0.194367	-0.146881	0.175475	1.05842	-0.439354	-0.996008	-3.24896	-0.250366	-0.782302	0.215393		0.861988	0.297028		0.672689	0.792944							0.0681133	5.37316
																										0.0119408			0.483426								0.000182696
HexCer, Hex2Cer	Hex2Cer(34:2)_(d18:2/16:0)	-0.480098	-1.1388	-0.364239	-0.139221	-1.88094	-0.651404	-0.789075	-0.0972837	-0.719301	-0.155879	-0.13259	-1.80604	-0.814778	-1.35434	-1.55011	-2.42157	-0.304748	-0.543916	-0.585047	-0.276598	-1.0695	0.105006		0.709977	0.685047		0.164923	3.60456							0.0411775	6.37973
	HexCer(36:1)_(d18:1/18:0)	-0.284466	-0.865891	-0.698484	-1.08624	-0.408474	0.375907	-0.888537	-0.209436	-0.95796	-1.02415	-2.18008	-0.152287	-0.134465	0.314566	-0.831757	-1.27123	0.154651	0.935538	-0.0158258	0.0506976	-0.320812	0.0643995		0.0138739	8.5555		0.60455	1.00654							0.199321	3.22568
	HexCer(36:1)_(d20:1/16:0)	-0.455823	-0.556671	-0.308045	-1.29815	-0.42328	-1.04246	-0.59502	-0.33194	-0.546491	-0.135195	-0.990292	-0.173589	-0.785295	-0.0324097	-0.822381	-0.711685	0.0827869	-0.5736	-1.00054	-0.287855	-0.408651	-0.234908		0.927465	0.150601		0.267113	2.64017							0.683471	0.761143
	HexCer(40:2)_(d18:1/22:1)	0.213331	0.818247	0.979926	0.118263	0.992228	0.776288	-1.03319	-0.511212	0.575381	-0.669989	0.162263	0.905931	0.843539	1.52477	0.831053	1.01874	1.87326	0.828972	-0.214869	0.822318	0.801255	0.0625608		0.0736602	5.21659		0.0538916	5.84156							0.0329177	6.82749
	HexCer(42:1)_(d18:1/24:0)	0.357397	0.767088	0.880256	-0.230736	1.15954	0.927663	-1.11659	-0.748136	0.904362	-0.249544	0.664362	0.38754	-0.0039938	1.21463	0.377829	0.846496	1.99805	0.990977	-0.245829	1.21417	0.839796	-0.363955		0.277577	2.56332		0.66562	0.814073							0.49125	1.4216
	HexCer(42:2)_(d18:1/24:1)	-0.532466	-0.0586822	0.0815363	-0.067524	0.198257	0.502941	-1.29289	-0.664248	-0.847592	-0.270941	-1.21278	-0.0300329	0.349116	0.48069	0.275655	-0.385938	-0.100622	0.124689	-0.550841	0.701844	-0.158421	-0.0368878		0.0134967	8.61062		0.69677	0.722599							0.736094	0.612794
	HexCer(42:3)_(d18:2/24:1)	0.0511358	-0.786624	-0.623345	-0.227224	-0.415682	0.187431	-0.399417	0.138851	-0.134474	0.352837	-0.599286	-0.221931	-1.21818	-0.744973	-0.0512456	0.0405399	-0.0275689	0.457279	-0.0480407	-0.880785	-0.864812	0.206859		0.772034	0.517452		0.796625	0.454743							0.67807	0.777011
																										0.0237098			0.372421								0.12997
LPC	LPC(14:0)	0.118507	0.308655	0.452217	0.553644	0.158685	0.352212	-0.745213	-0.888952	0.857207	0.0162783	0.116411	0.338141	0.077237	0.475532	0.681526	0.5587	0.169543	-1.04263	-1.35034	0.445825	0.250248	-0.205706		0.610186	0.987982		0.621792	0.9503							0.0486943	6.04438
	LPC(15:0)	-0.0135064	0.247151	0.332401	0.427504	0.182369	0.255704	-0.304274	-0.541631	0.966934	-0.0662437	0.314778	0.37864	0.157641	0.746859	0.741135	0.692603	0.352331	-1.06741	-1.25632	0.19725	0.283309	-0.266139		0.264541	2.65952		0.0438957	6.25188							0.0142127	8.50723
	LPC(16:0)	0.1667	0.192191	0.261272	0.441684	0.156578	0.2607	-0.0146891	-0.475599	0.774399	0.0880054	0.173995	0.265445	0.0813279	0.513359	0.596681	0.561066	0.225847	-0.735537	-0.869488	0.062748	0.0505437	-0.260083		0.138673	3.95127		0.216032	3.06466							0.0055414	10.391
	LPC(16:1)	0.198382	0.164782	0.338342	0.503686	0.174476	0.347216	-0.580965	-0.79643	0.926934	0.0286854	0.196933	0.291986	-0.0478824	0.524649	0.647357	0.515991	0.281406	-0.989379	-1.22676	0.421708	0.333462	-0.118699		0.568313	1.13017		0.498136	1.39376							0.0646113	5.47873
	LPC(17:0)	0.0174242	-0.0550486	0.178413	0.226065	0.0483262	0.0616639	0.216679	-0.319757	0.821931	-0.0261562	0.131686	0.0393244	0.0919498	0.42997	0.307342	0.283781	0.206798	-0.668414	-0.64011	0.172596	0.250802	-0.126327		0.212283	3.09967		0.0711797	5.2851							0.0482549	6.06252
	LPC(17:1)	0.0792589	0.153942	0.246247	0.381748	0.138607	0.249246	-0.830309	-0.957805	0.989036	0.0247665	0.3711	0.17049	-0.121286	0.664196	0.508889	0.537783	0.161488	-1.09387	-1.44745	0.588759	0.500941	0.045294		0.727647	0.635878		0.406294	1.80136							0.167477	3.57382
	LPC(18:0)	0.00190102	-0.0505973	0.0600228	0.0507321	0.0124095	0.0304456	0.342804	-0.183221	0.644792	-0.0486179	-0.0472122	-0.0249589	-0.0587396	0.310727	0.0972774	0.127456	0.0376874	-0.466659	-0.410421	-0.191213	-0.0981162	-0.326841		0.0305741	6.9752		0.283226	2.52302							0.00165528	12.8076
	LPC(18:1)	0.0510369	0.246727	0.436479	0.479893	0.137511	0.352248	-0.774489	-0.872844	0.95069	0.0832766	0.242727	0.380413	0.0887969	0.469782	0.674266	0.543828	0.2273	-1.02416	-1.33627	0.401762	0.292707	-0.208403		0.553343	1.18355		0.33195	2.20554							0.0432863	6.27984
	LPC(18:2)	0.0811354	0.337012	0.383842	0.5366	0.376428	0.301082	-1.05754	-1.21495	1.19129	-0.330061	0.304625	0.314311	0.101605	1.26138	0.549939	0.524383	0.343618	-1.21659	-1.351	0.149614	0.278263	-0.35335		0.633409	0.913278		0.325898	2.24234							0.0187441	7.95375
	LPC(18:3)	0.121752	0.280946	0.410912	0.553401	0.459948	0.350816	-0.798224	-1.13988	1.24054	-0.0671849	0.256251	0.32512	-0.047457	1.24074	0.567704	0.344697	0.0940956	-1.13246	-1.27154	0.406772	0.17225	-0.48902		0.519868	1.30836		0.773458	0.513767							0.0391984	6.47824
	LPC(20:0)	-0.374589	-0.179695	-0.0230074	-0.133302	-0.22442	-0.161511	0.211765	-0.260954	0.699722	0.0640866	0.00617674	-0.197419	-0.295984	-0.0612817	-0.237718	-0.311941	-0.383554	-0.156682	0.0597967	0.0153915	0.0569966	-0.278555		0.268692	2.62838		0.343783	2.13549							0.0417538	6.35193
	LPC(20:1)	-0.0614409	0.274175	0.511296	0.41922	0.15801	0.247927	-0.446418	-0.684013	1.05422	0.209741	0.291422	0.266001	0.148908	0.477836	0.378438	0.318424	0.251653	-0.804747	-1.0812	0.279073	0.288286	-0.0550518		0.413245	1.76743		0.616887	0.966138							0.0525702	5.89121
	LPC(20:2)	0.0430514	0.34942	0.452779	0.499382	0.372338	0.412472	-0.631792	-0.792079	1.06693	0.0545906	0.416408	0.248879	0.192087	0.526538	0.624507	0.478556	0.112944	-1.04887	-1.29643	0.30102	0.239441	-0.333991		0.368153	1.99852		0.934652	0.135161							0.0304468	6.98355
	LPC(20:3)	0.0513884	0.344012	0.264993	0.61282	0.0726295	0.353484	-0.685614	-0.773235	0.916453	0.140505	0.254235	0.208131	-0.00372769	0.28818	0.806369	0.475156	0.0534246	-1.03044	-1.22873	0.342385	0.143903	-0.343468		0.399735	1.83391		0.888672	0.236055							0.0442143	6.23741
	LPC(20:4)	0.0985897	0.313395	0.232615	0.710132	0.0546084	0.299184	-0.614347	-0.699654	0.681967	0.123725	0.172194	0.285877	-0.0743581	0.0803652	1.03542	0.491013	0.0201119	-0.987912	-1.30834	0.187731	0.00805536	-0.447453		0.284861	2.51151		0.912856	0.182355							0.0300452	7.01011
	LPC(20:5)	-0.0749468	0.201372	0.109181	0.697219	0.14077	0.359159	-0.796242	-1.04464	1.12266	0.0379653	0.170212	0.330514	-0.145384	0.889732	0.812849	0.506266	0.318608	-1.09612	-1.25154	0.219377	0.0857511	-0.211178		0.497486	1.39637		0.284021	2.51742							0.0209783	7.72853
	LPC(22:0)	-0.439838	-0.270016	-0.127023	-0.213089	-0.224052	-0.153184	0.0808818	-0.181963	0.403394	0.0184395	-0.0877175	-0.278237	-0.247666	-0.202761	-0.351877	-0.353542	-0.433879	-0.0145279	0.156593	-0.106872	-0.00136965	-0.198219		0.512924	1.33525		0.226489	2.97012							0.00214628	12.288
	LPC(22:1)	-0.143893	0.112583	0.199795	0.113891	0.0888261	0.0697089	0.115771	-0.433619	0.898061	-0.00073881	0.145743	-0.0276801	0.00791149	0.260684	0.187059	0.078019	0.0975207	-0.575554	-0.652967	0.142287	0.258268	-0.0180717		0.30242	2.39187		0.683822	0.760116							0.159685	3.66911
	LPC(22:4)	0.146849	0.303851	0.294158	0.673267	0.191845	0.284735	-0.52838	-0.518468	0.836922	0.301861	0.163778	0.393014	0.128162	0.115567	0.978214	0.399611	-0.0733875	-0.922363	-1.2903	0.176789	0.00776241	-0.474776		0.183557	3.39046		0.964231	0.0728486							0.0223242	7.60417
	LPC(22:6)	-0.309748	0.248285	0.163678	0.60462	-0.0622818	0.287689	-0.494704	-0.632394	0.755687	0.292817	0.0918496	0.252582	0.0278976	-0.0613205	0.99455	0.459366	0.07103	-0.932707	-1.21431	0.366108	-0.0542636	-0.580566		0.242322	2.83498		0.523735	1.29354							0.0358316	6.65785
	LPC(24:1)	-0.389428	-0.192089	0.0467056	-0.139955	-0.116132	-0.238348	0.45159	-0.186716	0.499304	-0.112887	-0.12303	-0.267247	-0.15154	-0.0358971	-0.177597	-0.240518	-0.115803	-0.192076	-0.0677536	-0.063509	0.00639531	-0.0915704		0.26138	2.68356		0.92287	0.160534							0.116458	4.30045
																										0.25477			0.661757								8.84848e-14
LPCO	LPCO(16:0)	0.110531	0.342132	0.344731	0.495323	0.270591	0.202918	0.124082	0.184742	0.91531	0.0910323	0.215268	0.156158	0.146502	0.507062	0.374831	0.458432	0.0151438	-0.655352	-0.756684	0.145672	0.154647	-0.235941		0.0476228	6.08889		0.856686	0.309367							0.0208289	7.74283
	LPCO(16:1)	0.00111572	0.213984	0.429721	0.344402	0.129911	0.223458	-0.29364	0.0388391	0.924375	-0.0340571	0.145275	0.332107	0.241663	0.563939	0.275867	0.453858	0.338153	-1.07426	-1.17569	0.182122	0.324681	-0.130748		0.195957	3.25972		0.0991472	4.6223							0.030622	6.97208
	LPCO(18:0)	0.0133702	0.214381	0.593875	-0.0490789	-0.323701	0.340137	0.298799	-0.0478307	1.03805	-0.319232	0.0434276	0.0781161	0.332248	0.238006	0.293649	0.478886	0.490145	-0.663881	-0.493179	0.0692633	-0.123028	-0.480493		0.0777329	5.10895		0.22871	2.9506							0.00114837	13.5388
	LPCO(18:1)	0.231709	0.412355	0.397537	0.38816	0.295195	0.344839	-0.945785	-0.771452	1.18178	0.108498	0.258459	0.352328	0.149502	0.685669	0.372075	0.397854	0.14128	-1.37264	-1.27527	0.354633	0.218738	-0.205705		0.449592	1.59883		0.956597	0.0887454							0.0432905	6.27964
	LPCO(18:2)	0.0188812	0.178578	0.229643	0.111429	0.102634	0.312112	-0.929619	-0.774232	1.06363	0.164987	0.13616	0.176216	0.0361184	0.477918	0.34042	0.606916	0.35674	-1.18846	-1.46191	0.563644	0.57011	0.11597		0.717825	0.66306		0.0937044	4.73522							0.164572	3.60881
																										0.080807			0.240563								3.58486e-05
LPE, LPEO	LPE(14:1)	0.111067	0.313739	0.341048	0.396217	0.410346	0.546849	-1.68541	-1.39723	0.770386	-0.742669	0.903664	0.131432	-0.00859677	0.421771	0.0405626	0.837515	0.296282	-1.43034	-1.38784	0.456046	0.0461259	0.070018		0.978169	0.044146		0.646292	0.873007							0.0895779	4.82529
	LPE(16:0)	0.095915	-0.304287	-0.0953812	0.0356882	0.0533753	0.0729693	0.0624388	-0.32054	0.620417	-0.301545	-0.237262	-0.0863278	-0.29026	0.166912	0.128332	0.105909	-0.0131967	0.0904399	-0.511472	-0.134674	-0.0669934	-0.330117		0.473536	1.49505		0.791313	0.468123							0.150059	3.79346
	LPE(16:1)	0.171498	0.12186	0.300841	0.379023	0.249291	0.322291	-0.513569	-0.686267	0.900196	0.0866495	0.00748356	0.100667	-0.105039	0.313318	0.631712	0.362078	0.13688	-0.432341	-1.19339	0.156692	0.153621	-0.179693		0.50928	1.34951		0.877629	0.261062							0.0617318	5.56991
	LPE(17:1)	0.210371	-0.82159	-0.372299	0.0805743	-0.314138	-0.607505	-0.320026	-0.678355	1.14008	0.114569	0.266474	-0.254046	-0.147842	0.577601	0.71075	0.697709	-0.456928	-0.409281	-1.24428	0.211431	0.586365	-0.284501		0.468302	1.51728		0.098385	4.63773							0.288283	2.48763
	LPE(18:0)	0.106323	-0.385528	-0.0664759	-0.129937	0.046031	-0.0811581	-0.344781	-0.764616	0.276499	-0.576289	-0.396841	-0.101216	-0.360252	0.151918	-0.0711144	-0.11431	-0.0130646	0.526003	-0.844341	-0.308572	-0.061961	-0.243821		0.55299	1.18483		0.996397	0.00721896							0.643719	0.880987
	LPE(18:1)	0.0499882	0.120334	0.250909	0.321202	0.0414735	0.0575353	-0.367062	-0.396919	0.776162	0.0705331	0.0396184	0.00468996	-0.18248	0.364106	0.800035	0.199854	0.0454366	-0.222833	-1.07892	0.0727909	0.0664144	-0.249901		0.334274	2.19159		0.671598	0.796191							0.0784212	5.09132
	LPE(18:2)	0.0847324	0.143542	0.167055	0.494561	0.0615528	0.109488	-0.44668	-0.368129	0.705525	0.07278	0.207038	-0.0223027	-0.0415141	0.477509	1.09253	0.377091	0.0840691	-0.617492	-1.07358	0.201525	-0.0909747	-0.441239		0.185786	3.36632		0.439514	1.64417							0.0269022	7.23109
	LPE(18:3)	0.0958329	-0.131733	0.249122	0.578255	0.495548	0.365416	-0.770441	-1.17713	1.20869	0.304446	0.249662	-0.135111	-0.349844	0.465039	0.524904	0.528653	0.0809155	-1.11747	-1.39415	0.439809	0.222082	-0.28634		0.502985	1.37439		0.643422	0.88191							0.12972	4.08475
	LPE(20:1)	-0.631495	-0.340321	-0.0998153	-0.267915	-0.346809	-0.450045	-0.315782	-0.801794	0.311855	-0.191869	-0.477488	-0.370033	-0.400053	-0.128291	-0.125407	-0.508127	-0.371648	0.871242	-1.04118	-0.376242	-0.342846	-0.628327		0.982225	0.035869		0.696366	0.72376							0.963923	0.0734882
	LPE(20:2)	-0.0330585	-0.431472	0.119922	0.163418	0.181243	-0.0310329	-0.396841	-0.462407	1.15918	0.226517	-0.447305	0.0415767	-0.179765	0.0273362	0.318615	0.0500587	-0.0148052	0.096405	-1.05753	-0.0829259	0.129458	-0.142208		0.56812	1.13085		0.697633	0.720125							0.259966	2.69441
	LPE(20:3)	0.127241	0.138908	0.164449	0.446648	0.222034	0.164443	-0.684517	-0.543222	1.11424	0.286594	0.185799	-0.0112014	-0.171107	0.135601	1.05666	0.180729	-0.186907	-0.544304	-1.27792	0.0031495	0.390394	-0.241658		0.371669	1.9795		0.828311	0.376733							0.161114	3.65129
	LPE(20:4)	0.0625948	0.059023	0.0668507	0.424887	0.178005	0.28991	-0.715945	-0.398788	0.960653	0.164575	0.00371405	0.113173	-0.0539397	0.0752083	1.27876	0.318729	-0.126371	-0.897898	-1.3923	-0.0199623	0.240028	-0.401062		0.260062	2.69367		0.700138	0.712957							0.0602031	5.62006
	LPE(20:5)	-0.260504	-0.287088	-0.253078	0.291837	-0.641709	0.0867453	-0.622538	-0.623763	0.889124	0.391054	0.126637	-0.209077	-0.462301	-0.0699118	1.07684	0.207952	-0.607739	-0.550847	-1.21018	0.486524	0.20839	-0.252499		0.499253	1.38928		0.566051	1.13814							0.525255	1.28774
	LPE(22:4)	0.173311	0.00100462	0.159377	0.312081	0.208041	0.188058	-0.616774	-0.413385	1.10487	0.152058	0.0319873	0.0539927	-0.207556	0.0567814	0.854129	0.0151268	-0.261134	-0.233684	-1.23492	-0.0963099	0.221031	-0.363882		0.337277	2.1737		0.611678	0.9831							0.168189	3.56534
	LPE(22:6)	0.112225	-0.0160485	0.0365121	0.360697	0.0881538	0.126833	-0.758142	-0.411194	1.27975	0.351038	-0.0319229	-0.0891012	-0.327122	-0.0565978	1.23967	0.143445	-0.221515	-0.990606	-1.38936	-0.0145838	0.4812	-0.273951		0.313248	2.32152		0.989416	0.0212812							0.199652	3.22236
	LPEO(18:3)	0.432111	-0.497814	0.131956	-0.270939	-0.17942	-0.105862	-0.291841	-0.900733	0.310511	-0.728474	-1.12111	0.178522	-0.183672	0.0986861	0.108704	-0.567785	-0.0117127	0.539862	-0.923337	-0.336802	-0.0261744	-0.152038		0.321536	2.26929		0.916457	0.174481							0.648391	0.866524
																										0.740307			0.99681								0.00703416
PC	PC(28:0)	-0.588844	-0.213534	-0.238867	-0.29001	-0.244724	-0.307928	0.0556014	-0.134697	0.233346	-0.0584948	-0.0133961	-0.235905	-0.26579	-0.271114	-0.294151	-0.312039	-0.341926	0.00931839	0.312121	-0.137574	-0.22571	-0.460944		0.435879	1.66078		0.653951	0.849445							0.146005	3.84822
	PC(28:0)_PC(14:0_14:0)_FA(14:0_O)	-1.09537	-0.39907	-0.401564	-0.323841	-0.635352	-1.02623	-0.60723	-0.264275	0.311676	0.272401	0.211599	-0.343199	-0.61546	-0.648056	-0.705777	-0.135051	-0.302127	-0.293968	-0.211862	0.0373645	-0.169365	0.407288		0.891745	0.22915		0.284656	2.51295							0.0252201	7.36023
	PC(30:0)	-0.335769	-0.307314	-0.396518	-0.292502	-0.1593	-0.322231	-0.422304	-0.224126	-0.216446	-0.0186035	-0.199641	-0.376999	-0.365167	-0.37821	-0.436327	-0.199663	-0.524858	0.243797	-0.0180141	-0.43739	-0.160505	-0.0358484		0.322931	2.26063		0.180447	3.42463							0.0246654	7.40471
	PC(30:0)_PC(14:0_16:0)_FA(16:0_O)	-0.232399	-0.260452	-0.340573	-0.143752	-0.306295	-0.0687225	-0.838796	-0.162776	-0.328203	-0.271947	-0.212026	-0.0829852	-0.609812	-0.928468	0.197966	-0.710307	-0.420653	0.412846	-0.0732516	-0.318433	-0.276062	-0.133015		0.149512	3.80075		0.280823	2.54006							0.152109	3.76632
	PC(30:1)	-0.0304131	-0.21584	-0.150904	-0.168235	-0.206269	-0.170724	0.364603	-0.0972818	0.218713	-0.209177	0.0181727	-0.263469	-0.266142	-0.154936	-0.297917	-0.0814122	-0.242704	-0.246589	-0.021028	-0.451569	-0.1278	-0.185055		0.0689918	5.34753		0.191359	3.30721							0.882438	0.250134
	PC(31:0)	-0.338762	-0.191438	-0.351792	-0.347113	-0.318513	-0.196182	-0.340691	-0.176725	-0.444573	-0.153521	-0.263874	-0.209718	-0.389681	-0.373959	-0.422559	-0.0393517	-0.411867	0.396682	-0.194694	-0.10302	0.0720346	0.204173		0.0183096	8.00066		0.809711	0.422155							0.0100492	9.20052
	PC(31:0)_PC(15:0_16:0)_FA(15:0_O)	0.651247	0.431771	0.961797	0.674787	0.844477	0.804411	-1.68307	-0.825822	-1.22095	0.253798	0.143198	0.645895	-1.132	-0.662128	-0.7696	-0.467409	-2.10006	-0.364168	-0.439814	-0.787327	1.00246	0.289209		0.254548	2.73653		0.00270691	11.8239							0.198448	3.23446
	PC(31:1)	0.00861356	-0.291481	-0.228044	-0.24101	-0.123367	-0.178663	0.522844	0.243795	0.271366	-0.32048	0.056036	-0.169161	-0.143992	0.0307788	-0.296049	-0.0555803	-0.0600998	-0.0347299	0.196337	0.00805063	0.0303994	-0.15973		0.36116	2.03687		0.368147	1.99855							0.123617	4.18114
	PC(32:0)	-0.266583	-0.33925	-0.444143	-0.283118	-0.22076	-0.126352	-0.804616	-0.404602	-0.749548	-0.229265	-0.572266	-0.171601	-0.258559	-0.16725	-0.212348	-0.103988	-0.314993	0.521128	-0.440648	-0.356206	-0.245674	0.285374		0.049419	6.01484		0.189089	3.33107							0.391122	1.87747
	PC(32:0)_PC(16:0_16:0)_FA(16:0_O)	-0.179769	-0.0796545	-0.320447	-0.351573	-0.133363	-0.084678	-1.17271	-0.703977	-0.567285	-0.268906	-0.613625	-0.167609	-0.248945	-0.217545	-0.174578	-0.0413707	-0.143027	-0.0699213	-0.738512	-0.026853	-0.277105	0.16424		0.0555828	5.77976		0.653712	0.850177							0.869631	0.279372
	PC(32:1)	-0.134043	-0.310244	-0.33402	-0.310785	-0.349542	-0.29362	0.388311	0.0990883	-0.132547	-0.188744	-0.171685	-0.359666	-0.330777	-0.389958	-0.441928	-0.227453	-0.344038	0.0921161	0.287983	-0.381226	-0.224928	-0.254843		0.581986	1.08262		0.19405	3.27928							0.0576506	5.70671
	PC(32:1)_PC(16:0_16:1)_FA(16:1_O)	-0.179315	-0.27355	-0.36245	-0.22827	-0.377594	-0.26012	-0.190448	-0.30486	-0.0108329	-0.294804	-0.150631	-0.256213	-0.351372	-0.372074	-0.322934	-0.103537	-0.323329	-0.489328	-0.312915	-0.212462	-0.0611691	-0.246282		0.424442	1.71396		0.878175	0.259818							0.764435	0.537238
	PC(32:2)	-0.0531963	0.1079	-0.131095	-0.169967	0.193412	-0.111555	0.175083	-0.0128959	0.284853	0.197785	0.0429537	-0.440487	-0.0995351	-0.0696617	-0.55096	-0.229356	-0.243396	-0.383271	-0.021664	-0.418205	-0.147695	0.051851		0.0182242	8.01001		0.0309168	6.95291							0.48227	1.4585
	PC(33:0)	-0.0917938	-0.0081785	-0.386029	-0.132256	-0.301209	0.0587011	-0.732961	-0.276597	-0.736561	-0.252781	-0.490231	-0.105105	-0.323937	-0.105097	-0.333829	-0.0579703	-0.532658	0.357895	-0.169815	0.108875	-0.167259	0.382168		0.00560649	10.3677		0.355008	2.07123							0.0327781	6.83599
	PC(33:1)	-0.387799	-0.364951	-0.455045	-0.320864	-0.416481	-0.41674	0.205116	-0.280293	-0.193319	-0.246813	-0.123449	-0.461053	-0.519726	-0.418827	-0.62557	-0.334543	-0.470878	-0.164952	0.224222	-0.368612	-0.0427515	-0.198686		0.896964	0.217479		0.107799	4.45498							0.0053664	10.4552
	PC(33:1)_PC(15:0_18:1)_FA(15:0_O)	-0.395919	-0.594639	-0.193301	-0.823627	-1.64138	-0.163673	0.0728245	-0.229633	0.286386	-0.0800515	0.0250873	-1.686	-0.793196	-1.12031	-0.88824	0.188986	-0.307325	-0.592407	-0.16137	-0.0737982	-0.794401	-0.205745		0.0482313	6.06349		0.711903	0.679628							0.239142	2.8614
	PC(33:1)_PC(16:0_17:1)_FA(17:1_O)	0.0324108	0.0999993	-0.715666	-0.215787	0.118724	0.293484	-0.0372844	-0.375989	-0.652947	0.044646	-0.0753191	-0.193882	0.0127338	-0.691523	-1.14651	-0.542682	-0.326923	-0.607508	0.0893508	0.00102799	0.291292	0.272975		0.305088	2.37431		0.0904752	4.80536							0.0680783	5.37419
	PC(34:0)	-0.126928	0.00977775	-0.101615	-0.16749	-0.0430627	0.168432	-0.907137	-0.483157	-0.607379	-0.511523	-0.905782	0.121976	-0.0644908	0.24003	0.179663	0.153707	0.0119567	0.666356	-0.378729	0.0879714	-0.44373	0.131085		0.0138707	8.55596		0.050137	5.98599							0.628028	0.930341
	PC(34:0)_PC(16:0_18:0)_FA(16:0_O)	0.0651517	0.098608	0.325505	0.0200021	0.065497	0.286393	-1.23689	-0.628159	-0.104731	-0.262645	-1.0299	-0.00671148	-0.0438986	0.202625	0.145749	0.342316	-0.107953	0.115085	-0.602458	0.277062	-0.230014	0.214038		0.0559783	5.76558		0.544244	1.21672							0.444077	1.62352
	PC(34:1)	-0.340217	-0.257927	-0.407182	-0.268296	-0.26761	-0.308052	-0.182345	-0.19699	-0.4668	-0.143843	-0.408099	-0.256678	-0.150417	-0.262072	-0.173106	-0.219125	-0.252645	-0.203918	-0.181608	-0.336129	-0.240035	-0.340983		0.801959	0.441395		0.0150377	8.39439							0.288428	2.48662
	PC(34:1)_PC(16:0_18:1)_FA(18:1_O)	-0.0980045	-0.1171	-0.0724914	0.00458087	-0.169038	-0.0338526	-0.580981	-0.607037	-0.160771	-0.418051	-0.113063	-0.0671278	-0.160374	-0.0323646	-0.190269	-0.0245602	0.0424602	-0.689651	-0.648805	-0.0249944	0.00530662	-0.338303		0.843652	0.340031		0.842482	0.342807							0.0868502	4.88714
	PC(34:1)_PC(16:1_18:0)_FA(18:0_O)	-0.506268	-0.383235	-0.441777	-0.689995	-0.0667297	-0.310886	-0.105863	-0.182975	-0.125441	-0.302575	-0.41313	-0.597628	-0.265878	-0.179844	-0.409811	-0.287108	-0.0978126	-0.190634	0.118114	-0.538468	-0.437666	-0.674431		0.456702	1.56745		0.421763	1.72663							0.803942	0.436457
	PC(34:2)	-0.14208	-0.240242	-0.216034	-0.183952	-0.219019	-0.296612	0.332305	-0.0416472	-0.13029	-0.325103	-0.0835653	-0.392868	-0.386305	-0.302563	-0.459265	-0.390605	-0.421208	-0.165649	0.10594	-0.424889	-0.201825	-0.242089		0.349914	2.10014		0.000159285	17.4896							0.0306515	6.97015
	PC(34:2)_PC(16:0_18:2)_FA(18:2_O)	-0.00490844	-0.118088	-0.0197672	0.0587291	-0.0561591	-0.25748	-0.0808398	-0.512574	-0.0185442	-0.286214	0.113458	-0.491275	-0.0626633	0.193031	-0.082232	-0.0491147	-0.0627154	-0.406691	-0.262271	-0.0801619	-0.0732637	-0.196913		0.719583	0.658167		0.800206	0.445771							0.355781	2.06688
	PC(34:2)_PC(16:1_18:1)_FA(16:1_O)	0.0887242	-0.0129662	0.23795	-0.0023135	0.170551	0.344424	-0.00300701	-0.240169	-0.0101331	-0.060645	0.0114953	0.085644	-0.0810319	-0.10916	-0.120444	-0.0690942	-0.0360047	-0.611658	-0.440711	-0.0671139	-0.0275297	-0.216013		0.117261	4.2867		0.014174	8.51269							0.0707882	5.29612
	PC(34:3)_PC(16:0_18:3)_FA(18:3_O)	-0.11165	0.0639938	0.494382	-0.0820372	0.0605507	0.320439	0.123919	-0.41135	0.121135	0.187015	0.388442	0.61877	0.135717	-0.191553	-0.217792	-0.510255	0.160621	-1.30349	-0.636701	0.647834	-0.482878	-0.628481		0.139264	3.94276		0.51964	1.30924							0.186705	3.35645
	PC(34:3)_PC(16:1_18:2)_FA(18:2_O)	-0.167228	-0.328855	-0.508857	-0.232185	-0.651807	-0.151036	0.488018	-0.0488574	-0.247873	-0.991991	-0.289895	-0.0657298	-0.402899	-0.103831	-0.321654	0.301487	0.000849168	-0.419307	-0.26594	-0.18263	-0.159075	-0.195794		0.915918	0.175656		0.0956655	4.6938							0.257697	2.71194
	PC(34:3_1)	0.208717	0.10751	0.15698	-0.00976298	0.233602	-0.136571	0.539133	0.162073	-0.415988	-1.09794	0.277997	0.0209054	-0.550483	-0.0318771	-0.231265	-0.296483	-0.159579	-0.311623	0.135957	-0.377945	-0.138922	-0.166254		0.837584	0.354468		0.0143826	8.48348							0.773551	0.513526
	PC(34:3_2)	-0.0611675	-0.334498	-0.144126	-0.231782	-0.0596053	-0.215597	0.428523	-0.112166	0.124266	-0.22317	0.0959558	-0.324379	-0.331804	-0.191371	-0.388652	-0.332545	-0.285315	-0.25712	0.00920869	-0.242969	-0.157436	-0.305537		0.0771118	5.125		0.0259418	7.3038							0.0731931	5.22931
	PC(34:4)	0.0913469	-0.0902149	-0.10913	0.0112264	-0.253847	-0.220592	0.550045	0.038315	0.329742	-0.0741832	0.121285	-0.322531	-0.226754	-0.251614	-0.177296	-0.249255	-0.343953	-0.249553	-0.00852414	-0.472004	-0.106817	-0.0226739		0.0319206	6.889		0.0187826	7.94965							0.305481	2.37173
	PC(35:1)	-0.394937	-0.326445	-0.237218	-0.270712	-0.497138	-0.49331	-0.113942	-0.0637133	-0.296466	-0.158659	-0.420141	-0.462653	-0.289929	-0.424272	-0.3678	-0.26328	-0.404323	0.109664	0.0412034	-0.277864	-0.124829	-0.221514		0.274945	2.58237		0.982416	0.0354804							0.00564026	10.3556
	PC(35:2)	-0.116888	-0.273296	-0.310572	-0.121319	-0.34926	-0.162547	0.521025	0.224233	-0.0250573	-0.10607	-0.136121	-0.0970804	-0.184946	-0.168091	-0.0804504	-0.0340448	-0.0740983	0.137727	0.275956	-0.0273819	-0.0543649	-0.125475		0.715146	0.670536		0.0356706	6.66686							0.0665493	5.41962
	PC(35:4)	-0.096651	0.0119959	-0.43158	-0.0115163	-0.169561	-0.460999	0.466435	0.0882253	0.0693149	-0.202399	-0.0587495	-0.194239	-0.313043	-0.270512	-0.109993	-0.0284211	-0.155277	-0.390064	-0.039615	-0.340853	-0.240646	-0.254152		0.032993	6.82292		0.881384	0.252524							0.327025	2.23543
	PC(36:0)	0.332918	0.545977	0.649946	0.128535	0.295514	0.512272	-0.920776	-0.502011	0.214229	-0.765674	-0.372715	0.162793	0.327364	0.29162	0.163074	0.137576	0.0554223	0.613505	-0.044738	0.124779	-0.378678	0.0419256		0.0652777	5.45821		0.0318512	6.89336							0.455693	1.57187
	PC(36:1)	-0.395545	-0.318793	-0.51843	-0.395805	-0.372896	-0.502298	-0.319409	-0.138024	-0.681026	-0.15218	-0.732789	-0.289808	-0.23807	-0.328563	-0.256884	-0.388935	-0.33915	0.27331	-0.0434511	-0.342674	-0.494651	-0.200546		0.222183	3.00851		0.0180266	8.03181							0.263375	2.66835
	PC(36:1)_PC(16:0_20:1)_FA(16:0_O)	-0.793761	-0.132557	-0.353882	-0.297056	-0.377751	-0.526477	-0.781791	-0.533304	-0.543376	-0.297754	-0.510402	-0.418593	-0.271393	-0.501245	-0.205693	-0.6263	-0.520304	-0.151355	-0.347018	-0.412333	-0.413932	-0.515451		0.12923	4.09232		0.928781	0.147764							0.551391	1.19062
	PC(36:1)_PC(18:0_18:1)_FA(18:1_O)	-0.221139	-0.0962277	-0.0944624	-0.189616	-0.198569	-0.27459	-0.580489	-0.552752	-0.32468	-0.186818	-0.534941	-0.147287	-0.191245	-0.121996	-0.152694	-0.549724	-0.353374	-0.23341	-0.411548	-0.165813	-0.244829	-0.257802		0.0817111	5.00913		0.345305	2.12665							0.908186	0.192613
	PC(36:2)	-0.238049	-0.232306	-0.266296	-0.326993	-0.360637	-0.361607	0.432498	0.118538	-0.447695	-0.225996	-0.269618	-0.354038	-0.321784	-0.452678	-0.431455	-0.531555	-0.261833	-0.0408877	0.0975238	-0.406748	-0.297745	-0.158134		0.659644	0.83211		0.0709622	5.29122							0.0334583	6.79491
	PC(36:2)_PC(18:0_18:2)_FA(18:2_O)	-0.200424	-0.0390168	-0.444098	-0.523845	-0.373908	-0.11679	0.00172315	-0.243668	-0.23433	-0.579734	-0.0641126	-0.397352	-0.0495231	-0.219598	0.0955378	0.0918648	0.122408	-0.0637989	-0.36002	-0.66481	-0.550237	-0.552991		0.18053	3.42372		0.083594	4.96357							0.0200572	7.81834
	PC(36:2)_PC(18:1_18:1)_FA(18:1_O)	-0.125571	-0.0458543	-0.166512	-0.289523	-0.231761	-0.199873	-0.121555	-0.371293	-0.360176	-0.287567	-0.275572	-0.266347	-0.238635	-0.260508	-0.219402	-0.323839	-0.182512	-0.401807	-0.563115	-0.363953	-0.233681	-0.293647		0.254164	2.73955		0.10062	4.59281							0.0525327	5.89264
	PC(36:3)	0.0161617	-0.118303	-0.124453	-0.152301	-0.145312	-0.264527	0.402221	0.0649898	-0.0592194	-0.0771286	-0.0176841	-0.382232	-0.202803	-0.277544	-0.461607	-0.296446	-0.260677	-0.273277	0.301386	-0.559594	-0.0681883	-0.0383608		0.288287	2.4876		0.00623877	10.1539							0.201365	3.20527
	PC(36:3)_PC(16:0_20:3)_FA(20:3_O)	0.190651	-0.206442	-0.140034	-0.183607	-0.342588	-0.143198	0.135745	-0.265274	-0.12294	0.213488	0.0627775	-0.336189	-0.21827	-0.0283759	-0.652311	-0.165912	-0.114876	-0.34321	-0.131072	-0.320872	-0.309521	-0.114829		0.0387476	6.50137		0.343074	2.13962							0.93801	0.12799
	PC(36:3)_PC(18:1_18:2)_FA(18:2_O)	-0.229726	-0.283093	-0.261389	-0.428512	-0.372813	-0.669325	0.0443555	-0.281861	0.178016	-0.065606	-0.329437	-0.592033	-0.334889	-0.504696	-0.607246	-0.24811	-0.219934	-0.596245	-0.195465	-0.299299	-0.349039	-0.0696489		0.143563	3.88197		0.661177	0.827467							0.323985	2.25412
	PC(36:4)_PC(16:0_20:4)_FA(20:4_O)	0.0042989	-0.0393425	-0.0501254	-0.0784605	-0.199736	-0.195357	-0.134727	-0.298416	0.00113647	-0.325832	-0.311641	-0.166013	-0.264959	-0.175818	-0.202673	-0.04226	-0.239931	-0.69606	-0.46347	-0.296228	-0.176694	-0.402581		0.111915	4.38003		0.0890837	4.83636							0.0282858	7.13079
	PC(36:4)_PC(18:2_18:2)_FA(18:2_O)	-0.170207	0.167578	-0.307888	0.345458	0.391615	-0.0707325	0.253096	-0.0740957	0.552982	-0.897447	0.432163	-0.29699	0.25698	-0.0184336	-0.291482	0.0613028	0.0804148	-0.44406	-0.25973	-0.655499	0.0371226	0.0945196		0.342745	2.14153		0.537713	1.24086							0.22597	2.97471
	PC(36:4_1)	-0.13513	-0.39716	-0.159739	-0.299844	-0.0883412	-0.291881	0.427779	-0.135515	0.201692	-0.383646	-0.154211	-0.435014	-0.0974494	0.0650397	-0.567247	-0.0722689	-0.213003	-0.365418	-0.129985	-0.511143	-0.263882	-0.175809		0.116031	4.3078		0.937942	0.128135							0.590814	1.05251
	PC(36:4_2)	-0.0311185	-0.202534	-0.263603	-0.262027	-0.29948	-0.281798	0.253133	-0.0251096	-0.179992	-0.28136	-0.230696	-0.385171	-0.285593	-0.343785	-0.297655	-0.210816	-0.260069	-0.388681	-0.0575715	-0.618837	-0.253897	-0.289061		0.124069	4.17384		0.15401	3.74147							0.785953	0.481717
	PC(36:5)	-0.0618994	-0.337679	-0.281745	-0.17666	-0.200223	-0.19309	0.287663	0.0104493	0.184208	-0.194194	0.00947481	-0.349437	-0.287416	-0.223805	-0.256619	0.0129731	-0.0937006	-0.290784	0.0439806	-0.396437	-0.0698041	-0.131206		0.0801828	5.04689		0.897393	0.216523							0.748686	0.578872
	PC(36:6)	-0.120464	-0.0765941	-0.122821	-0.0933603	-0.106417	-0.0436279	0.330457	-0.1245	0.289616	-0.136033	0.00414163	-0.146998	-0.200607	-0.328825	-0.283317	-0.0887315	-0.196041	-0.437912	-0.095759	-0.519736	-0.267777	-0.142205		0.0224241	7.59524		0.0133185	8.6372							0.336505	2.17829
	PC(36:7)	-0.128881	-0.0372308	0.0375529	-0.0714769	0.0148498	0.0955055	-0.141341	-0.588104	0.627934	-0.0297345	0.0791504	-0.22223	-0.027076	0.0255301	-0.146161	-0.0200754	-0.134258	0.344462	-0.597195	-0.110107	-0.115706	-0.18644		0.632184	0.91715		0.183993	3.38571							0.754619	0.563084
	PC(37:1)	-0.415088	-0.424135	-0.220139	-0.350714	-0.370473	-0.463487	-0.446247	-0.138824	-0.64362	-0.140881	-0.917072	-0.180584	-0.268415	-0.559608	-0.284559	-0.743073	-0.642606	0.409819	-0.15947	-0.41031	-0.500262	-0.25581		0.245624	2.8079		0.488277	1.43374							0.173201	3.5066
	PC(37:2)	-0.4635	-0.431826	-0.263771	-0.690965	-0.553133	-0.503825	0.4624	0.158373	-0.99149	-0.35006	-0.516675	-0.069313	-0.074417	-0.365111	-0.179624	-0.114761	-0.141841	0.0482777	0.150073	-0.266769	-0.309843	-0.24003		0.660879	0.828368		0.00118334	13.4788							0.736516	0.611648
	PC(37:4)	-0.134329	-0.252559	-0.351919	-0.407211	-0.314525	-0.403956	0.268303	0.107296	-0.322055	-0.41962	-0.0284218	-0.624704	-0.425983	-0.376487	-0.390167	-0.254776	-0.446649	-0.0366243	0.159935	-0.416536	-0.11356	-0.244919		0.758178	0.553675		0.124608	4.16516							0.0204935	7.7753
	PC(37:4)_PC(17:0_20:4)_FA(20:4_O)	0.0266684	-0.225132	-0.259298	0.159119	-0.446654	0.0430036	0.190638	0.170309	-2.10134	-0.538215	0.132143	-0.900146	-0.378084	-1.01274	0.345442	0.0824322	0.26715	-0.338952	0.161398	-0.34029	-0.519272	-1.25303		0.955192	0.0916862		0.578187	1.09572							0.583503	1.07741
	PC(37:6)	-0.383454	-0.0850461	-0.306767	-0.190336	-0.216902	-0.35134	0.450017	0.0673796	0.21936	-0.0872402	-0.0784798	-0.379571	-0.177499	-0.490681	-0.448384	-0.275393	-0.0693737	-0.156572	0.212941	-0.348339	0.0306201	-0.145334		0.195818	3.26114		0.541058	1.22846							0.0771184	5.12483
	PC(38:0)	0.78104	-0.0977776	0.212668	0.182297	0.36139	1.10866	-1.22632	-0.815444	-0.12109	-0.601458	-0.00469415	-0.241402	0.277596	0.802893	0.456003	0.564943	0.877959	0.895054	-0.0550786	0.450437	-0.477905	-0.257063		0.0828407	4.98167		0.899959	0.210812							0.264735	2.65805
	PC(38:1)	-0.593475	-0.307198	-0.40088	-0.44143	-0.31035	-0.392315	-0.56511	-0.128288	-0.812639	-0.169247	-1.17176	-0.112308	-0.148116	-0.200673	-0.0230435	-0.5639	-0.310449	0.432428	-0.0492478	-0.0943409	-0.688256	-0.157056		0.122912	4.19258		0.0691283	5.34358							0.543704	1.2187
	PC(38:1)_PC(18:0_20:1)_FA(20:1_O)	-0.0491601	-0.0197697	-0.232574	-0.141781	-0.318861	-0.333192	-0.831416	-0.281256	-0.674433	-0.158384	-0.811063	0.215699	-0.331262	-0.39621	-0.298234	-0.51519	-0.54914	0.16607	-0.305088	-0.0249438	-0.643533	0.300264		0.0744337	5.19569		0.325678	2.24369							0.313378	2.32069
	PC(38:2)	-0.423062	-0.255417	-0.314153	-0.42782	-0.452129	-0.545846	0.0507273	-0.0178496	-0.577819	-0.19747	-0.715736	-0.411452	-0.278953	-0.417095	-0.497293	-0.757534	-0.444338	0.13161	0.0872887	-0.309049	-0.471511	-0.330059		0.576033	1.10318		0.423385	1.71895							0.054085	5.8344
	PC(38:2)_PC(18:1_20:1)_FA(18:1_O)	-0.585692	-0.702788	-0.114843	-0.470736	-0.40081	-0.229974	0.107692	-0.0777189	-0.542491	-0.382499	-0.836243	-0.238803	-0.374678	-0.297609	-0.187134	-0.569826	-0.173409	-0.337302	-0.211428	-0.574678	-0.38811	-0.411382		0.834063	0.362892		0.330249	2.21582							0.387665	1.89523
	PC(38:3)	-0.206512	-0.359626	-0.668955	-0.268424	-0.239839	-0.392545	-0.0314325	-0.00591991	-0.461094	-0.225113	-0.312067	-0.573393	-0.423965	-0.490566	-0.62508	-0.455799	-0.53991	-0.26612	0.11119	-0.516423	-0.408542	-0.292942		0.634622	0.909451		0.0574708	5.71296							0.0403229	6.42167
	PC(38:3)_PC(18:0_20:3)_FA(20:3_O)	-0.384108	-1.06235	-0.687021	0.00222715	0.130929	-0.206323	-0.130067	-0.0517125	0.241075	-0.0621669	-0.446009	0.293076	0.16426	-1.10738	0.393316	-0.105021	0.0964143	-0.00603634	-0.395153	-1.4254	-0.271572	-0.488585		0.145036	3.86154		0.288448	2.48648							0.184843	3.3765
	PC(38:4)_PC(16:0_22:4)_FA(22:4_O)	0.229265	0.124013	0.0128508	0.219417	0.137885	-0.0391421	-0.0155574	-0.250368	-0.328618	-0.39435	-0.262083	-0.257548	0.00271018	-0.335253	-0.22318	-0.123288	-0.0985375	-0.641155	-0.458126	-0.431853	-0.446561	-0.501184		0.0109689	9.02538		0.0015772	12.9042							0.000773246	14.3298
	PC(38:4)_PC(18:0_20:4)_FA(20:4_O)	-0.029277	-0.240814	-0.353061	-0.17901	-0.163596	-0.175526	-0.223588	-0.286946	-0.31158	-0.4812	-0.516924	-0.0687167	-0.303361	-0.276717	-0.166311	-0.0377159	-0.165823	-0.57504	-0.260488	-0.304277	-0.299203	-0.167927		0.644	0.880113		0.74597	0.586139							0.0838118	4.95836
	PC(38:4)_PC(18:1_20:3)_FA(20:3_O)	-0.227744	0.522154	-0.255142	-0.0775116	0.156183	0.208093	-0.0138107	-0.0979192	0.504292	-0.353763	0.0407659	-0.486886	-0.312686	-0.215829	-0.498215	-0.75186	-0.698924	-0.919341	0.0238091	-0.389537	-0.0745161	-0.00912464		0.235139	2.89516		0.00421097	10.9401							0.266034	2.64826
	PC(38:4_1)	-0.118848	-0.149563	-0.274862	-0.292153	-0.203614	-0.292172	0.418744	0.169897	-0.325853	-0.256228	-0.212836	-0.384217	-0.189644	-0.326842	-0.363004	-0.324632	-0.344599	-0.0635602	0.190615	-0.621867	-0.385509	-0.301333		0.357963	2.05465		0.0374519	6.5694							0.523721	1.29359
	PC(38:4_2)	-0.167552	-0.238698	-0.346137	-0.257296	-0.255586	-0.338953	0.111064	0.0630117	-0.567719	-0.347341	-0.427092	-0.370153	-0.232103	-0.421301	-0.426458	-0.433659	-0.517076	-0.0150919	0.0280135	-0.589347	-0.445648	-0.460038		0.743609	0.59248		0.0187879	7.94908							0.416729	1.75064
	PC(38:5)	-0.121369	-0.365283	-0.233568	-0.224704	-0.250667	-0.300025	0.519702	0.179385	-0.147817	-0.384701	-0.0791935	-0.25892	-0.216753	-0.326396	-0.269396	-0.109884	-0.062564	-0.271643	0.078012	-0.670001	-0.315169	-0.254331		0.157109	3.70163		0.447553	1.60792							0.513231	1.33406
	PC(38:5)_PC(18:1_20:4)_FA(20:4_O)	-0.0273779	-0.11421	-0.151159	-0.176152	0.0194848	-0.180314	0.0650644	-0.218552	-0.0781829	-0.372913	-0.229157	-0.203652	-0.220344	-0.374476	-0.25761	-0.2311	-0.270942	-0.562444	-0.461171	-0.777506	-0.416653	-0.09145		0.0589425	5.66239		0.00430647	10.8953							0.0849392	4.93164
	PC(38:6)_PC(16:0_22:6)_FA(16:0_O)	0.0617504	-0.0639096	0.0444191	-0.0339585	0.22549	-0.413695	0.46199	-0.0546676	-0.0443713	-0.32341	-0.20252	-0.110157	0.136207	-0.189318	-0.222957	-0.116613	-0.060552	-0.518463	-0.408838	-0.446642	-0.240288	-0.0182065		0.105605	4.4961		0.542468	1.22325							0.0435474	6.26781
	PC(38:6)_PC(16:0_22:6)_FA(22:6_O)	0.178958	0.0509164	0.0758257	0.13008	0.12738	0.0410408	0.355217	-0.0209209	0.188622	-0.360187	0.134371	-0.109905	-0.0376006	-0.0824233	-0.112726	0.147159	-0.0229064	-0.545828	-0.297669	-0.505876	-0.272082	-0.274249		0.0117866	8.88158		0.0127623	8.72252							0.000849593	14.1415
	PC(38:6)_PC(18:2_20:4)_FA(20:4_O)	-0.293553	-0.314626	-0.307285	-0.332484	-0.400071	-0.323687	0.311447	0.075882	-0.210586	-0.199324	-0.245991	-0.36837	-0.280207	-0.310142	-0.363076	-0.352266	-0.243316	-0.188766	0.149314	-0.385273	-0.182177	-0.365858		0.357985	2.05453		0.731953	0.624077							0.196309	3.25613
	PC(38:6_1)	-0.0732257	-0.130449	-0.12791	-0.215783	-0.227911	-0.254958	-0.0866897	-0.298269	0.0343504	-0.0547979	-0.298711	-0.393086	-0.140155	-0.402198	-0.480803	-0.324107	-0.443726	-0.59019	-0.174502	-0.305971	-0.128055	-0.139887		0.280776	2.5404		0.00746956	9.79384							0.339786	2.15888
	PC(38:6_2)	-0.153392	-0.164376	-0.115987	-0.116416	-0.299135	-0.160085	-0.25488	-0.344319	-0.127803	-0.155876	-0.164443	-0.123905	-0.322942	-0.305227	-0.485266	-0.095593	-0.405749	-0.481034	-0.0654668	-0.522224	-0.0370178	-0.457906		0.39351	1.8653		0.106721	4.47507							0.851585	0.321312
	PC(38:7)	-0.145376	-0.209431	-0.206505	-0.114747	-0.125285	-0.072384	0.286426	0.0293138	0.318373	-0.0539104	0.0317823	-0.249937	-0.213254	-0.292432	-0.310597	-0.0891485	-0.130683	-0.230223	-0.0261197	-0.391282	-0.103288	-0.0783232		0.0202847	7.79577		0.135745	3.99395							0.514481	1.32919
	PC(38:7)_PC(16:1_22:6)_FA(16:1_O)	-0.0592224	-0.0515389	-0.142375	-0.13456	-0.198447	-0.346505	-0.120136	-0.0986155	0.423532	-0.0206588	0.0644871	-0.104817	-0.212567	-0.355467	-0.474205	-0.116826	-0.380148	-0.625989	-0.479704	-0.535556	-0.207622	-0.156738		0.0104644	9.11955		0.150678	3.78522							0.269979	2.61882
	PC(38:7)_PC(16:1_22:6)_FA(22:6_O)	-0.943037	-0.853106	-0.193219	-0.501571	0.125564	0.128054	0.696666	0.286378	0.318557	-0.154327	-0.0517968	-0.537277	0.361231	0.161387	0.454035	-0.17959	-0.363959	0.417713	0.480462	-1.26321	-0.578243	-0.732105		0.174466	3.49205		0.190028	3.32117							0.396362	1.85086
	PC(40:1)	-0.570642	-0.360264	-0.119215	-0.296474	-0.165428	-0.244707	-0.635318	-0.06017	-0.953285	-0.451969	-1.56601	-0.0387473	0.0664696	-0.16474	0.117957	-0.757569	-0.349504	0.319895	0.087605	0.176509	-0.934403	-0.358316		0.120991	4.22409		0.495442	1.40461							0.860035	0.301564
	PC(40:2)	-0.252489	-0.454356	-0.243003	-0.315334	-0.320167	-0.521898	-0.0972542	-0.0977038	-0.589604	-0.0844873	-0.987248	-0.285793	-0.223481	-0.651153	-0.416082	-0.977119	-0.398636	0.21499	0.0438816	-0.289175	-0.597457	-0.361059		0.477219	1.47956		0.278562	2.55623							0.140407	3.92642
	PC(40:3)	-0.0799849	-0.142651	-0.680434	-0.174837	-0.588344	-0.547967	0.133182	-0.137556	-0.291403	-0.273532	-0.657013	-0.0423593	-0.413595	-0.422256	-0.808857	-0.878499	-0.489422	0.0573028	0.0415054	-0.0146732	-0.920793	-0.289473		0.931157	0.142655		0.413956	1.76399							0.221041	3.01882
	PC(40:4)	-0.157046	-0.0923593	-0.156385	-0.181868	-0.227131	-0.367247	-0.0262659	-0.0416038	-0.611908	-0.249834	-0.619526	-0.355838	-0.222464	-0.584225	-0.343644	-0.627879	-0.705929	-0.0139193	0.0152492	-0.533988	-0.509519	-0.332592		0.848041	0.329653		0.0100123	9.20789							0.181945	3.4081
	PC(40:4)_PC(18:0_22:4)_FA(22:4_O)	0.249967	-0.153551	-0.32832	-0.597616	-0.42639	-0.963926	-0.346836	0.120471	-0.357846	-0.111557	-0.721174	-0.289362	-0.123672	-0.824915	-0.631866	-0.351709	-0.612115	-0.0939357	0.223347	0.19437	-0.209799	-0.19565		0.15274	3.75803		0.61713	0.96535							0.0118597	8.86922
	PC(40:5)	-0.430376	-0.0997866	0.0675363	-0.64069	-0.108712	-0.346339	0.351898	0.234069	-0.494535	-0.197099	-0.411286	-0.485874	-0.34554	-0.628225	-0.582998	-0.385001	-0.213891	0.0623996	-0.0257889	-0.264937	-0.365867	-0.220888		0.758482	0.552871		0.174822	3.48798							0.0216945	7.66139
	PC(40:6_1)	0.0940792	0.0544318	0.131971	-0.00555761	0.0160788	0.0624544	0.222725	0.110833	0.0184355	-0.202971	0.239364	0.0651355	-0.108119	-0.0724913	-0.250745	-0.00516559	0.0413851	-0.283662	-0.0519376	-0.569056	-0.26669	0.0506958		0.0546234	5.81459		0.0522246	5.9044							0.158639	3.68225
	PC(40:6_2)	-0.556278	-0.277122	-0.381788	-0.209309	-0.442091	-0.448168	0.109288	0.127577	-0.54906	-0.183614	-0.489349	-0.457319	-0.341609	-0.408873	-0.361401	-0.428757	-0.423127	0.0938135	0.258647	-0.416394	-0.343	-0.369194		0.838786	0.351599		0.751135	0.57234							0.0810645	5.02502
	PC(40:7)	-0.234356	-0.252318	-0.258293	-0.210859	-0.26646	-0.407665	0.469977	0.17344	-0.158287	-0.156664	-0.0973687	-0.429663	-0.269262	-0.459716	-0.396889	-0.296626	-0.250338	-0.235277	0.0967195	-0.571609	-0.269634	-0.200552		0.119644	4.24646		0.119102	4.25556							0.300205	2.40658
	PC(40:7)_PC(18:1_22:6)_FA(18:1_O)	0.193163	-0.129748	-0.144294	-0.218207	-0.155438	-0.161548	-0.0895712	-0.342531	0.05836	0.0319185	0.137357	-0.344224	-0.368672	-0.321449	-0.476772	-0.177931	-0.205424	-0.633821	-0.453503	-0.348825	0.0613116	-0.0782899		0.137094	3.97418		0.0179207	8.0436							0.843964	0.339292
	PC(40:7)_PC(18:1_22:6)_FA(22:6_O)	-0.0784467	-0.115421	0.0823445	0.00154232	-0.206812	-0.187977	-0.0180657	-0.187644	-0.0587553	-0.415999	-0.141219	-0.673113	-0.487802	-0.396767	-0.357921	-0.0949832	-0.377196	-0.653667	-0.504906	-0.456617	-0.107195	-0.186874		0.116212	4.30467		0.00560948	10.3666							0.900554	0.209491
	PC(40:8_1)	-0.135552	-0.231683	-0.218858	-0.0624241	-0.206658	-0.371115	0.362832	0.29189	-0.00223201	-0.230681	-0.134822	-0.318166	-0.240944	-0.357509	0.101241	-0.146732	-0.23862	-0.339874	-0.127221	-0.618279	-0.41537	-0.265702		0.0203012	7.79415		0.958273	0.0852462							0.177143	3.4616
	PC(40:8_2)	-0.133425	-0.152927	-0.138569	-0.0827419	-0.026204	-0.0717956	0.344617	-0.0142623	0.208032	-0.287117	0.15087	-0.281938	-0.167868	-0.199121	-0.356294	-0.0916681	-0.157032	-0.295745	0.000934711	-0.351757	-0.084471	-0.310833		0.0555689	5.78026		0.0328746	6.83011							0.993772	0.0124941
	PC(41:2)	-0.660678	-0.699958	-0.41507	-0.457278	-0.785589	-0.612828	-0.351072	0.144541	-1.25276	0.00275624	-1.43486	-0.499844	-0.482396	-0.837816	-0.516219	-0.671512	-0.275559	0.399713	-0.233158	0.0246155	-0.344954	0.018417		0.152512	3.76102		0.564144	1.14489							0.00571968	10.3277
	PC(41:6)	0.149774	-0.138883	0.117585	-0.513944	0.157087	-0.435576	-0.0478929	0.277066	0.031207	0.117154	0.291118	-0.755277	-0.552087	-0.013232	-0.282032	-0.949422	-0.896918	0.000952985	0.170147	-0.468525	-0.349203	-0.242119		0.0488305	6.0388		0.0384605	6.51625							0.0742307	5.20115
	PC(42:1)	-0.394722	-0.311888	-0.167572	-0.336819	-0.123619	0.121939	-0.996229	-0.0112708	-1.01894	-0.795307	-1.69368	0.103136	0.168996	0.00900279	0.117922	-0.644283	-0.089322	0.0143383	-0.28061	0.378638	-1.24191	-0.368517		0.152025	3.76741		0.338974	2.16367							0.404654	1.80945
	PC(42:10)	-0.0639295	-0.0621491	-0.24568	-0.0902999	-0.21245	-0.120023	0.230301	0.213998	0.192419	-0.0855189	0.0186516	-0.241843	-0.162577	-0.299535	-0.161368	-0.0723721	-0.140273	-0.231688	-0.0929976	-0.50002	-0.114387	-0.167824		0.00847944	9.54022		0.325857	2.2426							0.594702	1.03939
	PC(42:10)_PC(20:4_22:6)_FA(20:4_O)	-0.152411	-0.0792648	-0.285212	-0.0331371	-0.223751	-0.294705	0.26746	0.0206452	0.0803061	-0.094884	-0.124925	-0.242241	-0.289865	-0.118726	-0.20393	0.0372296	-0.063192	-0.566833	-0.344283	-0.601309	-0.436298	-0.208583		0.00180965	12.6292		0.648552	0.866027							0.00874403	9.47877
	PC(42:10)_PC(20:4_22:6)_FA(22:6_O)	-0.129615	-0.0660398	-0.150697	0.384233	-0.0970225	0.0116761	0.197106	0.070627	0.31336	-0.390669	-0.152157	-0.405259	-0.558445	-0.363741	-0.262235	-0.388998	-0.315476	-0.708415	-0.202166	-0.803811	-0.5365	-0.0729899		0.0374684	6.56851		0.00218063	12.2563							0.558945	1.16341
	PC(42:2)	-0.652756	-0.550591	-0.383758	-0.42247	-0.447049	-0.623805	-0.503334	-0.0716858	-0.979776	-0.48552	-1.72286	-0.313591	-0.200235	-0.437706	-0.153428	-0.788455	-0.20357	0.133186	-0.142541	0.0642009	-1.00203	-0.406983		0.204705	3.17237		0.158069	3.68945							0.722244	0.650784
	PC(42:4)	0.00464037	-0.234609	-0.418524	-0.291905	-0.363624	-0.683586	-0.141299	-0.111407	-0.799163	-0.372555	-1.12929	-0.720219	-0.209491	-0.687617	-0.286906	-0.340387	-0.381805	0.00272396	0.0168655	-0.617841	-1.19085	-0.55035		0.889616	0.233931		0.422505	1.72311							0.896157	0.21928
	PC(42:5)	-0.348852	-0.307303	-0.312771	-0.259705	-0.507923	-0.215237	0.127588	0.130352	-0.94324	-0.579391	-0.859683	-0.91096	-0.383354	-0.498006	-0.0622123	-0.535268	-0.31626	-0.344543	-0.123053	-0.776559	-0.745964	-0.294424		0.907638	0.19382		0.326596	2.23806							0.973478	0.0537608
	PC(42:7)	-0.729391	-0.524511	-0.454091	-0.342758	-0.440932	-0.527466	0.230733	0.0916597	-0.578135	-0.0937515	-0.449555	-0.463666	-0.489575	-0.609142	-0.57275	-0.567693	-0.448256	0.0506629	0.173098	-0.664275	-0.27802	-0.28364		0.853678	0.316403		0.719565	0.658218							0.0404849	6.41365
	PC(42:8)	-0.215589	-0.107983	-0.196484	-0.243078	-0.225513	-0.13455	0.620156	0.40946	-0.303543	-0.204594	-0.125134	-0.257998	-0.321299	-0.31769	-0.408941	-0.363711	-0.219294	-0.163711	0.175399	-0.766941	-0.368468	-0.242894		0.177539	3.45713		0.00503436	10.5829							0.775781	0.507769
	PC(44:10)	-0.342477	-0.14853	-0.232538	-0.275913	-0.371391	-0.274439	0.531316	0.199751	-0.201942	-0.207729	-0.151285	-0.356786	-0.342951	-0.524484	-0.452846	-0.707425	-0.417437	-0.218329	0.223629	-0.722131	-0.248323	-0.403124		0.183271	3.39357		0.0130874	8.67221							0.232637	2.91655
	PC(44:12)	-0.50922	-0.140346	-0.167729	-0.220359	-0.234807	-0.190571	0.187176	0.0204893	0.26346	-0.0414148	-0.0171587	-0.33467	-0.227168	-0.282951	-0.260512	-0.230268	-0.14038	-0.271954	-0.0158575	-0.327529	-0.0591558	-0.0712396		0.0287978	7.09491		0.972536	0.0556963							0.163572	3.62101
	PC(44:12)_PC(22:6_22:6)_FA(22:6_O)	-0.488544	-0.0785996	-0.168008	0.054004	-0.0752105	-0.294254	-0.0179093	-0.00955288	0.28155	-0.18893	0.129605	-0.138929	-0.05295	-0.254707	-0.0623671	0.0314085	-0.0805075	-0.52662	-0.146957	-0.448554	0.0874821	-0.202858		0.0674555	5.39257		0.371262	1.9817							0.188296	3.33948
	PC(44:8)	-0.156935	0.0172597	-0.133705	-0.639729	0.0502224	0.175083	0.525275	0.175105	-0.31984	-0.47238	-0.353838	-0.536348	0.115089	0.404141	-0.137047	-0.878623	-0.0455335	-0.0248824	0.142753	-1.13825	-0.56102	-0.412217		0.322457	2.26357		0.774723	0.5105							0.470002	1.51004
																										1.04383e-12			0								2.58928e-11
PCO	PCO(32:0)	-0.340276	-0.28376	-0.345627	-0.171113	-0.123064	-0.0819335	-0.479788	-0.428622	-0.801509	-0.425465	-0.797424	-0.0499807	-0.34977	-0.0951062	-0.0286593	0.122609	-0.0981697	0.475026	-0.456337	-0.258212	-0.206622	0.337207		0.0228211	7.56014		0.100856	4.58813							0.737244	0.609672
	PCO(32:1)	-0.162278	-0.366182	-0.277765	-0.27635	-0.367327	-0.439419	0.321248	0.0913788	-0.284723	-0.453075	-0.474715	-0.315435	-0.357566	-0.51186	-0.46328	-0.59727	-0.163369	-0.0883443	0.175856	-0.483906	-0.424991	-0.417978		0.675011	0.786053		0.273395	2.59368							0.281601	2.53453
	PCO(34:0)	0.140432	0.171902	0.438694	-0.124178	0.100604	0.0896163	-0.770936	-0.457687	-0.52962	-0.659971	-1.13019	-0.0718595	0.196333	0.766876	0.316822	0.374983	0.292002	0.446376	-0.253539	0.108296	-0.518501	0.104106		0.0097892	9.25295		0.216495	3.06037							0.118212	4.27056
	PCO(34:1)	-0.269051	-0.290126	-0.33863	-0.398988	-0.417055	-0.375338	0.0162669	0.0222598	-0.346592	-0.410076	-0.392019	-0.401495	-0.263673	-0.44744	-0.348486	-0.344952	-0.37564	-0.00202085	0.167162	-0.39773	-0.432435	-0.418367		0.974067	0.0525501		0.669835	0.801447							0.238571	2.86617
	PCO(34:2)	-0.166195	-0.319108	-0.175576	-0.137128	-0.253896	-0.17784	0.412366	0.339983	-0.272655	-0.389659	-0.309588	-0.468397	-0.353734	-0.343229	-0.465488	-0.751555	-0.207211	-0.0930605	0.243981	-0.567989	-0.555551	-0.350815		0.367826	2.00029		0.0178086	8.05615							0.328722	2.22508
	PCO(34:4)	0.483918	0.572408	0.213249	0.273769	0.26988	0.33818	0.45055	0.401787	0.784242	-0.610519	0.172868	0.245868	-0.211484	0.256514	-0.428445	0.438157	-0.0126226	-0.396889	0.342098	-0.333069	-0.4337	0.397787		0.309671	2.34449		0.0578764	5.69889							0.567572	1.13278
	PCO(36:1)	-0.525313	-0.414364	-0.436291	-0.400524	-0.463399	-0.473361	-0.313627	0.0213309	-0.479112	-0.209948	-0.991709	-0.322048	-0.158493	-1.05511	-0.151541	-0.680028	-0.351733	0.308191	0.098432	-0.214241	-0.436516	-0.282126		0.219293	3.0347		0.994897	0.0102326							0.116355	4.30222
	PCO(36:2)	-0.339816	-0.433161	-0.255466	-0.4112	-0.309154	-0.115259	0.263975	0.126524	-0.803547	-0.265817	-0.400772	-0.376194	-0.250284	-0.429176	-0.456336	-0.90947	-0.202736	-0.144709	0.0570863	-0.533183	-0.579325	-0.288131		0.726001	0.640408		0.289153	2.4816							0.395264	1.8564
	PCO(36:4)	-0.0292802	-0.150165	-0.0866102	-0.225762	-0.100141	-0.176441	0.377435	0.360879	-0.475789	-0.317634	-0.2312	-0.214971	-0.178309	-0.305437	-0.323966	-0.285354	-0.096017	0.0302337	0.152722	-0.484461	-0.310233	-0.363574		0.541539	1.22668		0.0433261	6.278							0.746655	0.584305
	PCO(38:5)	0.045705	-0.320315	-0.196285	-0.261818	-0.129544	-0.425562	0.527473	0.235448	-0.321209	-0.19881	-0.431896	-0.276177	-0.328808	-0.799102	-0.712968	-0.434304	-0.321489	-0.285218	0.109058	-0.807928	-0.370803	-0.375941		0.221405	3.01552		0.041037	6.38656							0.443858	1.6245
	PCO(38:6)	-0.173256	-0.384991	-0.348313	-0.354022	-0.274075	-0.422457	0.176301	0.15454	-0.455993	-0.418449	-0.40913	-0.451295	-0.194117	-0.529015	-0.393831	-0.270051	-0.417796	-0.190392	0.189003	-0.504361	-0.268637	-0.362247		0.84853	0.3285		0.440671	1.63891							0.242508	2.83345
																										0.112694			0.00699736								0.304803
PCP	PCP(32:0)	-0.0492376	-0.144462	-0.490837	-0.341648	-0.107346	-0.436953	-0.436858	-0.171697	-0.579624	-0.4625	-0.77854	-0.253962	-0.287469	-0.129189	0.0543618	0.128625	0.115005	0.562553	-0.315088	-0.388769	-0.495317	0.253342		0.110948	4.39738		0.092558	4.75984							0.944667	0.113845
	PCP(32:1)	-0.125428	-0.255934	-0.81205	-0.150045	-0.901447	-0.371552	0.0235341	-0.0273095	-0.100674	-0.458458	-0.294093	-0.649418	-0.825662	-0.330757	-0.828518	-0.528678	-0.403819	-0.203385	0.079128	-0.72956	0.0840653	-0.132733		0.959498	0.08269		0.353287	2.08095							0.0328439	6.83198
	PCP(32:3)	0.135083	-0.483083	-0.498243	-0.307057	-0.205501	0.0139871	0.338334	-0.0612027	0.0995106	-0.122503	-0.0163812	-0.684427	-0.599815	0.00102396	-0.171032	0.0434491	-0.535256	-0.375518	-0.21268	-0.654816	-0.0537414	-0.819181		0.0197782	7.84635		0.564818	1.1425							0.619727	0.956954
	PCP(34:1)	-0.552842	-0.422607	-0.359896	-0.437744	-0.531282	-0.52192	0.106838	0.0295071	-0.511947	-0.373198	-0.484586	-0.487741	-0.395986	-0.437867	-0.364073	-0.297981	-0.144087	0.0430296	0.201868	-0.240189	-0.219508	-0.110783		0.276669	2.56987		0.074638	5.19021							0.0126422	8.74144
	PCP(34:2)	-0.38014	0.0386649	-0.191533	-0.402412	-0.0915201	-0.972244	-0.223981	0.841296	-0.283557	-0.241095	0.00371996	-0.726299	-0.987102	-0.650919	-1.25597	-0.924178	-0.715018	-0.568336	-0.199215	-0.306041	-0.483933	-0.139029		0.152532	3.76077		0.0102539	9.1602							0.00214204	12.292
	PCP(36:1)	-0.712397	-0.572537	-0.439223	-0.490902	-0.513324	-0.592312	-0.359841	-0.0768469	-0.623057	0.0570121	-0.952234	-0.191187	-0.305086	-0.411515	-0.328758	-0.800777	-0.281265	0.387954	-0.0985393	-0.166784	-0.328547	-0.0756489		0.164169	3.61372		0.112906	4.3624							0.0490407	6.03021
	PCP(36:2)	-0.459855	-0.364938	-0.187199	-0.29441	-0.541568	-0.560033	0.125524	0.00505467	-0.758781	0.0479947	-0.584705	-0.608407	-0.468362	-0.558016	-0.58463	-0.436407	-0.210066	0.00756632	-0.175395	-0.452725	-0.0630488	0.183887		0.545393	1.2125		0.388832	1.88922							0.0100364	9.20308
	PCP(36:4)	0.086413	0.0201011	-0.160585	-0.0657496	-0.166909	-0.0819173	0.248834	0.0961321	-0.415837	-0.383182	-0.176904	-0.302558	-0.286391	-0.175126	-0.289367	-0.223099	-0.225534	-0.326219	0.0214276	-0.609749	-0.281618	-0.173273		0.401363	1.82578		0.00201231	12.4169							0.8115	0.417742
	PCP(38:2)	-0.786689	-0.644945	-0.193704	-0.753224	-0.580961	-0.657808	-0.0622462	0.018513	-0.910173	0.169803	-1.73991	-0.536717	-0.372345	-0.533057	-0.505422	-0.948491	-0.27455	0.302148	-0.249189	-0.662733	-0.321028	-0.0618694		0.460188	1.55224		0.574962	1.1069							0.0951063	4.70552
	PCP(38:5)	-0.408777	-0.320558	-0.373002	-0.239817	-0.574947	-0.352931	0.420651	0.238119	-0.821611	-0.269769	-0.0332128	-0.505658	-0.676014	-0.57527	-0.255457	-0.221907	0.0600233	-0.107053	-0.174932	-0.408784	0.164884	0.213616		0.903385	0.203212		0.897383	0.216546							0.0953821	4.69973
	PCP(38:6)	0.0523695	-0.137181	-0.17967	-0.128741	-0.217749	-0.358059	0.262005	-0.0141981	-0.0504763	-0.265268	-0.199214	-0.56501	-0.257973	-0.626872	-0.479687	-0.366459	-0.449472	-0.165835	0.101862	-0.491666	-0.213927	-0.136159		0.36066	2.03964		0.00327036	11.4457							0.0268339	7.23618
																										0.141912			0.000177125								1.46779e-05
PE	PE(32:1)	-0.0377198	0.510264	-0.572504	0.324517	-0.147826	0.308316	-0.56144	-0.402678	-1.01794	0.778234	-0.481557	0.0531616	-0.500638	-0.126678	-0.279672	-0.353514	-0.286775	0.266045	-0.069854	0.484759	0.871865	0.854872		0.0466221	6.13136		0.112156	4.37572							0.00318342	11.4996
	PE(32:1)_PE(16:0_16:1)_FA(16:1_O)	-1.12534	-0.702383	-1.32183	-2.06746	-0.0991357	0.333374	-0.275037	-0.802268	-1.7511	0.505468	-0.194334	-0.867753	-0.88713	-1.03288	-0.866618	-0.136567	-0.582975	0.220803	0.121288	-0.397288	-0.0907693	0.350314		0.207787	3.14248		0.79394	0.461495							0.00273716	11.8017
	PE(34:1)	-0.339267	-0.329691	-0.661678	-0.338183	-0.285816	-0.193689	-0.783615	-0.376985	-0.797687	-0.177311	-0.721511	-0.0858191	-0.310948	-0.0069552	-0.27139	-0.171076	-0.278656	0.258865	-0.14025	0.0499335	-0.156693	-0.010004		0.00442327	10.8418		0.063087	5.52648							0.0601781	5.62089
	PE(34:1)_PE(16:0_18:1)_FA(18:1_O)	-0.52872	-0.458792	-0.519507	-0.350412	-0.201593	-0.139961	-0.700369	-0.543058	-0.9829	-0.11183	-0.566565	0.0599816	-0.266371	-0.0519548	-0.0259163	-0.12661	-0.249535	0.364996	-0.199583	0.0918455	-0.194844	0.0375653		0.00904722	9.4106		0.0135568	8.60174							0.271364	2.60859
	PE(34:2)	-0.366573	-0.247306	-0.246336	-0.0310365	-0.180914	-0.134947	-0.0683339	-0.149584	-0.0456932	-0.253449	-0.265202	-0.292841	-0.376805	-0.199784	-0.319399	0.0349043	0.0946131	-0.118258	-0.0765301	0.0472959	0.377302	-0.0105264		0.0777964	5.10732		0.795953	0.456429							0.0970787	4.66447
	PE(34:2)_PE(16:0_18:2)_FA(18:2_O)	-0.230137	-0.482559	-0.284507	-0.373116	0.0117672	0.108278	0.0727546	-0.268547	-0.0467989	-0.539092	-0.239014	-0.254522	-0.767016	-0.441011	-0.897045	-0.355612	0.0700635	0.20792	-0.151797	-0.291931	0.205376	-0.537869		0.625941	0.936998		0.203276	3.18638							0.14569	3.85255
	PE(34:3)	-0.421097	-0.327946	-0.997591	-0.429544	-0.510917	-0.538376	0.309941	-0.206599	-0.119482	-0.0817289	-0.196996	-0.515028	-0.335069	-0.514911	0.0352063	0.116936	-0.367558	-0.154561	-0.0937596	-0.173449	-0.0138966	0.142842		0.997162	0.00568439		0.0938222	4.73271							0.161489	3.64663
	PE(36:1)	-0.635358	-0.366962	-0.254759	-0.490442	-0.189246	-0.155513	-1.2241	-0.442513	-1.02532	-0.315459	-1.07516	0.0279134	-0.0708561	0.0750359	-0.00151056	0.0101102	-0.0859219	0.345835	-0.371125	0.165574	-0.357599	0.130808		0.00916385	9.38498		0.00167242	12.787							0.943895	0.11548
	PE(36:1)_PE(18:0_18:1)_FA(18:1_O)	-0.344627	-0.460036	-0.183738	-0.407803	-0.102237	0.0921611	-1.21676	-0.714011	-1.32908	-0.268817	-1.13487	-0.318017	-0.23726	0.209934	0.0258558	-0.28576	-0.123034	0.19212	-0.545714	0.222989	-0.592953	0.0866287		0.0167597	8.17756		0.367689	2.00104							0.97529	0.0500399
	PE(36:2)	-0.299172	-0.227608	-0.358617	-0.198027	-0.197305	-0.17719	-0.36268	-0.348056	-0.644342	-0.235352	-0.780937	-0.132172	-0.158599	-0.176102	-0.123066	-0.261294	-0.138279	-0.299349	-0.345095	0.0113837	-0.411852	-0.284167		0.134934	4.00595		0.0535065	5.8559							0.181081	3.41762
	PE(36:2)_PE(18:0_18:2)_FA(18:2_O)	-0.372631	-0.421476	-0.689147	-0.537538	-0.27139	0.364708	-0.77145	-0.18167	-0.466394	-0.988639	-0.686759	-0.187345	0.151579	-0.31259	0.339425	0.366509	-0.199158	0.302399	-0.0247002	-0.491998	-0.156496	-0.354442		0.0409234	6.39211		0.100657	4.59207							0.372675	1.9741
	PE(36:2)_PE(18:1_18:1)_FA(18:1_O)	-0.262279	-0.237565	-0.131147	-0.0978078	-0.402819	-0.233744	-0.475496	-0.385255	-0.439879	-0.151208	-0.584447	-0.213717	-0.230773	-0.288656	-0.199536	-0.306322	-0.216385	-0.207597	-0.341577	-0.0541065	-0.111531	-0.0162568		0.0225776	7.58159		0.75893	0.551692							0.122017	4.20718
	PE(36:3)	-0.1174	-0.308633	-0.240067	-0.040226	-0.463427	-0.12487	-0.326291	-0.198541	-0.115094	-0.258463	-0.213183	-0.239054	-0.564162	-0.0781005	-0.306294	0.00856013	-0.30744	-0.2928	-0.245519	0.127793	-0.118269	-0.323834		0.57859	1.09432		0.763544	0.53957							0.526644	1.28246
	PE(36:3)_PE(18:1_18:2)_FA(18:1_O)	-0.475548	-0.111939	-0.291079	-0.232114	0.000620256	-0.602925	-0.4457	-0.430172	-0.344323	-0.283206	-0.123301	-0.415332	-0.130566	-0.307377	-0.51861	-0.163898	-0.452822	-0.269003	-0.243381	-0.000631909	-0.274671	-0.243407		0.165856	3.59327		0.690821	0.73975							0.177122	3.46183
	PE(36:4)	-0.0471192	-0.0510626	-0.177117	-0.0395401	-0.136733	-0.159622	-0.270259	-0.177902	-0.382071	0.081232	-0.328006	0.0846677	-0.107659	-0.18186	-0.20994	0.179993	-0.229095	-0.09978	-0.146682	-0.152519	-0.025797	-0.136889		0.258987	2.70195		0.747157	0.582961							0.670806	0.798552
	PE(36:4)_PE(16:0_20:4)_FA(20:4_O)	-0.535823	-0.506312	-0.514048	-0.159951	-0.42979	-0.712816	-0.32234	-0.252803	-0.759336	-0.136972	-0.409178	-0.200591	-0.476861	-0.0616068	-0.142569	-0.289241	-0.13196	-0.0369501	0.00462027	-0.238208	-0.301016	-0.136965		0.0875808	4.87039		0.0218015	7.65155							0.397534	1.84495
	PE(36:5)	-0.053176	-0.114541	-0.0841716	-0.0567688	-0.141144	-0.122458	0.31168	0.0261165	0.137884	-0.168582	-0.116982	-0.0898606	-0.0785712	-0.189388	-0.095979	0.176907	-0.0218914	-0.173998	0.0918853	-0.105905	-0.232815	-0.21468		0.154994	3.72874		0.406005	1.80278							0.341848	2.14678
	PE(36:6_1)	-0.520404	-0.426886	-0.444315	-0.188698	-0.628888	-1.44649	0.301582	-0.342118	-0.53105	-0.638587	-0.211571	-0.147189	-0.573541	-0.678104	-0.229122	-0.49618	0.0114095	-0.131878	-0.186461	-0.551028	-0.366682	-0.472053		0.761984	0.54366		0.246942	2.7972							0.942666	0.118087
	PE(36:6_2)	-0.687598	-0.192746	-0.29759	-0.514503	-0.609832	-0.606296	0.098408	-0.196148	-0.916615	-0.263449	-0.588501	-0.295406	-0.56144	-0.712511	-0.027615	-0.194213	-0.578988	-0.171946	-0.0411088	-0.770571	-0.250848	-0.363419		0.808346	0.425531		0.518871	1.3122							0.655607	0.844389
	PE(38:1)	-0.483994	0.157888	0.0178807	-0.254655	0.163724	0.213531	-1.42524	-0.397899	-0.856548	-0.55767	-1.24065	0.0331683	0.378608	0.719613	0.532175	-0.251417	0.197581	0.0689403	-0.388205	0.331026	-0.527482	0.0932792		0.0124786	8.76748		0.133451	4.02804							0.134881	4.00673
	PE(38:2)	-0.416541	-0.225574	-0.175676	-0.551413	-0.506092	-0.742277	-0.768257	-0.441421	-0.630362	-0.192355	-0.934057	-0.29044	-0.335766	-0.271503	0.0531046	-0.547708	-0.544185	-0.245283	-0.560526	0.00169127	-0.389275	-0.221793		0.0870369	4.88285		0.385411	1.90689							0.76815	0.52754
	PE(38:2)_PE(18:1_20:1)_FA(20:1_O)	-0.574973	-0.405425	-0.181071	-0.387743	-0.653432	-0.189477	-0.895497	-0.331375	-0.798293	-0.248367	-1.06418	-0.166933	-0.162116	-0.0358653	-0.121938	-0.787114	-0.418517	-0.230032	-0.27893	0.016278	-0.467433	-0.056239		0.0339875	6.76352		0.41927	1.73848							0.605951	1.00191
	PE(38:3)	-0.319852	-0.543812	-0.170027	-0.329533	0.182902	-0.141457	-1.01265	-0.439376	-1.13653	-0.37064	-1.08135	0.18528	-0.0558231	-0.334009	-0.303776	-0.767549	-0.326402	0.0236504	-0.423543	0.218303	-0.652917	0.277641		0.022486	7.58972		0.781414	0.493299							0.495338	1.40503
	PE(38:4)	-0.016735	-0.181309	-0.198701	-0.220557	-0.0977866	-0.0510902	-0.582803	-0.260237	-0.666406	-0.245787	-0.777846	-0.108397	-0.0643809	0.0312636	0.0479043	-0.109337	-0.182975	0.00189353	-0.320704	-0.048741	-0.416212	-0.229592		0.053118	5.87048		0.234824	2.89783							0.126372	4.13705
	PE(38:4)_PE(16:0_22:4)_FA(22:4_O)	-0.0533356	-0.352906	-0.257963	0.014443	-0.373299	0.124441	-0.293192	0.0961193	-0.602822	-0.045858	-0.336184	-0.0517118	-0.075038	-0.649622	-0.490018	-0.940113	-0.502496	0.318974	0.294813	0.0714144	-0.37295	0.26852		0.0826014	4.98746		0.0940462	4.72794							0.0167493	8.17879
	PE(38:4)_PE(18:0_20:4)_FA(20:4_O)	0.125074	-0.103921	-0.267394	-0.159474	-0.142761	-0.250635	-0.873033	-0.386595	-0.559055	-0.134518	-0.544148	-0.218106	-0.252549	-0.129218	-0.17879	-0.312755	-0.350686	-0.39889	-0.382441	-0.206788	-0.276784	0.0174209		0.116981	4.29149		0.140364	3.92704							0.908832	0.191191
	PE(38:5)	-0.222241	-0.159658	-0.29653	-0.364332	-0.339928	-0.267802	-0.0639436	-0.0995082	-0.309852	-0.229424	-0.254644	-0.093238	-0.152556	-0.237662	-0.137207	-0.372157	-0.0806871	-0.4214	-0.133948	-0.106014	-0.160418	-0.158748		0.951646	0.0991251		0.107958	4.45202							0.815519	0.40786
	PE(38:5)_PE(18:1_20:4)_FA(20:4_O)	-0.0782696	-0.0533973	-0.156244	-0.0465372	-0.140273	-0.16631	-0.135136	-0.314375	-0.4793	-0.139566	-0.274001	-0.132164	-0.271334	-0.34158	-0.370662	-0.293656	-0.286092	-0.398087	-0.342853	-0.323995	-0.190526	-0.197973		0.777019	0.50458		0.00140014	13.1424							0.881112	0.25314
	PE(38:6)	-0.195344	-0.219304	-0.221162	-0.343221	-0.300186	-0.323543	-0.353337	-0.131077	-0.169248	0.0212049	-0.316078	-0.372671	-0.224378	-0.296665	-0.162996	-0.135852	-0.297085	0.0283164	-0.151418	-0.228805	0.0642007	-0.0133019		0.177399	3.45871		0.683017	0.762471							0.0174764	8.0938
	PE(38:6)_PE(18:2_20:4)_FA(18:2_O)	-0.372504	0.0702969	0.271635	-0.162528	0.295101	0.34894	0.224649	-0.141088	-0.123992	-0.635101	-0.681803	0.25285	-0.5802	-0.0142523	-0.0445224	0.0783805	-0.513178	-0.67319	-0.0387598	-0.340622	-0.662904	-0.593384		0.391191	1.87712		0.267763	2.63531							0.115841	4.31107
	PE(38:7)	-0.126211	-0.484282	-0.253877	-0.29245	-0.38453	-0.3249	0.14069	-0.0210979	-0.140187	-0.265627	-0.0716498	-0.104067	-0.496019	-0.682651	-0.405567	-0.239876	-0.350818	-0.297438	0.00509352	-0.354353	-0.240174	-0.137612		0.187019	3.35309		0.489447	1.42896							0.137777	3.96424
	PE(40:4)	-0.232527	-0.237441	-0.105877	-0.261028	-0.0589088	-0.0497865	-0.97682	-0.446672	-0.922147	-0.128418	-1.06021	-0.00369284	0.0891783	-0.0796413	-0.0252252	-0.640465	-0.561726	-0.242116	-0.536499	-0.299883	-0.573356	-0.186953		0.122263	4.20316		0.738492	0.606289							0.327034	2.23538
	PE(40:4)_PE(18:0_22:4)_FA(22:4_O)	0.140092	-0.0556982	-0.110347	-0.513027	0.0404063	0.150034	-1.14155	-0.399809	-0.646166	-0.149463	-0.934179	0.153448	0.0317561	0.119527	0.222969	-0.519208	-0.300346	-0.190971	-0.659434	-0.149126	-0.835292	-0.15705		0.298233	2.41976		0.953096	0.09608							0.0939769	4.72941
	PE(40:6)	-0.396234	-0.285247	-0.449249	-0.538147	-0.219025	-0.128154	-0.769085	-0.45303	-0.704253	-0.067389	-0.776949	-0.235486	-0.260801	-0.127594	-0.258107	-0.226159	-0.21299	0.155476	-0.342726	-0.0859371	-0.181207	-0.160121		0.0256768	7.32434		0.107519	4.46018							0.235808	2.88948
	PE(40:7)	-0.105671	-0.0695609	-0.186384	-0.147441	-0.269693	-0.306933	-0.0781186	-0.114827	-0.275792	-0.0919302	-0.294649	-0.277027	-0.261803	-0.309108	-0.341134	-0.296278	-0.300255	-0.254094	0.0894748	-0.177267	-0.0853443	-0.0860576		0.383909	1.9147		0.0143816	8.48361							0.00525617	10.4967
	PE(40:8)	-0.208485	-0.152963	-0.174944	-0.294603	-0.262113	-0.365638	0.500068	0.0900084	-0.412248	-0.404806	-0.260989	-0.0664438	0.0816895	-0.19073	-0.0874517	0.098529	0.117401	-0.309987	-0.189085	-0.328301	-0.306539	-0.497814		0.243894	2.82204		0.0030512	11.5844							0.00165785	12.8045
	PE(40:8)_PE(20:4_20:4)_FA(20:4_O)	-0.481737	-0.0239608	0.539853	-0.292822	0.349825	-0.209025	0.00658367	-0.167101	-0.143499	-0.48998	-0.360209	0.268268	-0.476422	-0.773673	0.123785	-0.562154	-0.329411	-0.910881	-0.114821	-0.967715	-0.656066	-0.719064		0.0348636	6.71262		0.266326	2.64607							0.129202	4.09275
	PE(42:10)	-0.0881449	-0.0917044	-0.174635	-0.203418	-0.284456	-0.262962	0.423239	0.136278	-0.160657	-0.103388	-0.256265	-0.28133	-0.334922	-0.352048	-0.267805	-0.153217	-0.321202	-0.382586	0.0143731	-0.434954	-0.0575572	-0.236273		0.169835	3.54586		0.0484545	6.05426							0.462919	1.54041
	PE(42:10)_PE(20:4_22:6)_FA(20:4_O)	-0.0228289	-0.469589	-0.108192	-0.466764	-0.411515	-0.664836	0.515996	0.446917	-0.587717	-0.190851	-0.45362	-0.0628469	-0.0607656	-0.102314	0.153779	0.376054	0.245202	-0.26833	0.0635163	-0.178979	-0.214866	-0.342326		0.588	1.06206		0.00558457	10.3755							0.0294502	7.05011
	PE(42:10)_PE(20:4_22:6)_FA(22:6_O)	-0.60837	-0.527853	-0.857699	-0.454	-1.65489	-0.893451	0.65235	0.117012	-0.508564	-0.800607	-0.356832	-0.384399	-0.560413	-0.170316	-0.437007	0.398122	-0.18578	-0.451661	0.127079	-0.719539	-0.465599	-0.603497		0.432197	1.67775		0.0227992	7.56206							0.349463	2.10272
	PE(42:7)	-1.12874	-0.85554	-0.580386	-0.253008	-0.276638	-0.009627	-0.310817	0.027735	-0.589672	-0.717079	-0.764601	-0.0555687	-0.0150974	-0.751778	-0.0449762	-0.618221	-0.153033	-0.0414095	0.0149196	-0.233753	-0.308896	-0.283068		0.100004	4.6051		0.285684	2.50574							0.532925	1.25875
	PE(42:8)	-0.236814	-0.664526	-0.219217	-0.210834	-0.167047	-0.302101	0.219026	-0.121197	-0.855911	-0.590385	-0.545518	-0.171807	-0.0348638	-0.224072	0.24038	-0.304414	-0.419544	-0.315906	0.0611068	-0.825213	-0.850854	-0.672211		0.597245	1.03086		0.249135	2.77952							0.0826615	4.986
	PE(42:8)_PE(20:4_22:4)_FA(20:4_O)	0.0289882	-0.199977	-1.44383	-0.846223	-0.824798	-0.198785	0.600217	0.870279	-0.667367	-1.09476	-1.0428	0.212826	-1.06474	-0.0741528	-0.507818	0.180056	0.0477477	0.331976	0.473909	-0.619233	-0.611653	-0.994904		0.974005	0.0526769		0.240021	2.85406							0.815098	0.408893
	PE(42:8)_PE(20:4_22:4)_FA(22:4_O)	0.60937	-0.436445	0.0886108	0.619442	-0.163775	0.374182	0.60441	0.228789	0.216745	-0.232117	-0.278276	0.288287	-0.264982	0.786962	0.829159	-0.818837	0.321169	-0.72361	-0.589642	-0.42265	-0.297464	-0.617436		0.0076879	9.73622		0.979126	0.0421898							0.0370453	6.59123
	PE(44:10)	-0.317941	-0.20042	-0.171304	-0.424419	-0.456635	-0.364296	0.165433	0.119274	-0.625052	-0.201016	-0.454126	-0.150129	-0.152139	-0.441767	-0.285808	-0.643981	-0.419883	-0.448107	-0.140274	-0.406668	-0.103459	-0.478975		0.523515	1.29438		0.778307	0.501268							0.773135	0.514604
	PE(44:10)_PE(22:4_22:6)_FA(22:4_O)	-0.352513	-0.0890432	-0.405994	-0.21938	-0.298408	-0.336776	0.336373	0.158034	-0.608991	-0.0435934	-0.0496681	-0.206676	-0.0548145	0.26047	0.255812	-0.398698	-0.172464	0.0117694	0.00735887	0.0835283	-0.112838	0.0681914		0.752016	0.569996		0.0781983	5.09701							0.615261	0.971419
	PE(44:10)_PE(22:4_22:6)_FA(22:6_O)	-0.359851	-0.498915	-0.245919	-0.0444903	-0.572169	0.176781	0.384878	0.399982	-0.661518	-0.159959	-0.355501	-0.171838	-0.173022	-0.103402	-0.293485	-0.415462	-0.0819136	-0.407754	-0.0259192	-0.0962349	0.243473	0.037164		0.905678	0.198144		0.696291	0.723975							0.192885	3.29133
	PE(44:12)	-0.788302	-0.334302	-0.380581	-0.301161	-0.428667	-0.35913	0.315276	0.102819	-0.382659	-0.0815882	-0.184245	-0.289527	-0.190483	-0.223898	-0.179612	-0.254823	-0.241973	-0.234094	0.0192301	-0.262165	-0.436265	-0.351383		0.183736	3.38851		0.0229795	7.5463							0.756967	0.556872
	PE(44:12)_PE(22:6_22:6)_FA(22:6_O)	-0.841213	-0.256628	-0.49131	-0.452225	-0.282088	-0.709039	0.425397	0.174118	-0.146652	-0.153147	-0.37089	-0.246382	-0.235955	-0.373528	-0.297984	-0.312578	-0.151805	-0.106712	0.223441	-0.489702	-0.0973951	-0.349724		0.443696	1.62523		0.0396186	6.45691							0.384005	1.9142
																										2.26056e-08			5.73015e-08								1.15015e-05
PEO	PEO(34:1)	-0.554012	-0.586803	-0.157052	-0.256449	-0.0451844	-0.0485731	-0.956769	-0.527562	-1.72791	-0.199746	-1.18763	0.123821	-0.0480323	0.107912	-0.318499	-0.474157	-0.172724	0.0186819	-0.277968	0.0354933	-0.0774165	0.201023		0.0114866	8.93316		0.322281	2.26466							0.414039	1.76359
	PEO(36:1)	-0.362262	-0.262164	-0.00504717	-0.390108	0.154405	0.0729003	-0.921538	-0.384491	-1.11248	-0.304029	-1.35916	-0.0995729	0.210844	0.543651	0.307451	-0.587142	0.397247	0.320275	-0.106295	-0.0102695	-0.384736	0.0404723		0.00996328	9.2177		0.207657	3.14374							0.479005	1.47209
	PEO(36:2)	-0.384066	-0.175963	-0.314576	-0.54088	-0.00923902	0.320467	-0.308325	-0.362608	-0.179781	-0.0027436	-0.659983	-0.0450456	0.452927	-0.0635562	-0.0674247	-0.146934	-0.151863	-0.206499	-0.343401	-0.250539	-0.45438	-0.442883		0.765765	0.533761		0.274341	2.58677							0.0152096	8.37166
	PEO(36:4)	-0.396604	-0.776355	-0.727421	-0.478039	-0.572054	-0.406824	0.00802952	-0.0580862	-0.97191	-0.451271	-0.88858	-0.421664	-0.582738	-0.378378	-0.231994	-0.494297	-0.386098	0.196815	0.187069	-0.287881	-0.483359	-0.651497		0.350508	2.09674		0.110484	4.40577							0.239198	2.86093
	PEO(38:2)	-0.630429	-0.587753	-0.391214	-0.666879	-0.650621	-0.549517	-0.735515	-0.384184	-0.913559	-0.236472	-1.36451	-0.199174	-0.195927	0.290893	-0.216885	-1.15932	-0.0188634	0.0377986	-0.26766	-0.432422	-0.86734	-0.467034		0.223576	2.99601		0.134877	4.00679							0.574161	1.10969
	PEO(38:5)	-0.337973	-0.244358	0.146575	-0.206018	-0.370773	-0.103114	0.183725	0.275951	-0.582805	-0.431812	-0.234799	-0.307259	-0.0824222	-0.412383	-0.100602	-0.745029	-0.452668	-0.00628746	-0.0802997	-0.139235	-0.369192	-0.182708		0.989616	0.0208762		0.225665	2.97741							0.152746	3.75796
	PEO(38:6)	-0.201239	-0.385271	-0.325206	-0.23464	-0.202941	-0.279734	-0.425333	-0.502524	-0.384184	-0.112439	-0.497576	-0.38178	-0.103715	-0.33823	-0.0442386	-0.0796008	0.125621	-0.126865	-0.254891	-0.310059	-0.0177245	0.0691996		0.0343708	6.74109		0.138362	3.95577							0.935559	0.133223
	PEO(40:4)	0.190416	-0.0767745	0.219285	-0.13052	0.296963	-0.0117702	-0.910998	-0.298468	-1.31064	-0.0164093	-0.926179	0.113701	0.0765659	0.232617	0.0944364	-0.328698	-0.25808	-0.115421	-0.311592	0.0172231	-0.895038	-0.184737		0.200334	3.21554		0.446409	1.61304							0.137629	3.96639
	PEO(40:5)	-0.0748527	-0.454728	-0.15589	-0.252429	-0.441652	-0.596985	-0.408803	-0.118005	-0.528796	-0.084553	-0.795179	-0.126053	-0.251218	0.183665	-0.307613	-0.344216	-0.218372	-0.215616	-0.229788	-0.156649	-0.234147	-0.424445		0.363343	2.02482		0.209365	3.12735							0.4554	1.57316
																										0.00752884			0.0608287								0.124677
PEP	PEP(34:1)_(16:0p/18:1)	-0.280872	-0.519154	-0.0860417	-0.300345	-0.459336	-0.450791	-0.806915	-0.582843	-0.587525	-0.23544	-1.00191	-0.131371	-0.019875	-0.0306652	0.0805009	-0.483098	0.0269084	-0.0618875	-0.449093	0.351803	-0.250566	0.0786097		0.0152997	8.35985		0.0356204	6.66967							0.866336	0.286965
	PEP(34:1)_(18:1p/16:0)	-0.706594	-0.456604	-0.389744	-0.410702	-0.12523	-0.227239	-0.851509	-0.285539	-0.442575	-0.219469	-0.881879	-0.164689	0.237872	0.114988	0.506598	-0.294742	0.236822	0.0820282	-0.349835	-0.0265887	-0.364706	-0.00509778		0.043254	6.28133		0.00683038	9.97275							0.161839	3.64231
	PEP(34:2)_(18:1p/16:1)	-0.696162	-0.45818	-0.72394	-0.734057	-0.721189	0.139878	-0.248538	0.00684162	-0.400631	-0.25691	-0.378097	-0.132447	0.154621	0.167583	-0.267482	-0.230973	-0.125369	-0.308505	-0.360694	0.167751	0.208964	0.249162		0.143727	3.87968		0.0169665	8.15303							0.677087	0.779911
	PEP(36:1)_(16:0p/20:1)	-0.673443	-0.344775	-0.130533	-0.476618	-0.212904	0.229956	-1.05026	-0.586764	-0.66016	-0.307782	-1.28747	-0.107201	0.0286997	0.64554	0.502489	-0.335005	0.203097	0.292686	-0.435357	0.427644	-0.525301	0.0563009		0.0208286	7.74286		0.0573886	5.71582							0.442643	1.62998
	PEP(36:1)_(18:0p/18:1)	-0.33402	-0.12407	-0.145126	-0.222605	-0.0552043	0.177191	-0.959563	-0.402522	-0.773654	-0.309194	-1.01923	0.0836693	0.0762943	0.307674	0.230786	-0.220371	-0.00524982	0.171827	-0.307991	0.535593	-0.443444	0.0917097		0.0148277	8.42252		0.0874482	4.87342							0.70805	0.690481
	PEP(36:2)_(18:1p/18:1)	-0.508314	-0.275362	-0.229506	-0.389276	-0.250283	-0.323014	-0.351151	-0.313432	-0.627478	-0.103918	-0.837298	-0.211267	-0.175628	-0.349733	-0.294762	-0.314881	-0.158999	-0.0209767	-0.365836	-0.0360196	-0.301072	-0.0486601		0.0840572	4.95252		0.174357	3.4933							0.234957	2.8967
	PEP(36:3)_(16:0p/20:3)	-0.295258	0.133655	0.423999	0.0882847	0.0308667	-0.438903	-0.486566	-0.589956	-0.398598	-0.0770111	0.166242	0.1743	-0.0304736	0.133577	0.125522	-0.748812	-0.110865	-0.438681	-0.47974	0.0311177	-0.220449	-0.320115		0.961213	0.0791184		0.734025	0.618424							0.267294	2.63881
	PEP(36:3)_(18:1p/18:2)	-0.690128	0.32133	-1.31519	-0.872964	-0.225642	-0.766139	-0.0455517	0.0441216	-0.726536	-0.0973383	-0.487679	-0.358828	-1.17421	0.125808	-0.625019	-0.57782	-0.879977	-0.0407572	0.252099	-0.741666	-0.288642	0.502129		0.467592	1.52032		0.974162	0.0523546							0.0970666	4.66472
	PEP(36:3)_(18:2p/18:1)	-0.297495	0.264452	-0.269624	-0.788285	-0.271638	-0.357955	-0.17436	-0.242289	-0.182559	-0.652138	-0.233625	-0.0161382	-0.675481	0.0264486	0.0199653	-0.674914	0.0244159	-0.279246	-0.143221	-0.130558	-0.168115	-0.34317		0.420427	1.73297		0.730126	0.629077							0.985482	0.0292491
	PEP(36:4)	-0.158425	-0.202244	-0.333939	-0.981813	-1.10447	0.181799	0.175371	-0.119091	-0.512507	0.0894048	-0.344251	-0.299347	-0.618778	-0.178333	-0.384889	-0.151272	-0.321314	-0.445557	0.398367	-0.163708	0.143301	-0.0279724		0.539143	1.23555		0.630715	0.921801							0.0699583	5.31971
	PEP(36:4)_(16:0p/20:4)	0.0017499	-0.519466	-0.338452	-0.327711	-0.389657	-0.241129	-0.148473	-0.137121	-0.301561	-0.278281	-0.422504	-0.221525	-0.259368	-0.251219	0.0583548	-0.101311	-0.108795	-0.242855	-0.129852	-0.375489	-0.0700841	-0.142777		0.410523	1.78065		0.105307	4.50176							0.55574	1.17491
	PEP(38:1)_(18:0p/20:1)	-0.506496	0.192443	0.531912	-0.282061	0.236743	0.510071	-1.60732	-0.543819	-0.724438	-0.272889	-1.1359	0.337953	0.463557	0.827404	0.442365	-0.311347	0.150665	0.359229	-0.261106	0.810256	-0.553243	0.150947		0.0208318	7.74255		0.398466	1.84027							0.449405	1.59966
	PEP(38:2)	-0.474089	-0.291126	-0.242059	-0.697845	-0.46888	-0.197685	-0.796233	-0.195706	-1.21188	-0.227938	-1.74939	0.103429	-0.155372	0.103107	-0.193569	-0.350336	-0.147222	-0.217115	-0.630193	-0.12133	-0.146824	-0.143		0.0974601	4.65662		0.0212406	7.70368							0.251221	2.76285
	PEP(38:2)_(18:1p/20:1)	-0.628712	-0.522243	-0.14181	-0.587409	-0.334803	-0.22652	-0.819364	-0.303932	-1.0062	-0.0412466	-1.4924	-0.013796	-0.00474885	0.0172238	0.0594537	-0.65807	-0.161034	-0.0770953	-0.39606	0.0985486	-0.589418	-0.230486		0.119926	4.24176		0.0694955	5.33299							0.509704	1.34785
	PEP(38:2)_(20:1p/18:1)	-0.783441	-0.831343	-0.366918	-0.684134	-0.139631	-0.269211	-0.596561	-0.181013	-1.68397	-0.142405	-1.38844	-0.244073	0.197014	-0.0821375	0.544653	-0.881787	-0.189097	-0.105556	-0.213305	0.582456	-0.318155	0.141908		0.0498686	5.99673		0.108202	4.44752							0.637665	0.899886
	PEP(38:4)_(16:0p/22:4)	-0.0932713	-0.163866	-0.205525	-0.180531	-0.141231	0.166117	-0.493282	-0.250685	-0.777832	-0.41995	-0.936112	-0.249406	-0.0790965	-0.319929	0.0263549	-0.501626	-0.355389	-0.395685	-0.309013	-0.609374	-0.408911	-0.446692		0.319454	2.28229		0.167699	3.57116							0.0868123	4.88801
	PEP(38:4)_(18:0p/20:4)	0.0771046	-0.162739	-0.0759153	-0.477607	0.0435056	-0.163889	-0.652003	-0.285041	-0.765931	-0.192833	-0.64069	-0.150652	0.187732	-0.0710564	0.026331	-0.155825	-0.278459	-0.192447	-0.400231	-0.0489451	-0.388126	-0.165978		0.0757404	5.16089		0.625651	0.937924							0.117826	4.27709
	PEP(38:5)	-0.472778	-0.792957	-0.844919	-0.461105	-1.2363	-0.217501	0.392266	0.107304	-0.433517	-0.504842	-0.46526	-0.11989	0.221207	-0.319691	0.076316	0.0598706	0.0163119	-0.347765	-0.279804	-0.133473	-0.805825	-0.176966		0.463234	1.53905		0.00263461	11.878							0.0363466	6.62931
	PEP(38:5)_(16:0p/22:5)	-0.192361	-0.110859	-0.659144	0.291214	0.030076	-0.21299	-0.699568	-0.207261	0.0355765	-0.316092	0.0207042	-0.636511	-0.0312661	0.535332	-0.124548	-0.538787	-0.367966	-0.291738	-0.0602529	-0.0306472	-0.386543	0.0391202		0.594344	1.04059		0.816082	0.406481							0.821216	0.393937
	PEP(38:5)_(18:1p/20:4)	-0.155132	-0.145307	-0.194317	-0.465201	-0.399202	-0.204677	0.0617692	0.0210392	-0.530071	-0.205358	-0.550127	-0.257545	-0.328818	-0.382942	-0.282385	-0.399982	-0.155715	-0.264376	-0.327088	-0.207705	-0.13685	-0.0570593		0.77032	0.521898		0.556626	1.17172							0.115898	4.31009
	PEP(38:6)_(16:0p/22:6)	0.053165	-0.086979	-0.221829	-0.226496	-0.0829305	-0.166683	-0.515641	-0.203518	-0.45645	-0.189149	-0.350673	-0.251119	-0.0544223	-0.335596	-0.144801	-0.0573202	-0.219335	-0.229371	-0.302505	-0.259579	-0.260986	-0.206019		0.212858	3.09426		0.40211	1.82206							0.19051	3.3161
	PEP(38:6)_(18:1p/20:5)	-0.151742	0.517808	0.00529407	0.473724	0.0313044	0.198745	0.0646195	-0.469404	-0.352138	0.0603715	0.660641	-0.311842	-0.291867	-0.0174686	0.177185	-0.162997	-0.356165	-0.46098	-0.305281	-0.554165	-0.659682	-0.329903		0.0617397	5.56966		0.0342045	6.75079							0.0237804	7.47778
	PEP(38:6)_(18:2p/20:4)	0.103335	0.17412	0.0239392	-0.109988	0.0241123	-0.552777	0.170664	-0.00938697	-0.204536	-0.18824	0.0218932	-0.18133	-0.00838201	-0.424453	-0.39411	-0.808335	-0.261573	-0.430039	-0.519002	-0.445434	-0.204434	-0.38033		0.00376008	11.1666		0.0888852	4.84082							0.715941	0.668315
	PEP(40:4)_(18:0p/22:4)	0.153461	-0.147676	0.168134	-0.132763	-0.0342957	-0.0874291	-0.931173	-0.35671	-0.453595	-0.0190572	-0.944103	-0.0321107	0.0842972	-0.00467715	-0.0641622	-0.403476	-0.291349	-0.152998	-0.457404	0.169934	-0.527007	-0.00756529		0.15636	3.71119		0.297474	2.42486							0.613793	0.976194
	PEP(40:4)_(20:0p/20:4)	0.293082	0.111842	-0.0276213	0.00863611	0.390534	-0.131339	-0.981527	-0.0742098	-2.29729	-0.925484	-1.13881	0.648089	0.627577	0.603726	0.378143	0.180963	-0.114416	-0.887851	-0.655759	-0.261208	-1.236	-0.594703		0.388517	1.89083		0.0899358	4.81732							0.000358686	15.8661
	PEP(40:5)	-0.129481	-0.388048	-0.111113	-0.412293	-0.0226943	-0.218302	-0.806695	-0.215079	-0.551893	-0.190309	-0.739437	-0.327661	-0.254297	-0.0587873	-0.240594	-0.345526	-0.359359	-0.109933	-0.570288	-0.0738714	-0.427797	-0.162223		0.189132	3.33062		0.534555	1.25264							0.966003	0.0691766
	PEP(40:5)_(18:1p/22:4)	-0.232961	-0.20027	-0.257284	-0.355292	-0.277234	0.00307792	-0.212464	0.157829	-1.09075	-0.0207037	-1.07104	-0.1571	0.00112516	-0.213929	-0.264049	-0.36108	-0.139488	0.0467376	-0.347221	-0.228742	-0.408447	-0.162724		0.435279	1.66354		0.670071	0.800743							0.740269	0.601483
	PEP(40:6)_(18:0p/22:6)	0.0570169	-0.210095	-0.00535219	-0.10091	-0.051176	0.117123	-0.817608	-0.26966	-0.504925	-0.0334405	-0.619425	-0.00143055	0.00422711	0.0262581	0.0897037	-0.232428	-0.0864801	-0.286561	-0.429307	0.0652367	-0.284713	-0.00360423		0.153302	3.75069		0.986752	0.0266724							0.152022	3.76745
	PEP(40:6)_(18:1p/22:5)	-0.558189	-0.338991	-0.0751031	-0.263328	-1.2506	-0.665545	-0.246402	-0.0218364	-0.303615	-0.214731	-0.421797	-0.717695	-0.531148	0.0988716	-0.534717	-0.304434	-0.826882	0.312252	0.368482	-0.38824	-0.482998	-0.484376		0.617982	0.962591		0.800896	0.444048							0.181501	3.41299
	PEP(40:7)_(18:1p/22:6)	0.062388	-0.234314	-0.253022	-0.291764	-0.242685	-0.181247	-0.0343532	-0.0147339	-0.653715	-0.231546	-0.532289	-0.333638	-0.183734	-0.339339	-0.296019	-0.171177	-0.103743	-0.219857	-0.0796489	-0.23052	-0.205124	-0.255373		0.494726	1.4075		0.485829	1.4438							0.46561	1.52881
	PEP(40:8)_(18:2p/22:6)	0.0545213	0.37004	0.109692	-0.00340351	-0.306727	-0.3388	0.163267	0.234313	0.315514	-0.719979	-0.485293	-0.0655349	-0.327193	-0.349109	-0.300262	-0.252017	0.203481	-0.315631	-0.110068	-0.00906903	0.0202487	0.0357274		0.920575	0.165514		0.272534	2.59999							0.373695	1.96863
																										2.01749e-05			8.60859e-05								0.00663777
PG	PG(34:1)	-0.591383	-0.786036	-0.552051	-0.460025	-0.136841	-0.0873769	-0.601849	-0.233739	-0.295385	-0.393637	-0.392004	-0.0403656	-0.440437	-0.319416	-0.0238507	-0.377155	-0.0844406	0.333807	-0.0389998	-0.0753877	0.0922775	-0.25211		0.00916735	9.38421		0.131217	4.06181							0.0954569	4.69816
	PG(34:1)_PG(16:0_18:1)	-0.445664	-0.36389	-0.482119	-0.62923	-0.563649	-0.658346	-0.247847	-0.173456	-0.302043	-0.0586501	-0.247406	-0.377582	-0.474472	-0.249971	-0.599909	-0.527555	-0.617166	0.347507	0.223043	-0.300379	-0.180527	-0.230523		0.232205	2.92027		0.518036	1.31542							0.00881873	9.46176
	PG(36:2)_PG(16:0_20:2)	0.318697	0.999408	1.01693	0.63336	0.632547	-1.03844	-0.191101	0.0248099	1.0387	0.206244	0.194661	0.671071	0.659692	0.848916	-1.72024	-0.73119	-0.161577	0.159609	0.427983	-0.664354	-1.25261	0.177239		0.235271	2.89404		0.356817	2.06107							0.775	0.509783
	PG(36:4)	0.20463	0.416785	-0.206269	-0.0797576	0.130094	0.173453	0.0672708	-0.0200029	0.691793	0.00752227	0.514102	-0.473201	-0.641959	0.0457315	-0.759652	0.108177	-0.403867	-0.436664	0.109398	-0.222926	-0.383221	-0.190153		0.0260855	7.29275		0.022783	7.56348							0.496952	1.39852
	PG(36:4)_PG(16:0_20:4)	-0.00913248	-0.295692	-0.353788	-0.177139	-0.127635	-0.072557	0.149078	-0.0403538	0.458016	-0.124009	0.0552621	-0.259702	-0.505757	-0.221042	-0.824519	-0.420716	-0.591928	-0.317795	0.260499	-0.392261	-0.0524636	-0.138845		0.173616	3.50182		0.0184646	7.9838							0.0420103	6.33968
	PG(38:4)_PG(18:0_20:4)	-0.227372	-0.400416	-0.252719	-0.447188	-0.917845	-0.383831	-0.308176	-0.157428	-0.23652	-0.263394	-0.140084	-0.848265	-0.521733	-0.0372057	-0.833858	-1.11892	-0.462579	-0.0570278	0.163394	-0.334709	-0.333008	-0.599423		0.93673	0.130721		0.308924	2.34932							0.0833746	4.96882
	PG(38:5)_PG(18:1_20:4)	-0.538478	-0.3852	-0.771316	-0.531866	-0.507077	-0.754955	0.263868	0.233348	-0.11291	-0.373783	-0.17878	-0.526977	-0.71254	-0.286348	-0.61745	-0.822403	-0.403704	-0.262974	0.36262	-0.760133	-0.444766	-0.36456		0.273402	2.59362		0.848705	0.328086							0.189574	3.32595
	PG(40:8)_PG(18:2_22:6)	-0.179762	-0.433802	-0.156313	-0.258405	-0.145966	-0.295179	0.222605	-0.257322	0.635029	-0.183814	0.364092	-0.335214	-0.323114	-0.273597	-0.398946	-0.169619	-0.771486	-0.54678	-0.341726	-0.298926	0.0529848	-0.752911		0.0381136	6.53437		0.192404	3.29632							0.993969	0.0120989
																										0.00367063			0.024212								0.0146299
PI	PI(32:0)_PI(16:0_16:0)	-0.0130065	-0.204029	-0.236407	0.209887	0.592145	-0.64905	-1.32257	-0.470452	-0.933356	-0.753168	-0.44515	-0.292946	0.380622	0.324023	-0.138681	-1.09236	0.256613	0.68333	-1.00185	0.137196	-0.630947	-0.444294		0.153886	3.74308		0.88171	0.251783							0.678955	0.7744
	PI(34:2)_PI(18:1_16:1)	-0.271596	-0.311678	-0.239708	-0.424055	-0.197266	-0.361991	-0.059504	-0.0558866	0.305343	-0.32141	0.125475	-0.362964	-0.485772	-0.286363	-0.507535	-0.278353	-0.467322	-0.20481	0.185622	-0.258995	0.155652	-0.0158066		0.853078	0.317809		0.101617	4.57309							0.00339342	11.3718
	PI(36:0)_PI(18:0_18:0)	-0.110956	0.165035	-0.138778	0.0995425	0.0501037	-0.234831	-0.213542	-0.120438	-0.0485347	0.116017	0.278591	-0.236735	-0.403892	-0.426063	-0.747323	-0.300714	0.0122829	-0.426466	-0.0888832	-0.0879718	-0.398746	0.112014		0.217928	3.04718		0.0232518	7.52274							0.268147	2.63244
	PI(36:4)	-0.434787	-0.406898	-0.38336	-0.339496	-0.552988	-0.56047	-0.33266	-0.220569	-0.197085	-0.124368	-0.26721	-0.523767	-0.564389	-0.262137	-0.31559	-0.273689	-0.641184	0.238732	0.0267746	-0.442246	-0.327585	-0.289496		0.609263	0.991009		0.837851	0.35383							0.0775549	5.11354
	PI(36:4)_PI(16:0_20:4)	-0.308918	-0.313226	-0.375461	-0.175152	-0.310844	-0.424742	-0.296702	-0.273308	-0.189084	0.0462902	-0.0153607	-0.107973	-0.364276	-0.261374	-0.277169	-0.274675	-0.559795	0.264736	0.0146658	-0.186166	-0.192696	-0.19597		0.467806	1.5194		0.883233	0.248332							0.0431467	6.2863
	PI(38:4)	-0.4818	-0.477977	-0.412472	-0.580524	-0.300165	-0.562156	-0.86929	-0.270723	-0.522325	-0.23198	-0.411614	-0.25835	-0.51958	-0.412691	-0.09998	-0.285556	-0.571545	0.425084	-0.00153519	-0.368127	-0.414868	-0.297341		0.127373	4.12128		0.212732	3.09545							0.196265	3.25658
	PI(38:4)_PI(18:0_20:4)	-0.375122	-0.468523	-0.478368	-0.464694	-0.140274	-0.483136	-0.629447	-0.299655	-0.810666	-0.29317	-0.613871	-0.172853	-0.286206	-0.181352	-0.0880208	-0.181922	-0.517347	0.278891	-0.139443	-0.16487	-0.481535	-0.29137		0.050791	5.96007		0.0748312	5.18504							0.567509	1.133
	PI(38:5)	-0.202238	-0.311608	-0.432448	-0.315807	-0.373518	-0.251994	-0.0909547	-0.0522769	0.0359338	-0.335203	-0.0711988	-0.415143	-0.277919	-0.244766	-0.363914	-0.331552	-0.253835	0.00590703	0.0459039	-0.356105	-0.235775	-0.144217		0.734439	0.617296		0.99855	0.00290171							0.0398552	6.445
	PI(38:5)_PI(18:1_20:4)	-0.263077	-0.388142	-0.458036	-0.222542	-0.235614	-0.177561	-0.0245669	-0.037812	0.0827553	-0.391867	0.0134634	-0.504324	-0.268275	-0.246366	-0.363602	-0.264056	-0.612198	-0.0952179	0.0359315	-0.538074	-0.133722	-0.159331		0.425446	1.70924		0.284547	2.51371							0.105274	4.50238
	PI(38:6)	-0.234439	-0.467322	-0.515531	-0.511537	-0.605386	-0.790663	-0.668256	-0.737311	-0.162598	0.29562	-0.11059	-0.406559	-0.31856	-0.645756	-0.672213	-0.745706	-0.621319	0.37323	-0.0773777	0.168414	-0.0762267	0.00296195		0.129665	4.0856		0.647187	0.870239							0.00021175	16.9202
	PI(38:6)_PI(16:0_22:6)	-0.631634	-0.877937	-0.253219	-0.319254	-0.514706	-0.560872	-0.720852	-0.578119	-0.700673	-0.177733	-0.249088	-0.463118	-0.298299	-0.245654	-0.687758	-0.327208	-0.818482	0.329316	-0.0827569	-0.124053	-0.180754	-0.270192		0.0262144	7.28289		0.697248	0.721228							0.0174775	8.09368
																										0.0565313			0.28117								2.29902e-06
PS	PS(34:1)	-0.433495	-0.376817	-0.545793	-0.30167	-0.16227	-0.405811	-0.838163	-0.639282	-0.318353	-0.263249	-0.344583	-0.161581	-0.0383938	0.0814449	-0.229602	-0.311343	-0.0407401	0.231894	-0.220539	-0.171307	0.0848446	0.177147		0.00824852	9.59544		0.00928468	9.35878							0.225145	2.98202
	PS(34:1)_PS(16:0_18:1)	-0.410651	-0.0257154	-0.335287	-0.717372	0.0813223	-0.585513	-0.59288	-0.0789065	0.1211	-0.00781386	0.303558	-0.130858	-0.508647	0.193325	-0.662909	-0.0355252	-0.203373	0.553316	-0.014388	-0.913333	0.0745078	-0.0115613		0.968892	0.0632052		0.5643	1.14434							0.542995	1.22131
	PS(34:1)_PS(18:0_16:1)	-0.242595	-0.275152	-0.406166	0.0506052	-0.440209	0.172148	0.232356	-0.336054	-0.343355	-0.603953	-0.442071	-0.153881	0.0995547	-0.269501	-1.09196	-0.333196	0.177147	-0.348384	-0.151765	-0.921298	0.106898	-0.269387		0.936414	0.131395		0.741058	0.599354							0.835027	0.360582
	PS(36:0)_PS(18:0_18:0)	-0.61189	-0.455775	-0.49432	-0.255125	-0.242666	-0.145076	-0.403561	0.000390889	-0.757426	-0.173671	-0.878268	-0.0780188	-0.143552	-0.0417584	0.110702	-0.0937444	-0.119792	0.602912	0.272759	-0.195582	-0.504411	-0.112138		0.112166	4.37555		0.00392666	11.0799							0.689542	0.743455
	PS(36:1)	-0.864199	-0.881844	-0.692789	-1.24016	-0.454619	-0.26991	-1.31453	-0.935607	-1.12212	-0.205203	-0.683976	-0.162108	-0.501695	-0.157038	-0.326691	-0.5415	-0.529061	0.48128	-0.505939	-0.0776619	-0.0680691	0.127619		0.00980497	9.24973		0.0442846	6.23424							0.0576462	5.70686
	PS(36:1)_PS(18:0_18:1)	-0.609969	-0.465535	-0.424494	-0.386612	-0.301588	-0.373324	0.42015	0.1584	-0.506343	-0.301324	-0.373602	-0.340353	-0.403642	-0.49441	-0.225451	-0.414635	-0.0815761	0.0845965	0.362872	-0.311964	0.0416157	-0.334249		0.694903	0.727965		0.209429	3.12674							0.0586955	5.67078
	PS(36:2)	-0.596526	-0.659402	-0.503586	-0.576033	-0.414887	-0.303924	-0.425498	-0.191358	-0.183023	-0.185116	-0.310831	-0.582908	-0.60963	-0.354407	-0.377803	-0.584763	-0.59422	-0.0246976	0.013	-0.378333	-0.0736151	-0.0997189		0.120329	4.23505		0.911124	0.186152							0.000809311	14.2387
	PS(36:2)_PS(18:1_18:1)	-0.814911	-0.201306	-0.38315	-0.589802	-0.299938	-0.442877	-0.24407	-0.310312	-0.297315	-0.180467	-0.367782	-0.467457	-0.182087	-0.210047	-0.412405	-0.557318	-0.949562	-0.01158	-0.0720526	0.0160236	0.110384	-0.0249705		0.00019478	17.0873		0.958135	0.0855324							0.00562809	10.36
	PS(38:4)	-0.365289	-0.538925	-0.422287	-0.517827	-0.431245	-0.638081	-0.765121	-0.378773	-0.243558	-0.0357236	-0.335108	-0.274984	-0.443307	-0.427115	-0.443895	-0.715299	-0.620269	0.192875	-0.115618	-0.214317	0.0587249	0.0898154		0.035255	6.6903		0.980724	0.0389281							0.000683159	14.5776
	PS(38:4)_PS(18:0_20:4)	-0.554033	0.0629869	-0.163711	-0.0901444	0.0873201	-0.0943955	0.557128	0.0783898	-0.749444	-0.0203395	-0.203363	-0.0661181	-0.15204	-0.369269	-0.360475	-0.248443	-0.112573	-0.423314	-0.145256	-0.365838	0.0738447	-0.193076		0.549759	1.19655		0.410762	1.77948							0.94148	0.120605
	PS(38:5)	-0.150465	-0.507752	-0.167303	-0.389902	-0.217976	-0.340515	-0.0332142	-0.00802237	-0.0226897	-0.47814	-0.1738	-0.195639	-0.479	-0.106834	-0.211826	-0.224865	-0.447179	-0.202457	0.195688	0.0365896	0.0325345	0.126035		0.143348	3.88496		0.83381	0.363499							0.00706765	9.90445
	PS(38:5)_PS(18:1_20:4)	-0.847252	-0.929274	0.108767	0.200154	-0.636647	-1.78277	-0.00297802	0.0532831	0.799287	-0.22356	-0.483348	-0.520386	-0.662118	0.265348	-0.731518	-0.520889	-0.285044	-0.344201	0.0310735	-0.332391	0.195533	-0.407975		0.439145	1.64585		0.492051	1.41835							0.258216	2.70792
	PS(38:6)	0.0117527	-0.210782	-0.329284	-0.222547	-0.0749202	-0.416604	-0.761493	-0.644046	0.199647	-0.0670042	0.20468	-0.396496	-0.303546	-0.264551	-0.717293	-0.0186192	-0.495108	0.138779	0.111856	-0.451106	0.042927	-0.151145		0.53414	1.2542		0.199054	3.22836							0.0654899	5.45172
	PS(40:4)	-0.203505	-1.12788	-0.832621	-0.783976	-0.386593	0.0712043	-0.928764	-0.531662	-0.705607	-0.382748	-0.624949	-0.0314085	-0.0724036	-0.589443	-0.246543	-0.80761	-0.689708	0.0297741	-0.557119	-0.557877	-0.716848	-0.225189		0.196936	3.24975		0.558551	1.16482							0.997053	0.0059036
	PS(40:4)_PS(18:0_22:4)	-0.321579	-0.371333	-0.0390902	-0.416953	-0.206574	0.215544	0.173568	-0.0313159	-1.02012	-0.4024	-0.158287	-0.137939	-0.16673	-0.448308	-0.597676	-0.739474	-0.67015	-0.324979	0.292776	0.134349	-0.504295	-0.352399		0.608695	0.992877		0.0898162	4.81998							0.122021	4.20712
	PS(40:6)	-0.145682	-0.637889	-0.444244	-0.595262	-0.26554	-0.414478	-0.713095	-0.478214	-0.432334	-0.189375	-0.248344	-0.389809	-0.403464	-0.0153308	-0.25263	-0.376446	-0.461829	0.212837	-0.188649	-0.273291	-0.0490135	0.105441		0.0200647	7.81759		0.345928	2.12305							0.0317037	6.90264
	PS(40:6)_PS(18:0_22:6)	-0.634087	-0.256905	-0.170564	-0.169422	-0.238251	-0.390359	0.367956	0.153791	-0.193376	-0.0799172	-0.117477	-0.191025	-0.368091	-0.360501	-0.289046	-0.330559	-0.199636	-0.115691	0.189924	-0.291267	-0.178283	-0.148785		0.332176	2.20418		0.805182	0.433375							0.0515098	5.93197
	PS(40:7)	-0.198403	-0.489492	-0.398353	-0.370861	-0.418589	-0.289393	-0.0867514	-0.0672123	0.0871014	-0.377851	-0.0848492	-0.419114	-0.523021	-0.333285	-0.455881	-0.251243	-0.469314	-0.22275	0.150966	-0.387827	0.0489814	-0.132373		0.982948	0.0343971		0.432473	1.67647							0.0131951	8.65582
	PS(44:10)	-0.331338	-0.522269	-0.373612	-0.398007	-0.333705	-0.310962	0.079634	0.0452372	0.278542	-0.202239	0.0965565	-0.267224	-0.516801	-0.270586	-0.630962	-0.505121	-0.644059	-0.318841	0.112466	-0.479301	-0.0475193	-0.220015		0.0878767	4.86364		0.239985	2.85436							0.0434143	6.27393
																										9.79016e-05			0.0680468								2.4209e-08
SM	SM(28:1)	0.0668468	0.335164	0.493966	0.325694	0.200463	0.292447	-0.285208	-0.743899	1.09512	-0.0337862	0.403269	0.243133	0.219816	0.388714	0.274088	0.319382	0.179086	-0.87224	-0.887939	-0.132869	0.109641	-0.192386		0.233077	2.91277		0.824101	0.386925							0.00620957	10.1633
	SM(30:1)	0.0316379	0.0841363	0.273447	0.0199002	-0.0485966	-0.0523168	0.219642	-0.399011	0.732617	-0.365424	0.0533761	-0.130655	0.166241	0.325519	0.192335	0.118406	0.165049	-0.465351	-0.271781	-0.390281	-0.187562	-0.482013		0.0958704	4.68952		0.287688	2.49176							0.000234446	16.7166
	SM(32:0)	-0.0241799	0.170093	-1.20407	-0.680085	0.181955	-0.70503	0.298272	0.214645	-0.17086	-0.799591	-0.0948996	-1.31934	-0.430289	0.0392414	-0.090234	-0.252355	-0.163157	0.281034	0.577778	-0.728507	-0.449768	-0.353881		0.939893	0.123978		0.980911	0.0385463							0.470989	1.50584
	SM(32:1)	-0.300346	-0.233711	-0.225861	-0.0256285	-0.271147	-0.204692	0.258751	-0.0212014	0.170501	-0.0887315	0.0335783	-0.418803	-0.31383	-0.167769	-0.346994	-0.20088	-0.101567	-0.095979	0.308538	-0.24814	-0.122105	-0.320691		0.224186	2.99056		0.46381	1.53656							0.182242	3.40484
	SM(34:0)	0.251307	0.21794	0.208304	0.00290423	0.155171	-0.005558	-0.216098	-0.25856	-0.181973	0.567842	0.270945	-0.357457	-0.694347	-0.823986	-1.078	-0.0248225	-0.509253	0.246186	0.0476224	0.295632	-0.248507	0.34674		0.62109	0.952559		0.00103956	13.7379							0.00483795	10.6625
	SM(34:1)	-0.204148	-0.394567	-0.403581	-0.223701	-0.391361	-0.38123	-0.130166	-0.14426	-0.203883	-0.0183835	-0.148992	-0.315572	-0.458227	-0.398583	-0.360589	-0.0576656	-0.335679	0.342418	0.216607	-0.320302	0.114016	0.0423633		0.110312	4.40889		0.863104	0.294441							0.00828329	9.58703
	SM(34:2)	0.0033764	-0.27621	-0.164158	-0.0399023	-0.196008	-0.221509	0.386613	-0.0232091	0.205654	-0.320186	-0.134851	-0.20738	-0.216952	0.0186059	-0.180509	0.0988631	0.0133283	-0.287743	-0.160289	-0.638124	-0.195276	-0.246084		0.0618936	5.56468		0.351956	2.0885							0.0489347	6.03454
	SM(35:0)	-0.177114	-0.308801	-0.0335953	-0.260114	-0.154028	-0.55146	0.278617	0.138701	-0.191186	-0.617836	-0.375142	-0.371988	-0.241579	-0.484832	-0.8367	-0.570107	-0.297225	-0.061257	0.366346	-0.531186	-0.581746	-0.626898		0.611557	0.983495		0.0837297	4.96032							0.389939	1.88353
	SM(35:1)	-0.630985	0.213272	-0.249547	0.160843	-0.178795	-0.0723257	-0.245772	-0.412202	-0.413574	0.474302	-0.2113	-0.395367	-0.257573	0.1291	-0.218016	-0.192123	-0.251746	0.272032	-0.000256966	-0.25882	0.149401	0.315352		0.222719	3.00369		0.631994	0.917751							0.0406918	6.40346
	SM(35:2)	-0.355818	-0.478421	-0.734082	-0.369499	-0.24392	-0.228637	0.0741011	-0.0879861	0.270527	-0.519162	-0.280703	-0.220496	-0.0710869	-0.788302	-0.815216	-0.470217	-0.54494	-0.239761	0.206376	-0.84535	-0.852752	-0.708774		0.164412	3.61076		0.575197	1.10609							0.98985	0.0204031
	SM(36:0)	-0.270987	-0.318929	-0.297507	-0.0417026	-0.172418	-0.210736	-0.254783	-0.371784	-1.05308	-0.453459	-0.548996	-0.525662	-0.175972	-0.668212	0.283108	0.031608	-0.107425	0.425343	-0.0628064	0.0657149	-0.0645228	0.089546		0.00513417	10.5437		0.871071	0.276063							0.145413	3.85635
	SM(36:1)	-0.187859	-0.120117	-0.278044	-0.0288608	-0.086029	0.0312588	-0.561061	-0.311321	-0.552154	-0.164356	-0.364039	-0.10073	-0.249496	-0.11074	-0.105867	-0.0809894	-0.265134	0.600268	-0.164787	-0.280276	-0.151688	0.111135		0.0456914	6.17169		0.488334	1.43351							0.26499	2.65612
	SM(36:1)_SM(18:1/18:0)	-0.62586	-0.67493	-0.748926	-0.315137	-0.328563	-0.657269	0.0322589	0.120297	-1.137	-0.360282	-1.04414	-0.209799	-0.479784	0.203975	0.515218	0.727769	0.538166	0.757448	-0.245241	-0.194902	-0.652902	0.275109		0.229287	2.94556		0.0039475	11.0693							0.474763	1.48988
	SM(36:2)	0.027329	-0.133828	-0.183054	-0.172156	-0.291572	-0.155265	0.541635	0.228165	-0.246844	-0.258108	-0.213891	-0.190809	-0.264617	-0.30216	-0.27256	-0.20441	-0.28103	-0.124264	0.193117	-0.569528	-0.307835	-0.358495		0.270307	2.6164		0.0522104	5.90495							0.873659	0.27013
	SM(36:2)_SM(18:2/18:0)	0.145329	-0.16915	-0.620735	0.530793	-0.0611695	-0.959745	0.461234	0.149083	-0.60315	-0.463738	-0.535957	-0.167924	0.0204164	-0.415706	-0.162397	-0.453573	0.195911	-0.0396408	0.145049	-0.972881	-0.237225	-1.08192		0.48653	1.44092		0.918573	0.169868							0.304874	2.37571
	SM(36:3)	-0.05942	-0.261802	-0.0408024	-0.151151	-0.0649213	-0.52757	0.252321	-0.278426	0.400797	0.00939897	0.122118	-0.178108	-0.267895	-0.236032	-0.454622	0.0903382	-0.195381	-0.607088	-0.350905	-0.602767	-0.0252385	-0.0757048		0.0337638	6.77673		0.833355	0.364591							0.385736	1.9052
	SM(38:1)	-0.115042	0.346361	0.303729	0.0924178	0.0779688	0.423896	-0.698129	-0.498545	-0.627804	-0.404599	-1.09891	0.0802378	0.163213	0.469166	0.248633	-0.193246	0.0772633	0.484506	-0.409793	0.40737	-0.637371	0.00602101		0.0349186	6.70947		0.706075	0.696067							0.461562	1.54628
	SM(38:2)	-0.214279	-0.317939	-0.43726	-0.59809	-0.610293	-0.554407	0.265128	0.109173	-0.512797	-0.224848	-0.456011	-0.794989	-0.554319	-0.584803	-0.357447	-0.631394	-0.824133	0.114053	0.35939	-0.581947	-0.665302	-0.42464		0.772555	0.516105		0.109603	4.42178							0.083969	4.95462
	SM(40:1)	-0.310814	0.25367	0.33067	-0.0124556	-0.275948	0.484143	-0.655013	-0.509281	-0.228648	-0.333875	-0.920072	0.225118	0.318675	0.428895	0.414962	-0.0248275	0.251758	0.603188	-0.172393	0.127855	-0.110594	0.22507		0.00696238	9.93447		0.234262	2.90263							0.379683	1.93684
	SM(40:2)	-0.604444	-0.526471	-0.568912	-0.352915	-0.498798	-0.39308	-0.154304	-0.190474	-0.898829	-0.124718	-0.583801	-0.554261	-0.358172	-0.280959	-0.208272	-0.940577	-0.213061	0.430762	0.0688902	-0.0860809	-0.208209	-0.139672		0.066395	5.42427		0.607239	0.997667							0.0252612	7.35697
	SM(41:2)	-0.529614	-0.383573	-0.394136	-1.32931	-0.79708	-0.432657	0.151404	0.115489	-0.643022	0.0983116	-1.54943	-0.778344	-0.269681	-0.0769688	-0.38184	-0.228788	-0.155586	0.339023	0.103359	-0.206176	-0.141715	0.10144		0.274841	2.58312		0.100319	4.59879							0.0350371	6.70269
	SM(42:1)	0.0060248	0.107657	0.141187	0.233758	0.419904	0.59111	-1.23673	-0.466888	0.142233	-0.633574	-0.243966	0.582758	0.507993	0.754185	0.448072	0.348512	0.686412	0.510751	-0.243478	0.633741	-0.0365451	0.189494		0.0375977	6.56162		0.0182649	8.00555							0.0638934	5.50108
	SM(42:2)	-0.704009	-0.590924	-0.488608	-0.50358	-0.495635	-0.495162	-0.459788	-0.232595	-0.850288	-0.210282	-1.12235	-0.319091	-0.226665	-0.29902	-0.204187	-0.547036	-0.255573	0.466784	-0.0536822	-0.0371864	-0.349121	-0.11013		0.0366478	6.61281		0.0032388	11.4651							0.0553555	5.78796
	SM(42:3)	-0.313913	-0.324177	-0.389697	-0.292544	-0.946405	-1.0056	0.0110878	-0.0851687	-0.611892	-0.337939	-0.672569	-0.581653	-0.82474	-0.20486	-0.21489	-0.568572	-0.300861	0.185454	-0.130958	-0.264891	-0.031873	-0.563183		0.363081	2.02626		0.585447	1.07076							0.103113	4.54386
																										1.55644e-05			0.00206505								9.99823e-08

## Sheet: Fisher_LIP_CSF
		homozygote_female_young (–/–♀Y)								homozygote_male_young (–/–♂Y)					wildtype_female_young (+/+♀Y)												wildtype_male_young (+/+♂Y)																(–/–♂Y) / (+/+♂Y)			(–/–♀Y) / (+/+♀Y)			Fisher p-value
Lipid class	Lipid	HFY17	HFY18	HFY26	HFY29	HFY34	HFY54	HFY55	HFY77	HMY14	HMY22	HMY24	HMY25	HMY68	WFY15	WFY20	WFY31	WFY36	WFY38	WFY39	WFY43	WFY52	WFY62	WFY63	WFY67	WFY82	WMY10	WMY12	WMY27	WMY48	WMY5	WMY57	WMY59	WMY6	WMY60	WMY61	WMY7	WMY75	WMY76	WMY80	WMY85		p-value	2*ln(p-value)		p-value	2*ln(p-value)		Lipid class
CE	CE(18:1)	0.148399	0.480187	-0.228412	-0.321508	0.0201208	0.60546	0.845412	-1.62413	0.427505	-0.071044	0.731708	-0.226091	0.0712193	0.331129	1.1789	0.526112	-0.363598	-0.118722	0.850985	0.806456	-0.00318794	-0.204383	-1.08712	-1.20968	-0.761928	0.0595825	0.0718336	-0.350883	0.106575	-0.0120386	0.349976	-0.442323	0.556269	-0.401723	-1.16098	0.689398	0.11633	0.561754	-0.879259	0.411954		0.436718	1.65693		0.989436	0.0212395		CE
	CE(18:2)	-0.984325	-0.491271	-0.671222	-0.543812	-0.735899	0.313914	-0.172326	-0.735862	0.046616	-0.341412	-0.529463	-0.612677	-0.0950301	0.35253	-0.0266349	-0.165081	0.281913	-0.269502	-0.444052	-0.241189	0.775133	-0.465856	-1.18358	-0.935088	-1.37078	0.814684	-0.42457	-0.437759	0.590309	-0.246688	-0.0487156	0.400716	0.00606121	0.736039	-0.252429	-0.0822798	0.0984794	0.174246	0.200367	0.161776		0.0411398	6.38156		0.451539	1.59019		Cer
	CE(20:4)	-1.47853	-0.385879	-0.589851	0.185362	-0.642702	-0.021894	-0.799214	-0.725727	-0.186501	-0.327925	-0.497168	-0.60303	-0.0583982	0.348875	-0.987425	-0.116711	0.324351	-0.0888805	-0.185129	0.00619494	0.586857	-0.651638	-1.19624	-0.825413	-1.14996	0.379037	-0.832848	-0.719339	0.328685	-0.309501	-0.024198	0.814032	0.272166	0.468717	-0.810216	-0.384816	0.0978619	0.0468125	0.505351	0.340097		0.167	3.57952		0.394852	1.85849		FA
	CE(22:6)	-1.50637	-0.211537	-0.562139	0.203803	-0.445763	0.267549	0.139297	-1.1842	-0.30249	-0.086431	0.0690354	-0.147132	0.145031	0.808418	-0.342734	0.0804374	0.31324	0.407079	0.272545	0.316204	0.493098	-0.162955	-1.1495	-1.21233	-0.926619	0.267703	-0.424821	-0.485647	0.432933	-0.405392	0.229646	0.74115	0.32262	0.413599	-0.752284	-0.23464	0.199428	0.371522	0.550234	0.696761		0.386863	1.89937		0.307225	2.36035		HexCer
																																												0.0952447			0.666238		LPC
																																																	LPE
Cer	Cer(34:2)_(d18:1/16:1)	0.0938065	1.09871	0.111969	0.363088	1.19331	0.679458	1.89546	-2.47342	0.801248	-0.361647	0.204972	-1.89832	0.578065	0.0627257	1.69088	1.28378	-0.484086	-0.460682	1.45264	1.63471	1.20908	0.455259	-0.367976	-0.377385	-1.24914	0.138735	0.998708	-0.274795	0.94438	0.23466	0.61461	-0.961258	0.762355	-0.779343	-0.484376	0.819977	0.787105	0.210836	-1.55839	0.667375		0.541687	1.22614		0.948574	0.105591		PC
	Cer(38:3)_(d20:0/18:3)	0.618507	1.44591	0.575019	0.841282	0.835431	0.57819	1.73821	-2.37125	0.927723	0.649464	1.70798	0.725848	0.851997	0.739088	1.94222	1.14506	-0.0194483	1.04873	1.64188	1.44378	0.207852	0.0302668	-0.434732	-0.692985	0.368179	-0.0392269	0.923121	0.414496	0.482911	1.06234	0.983643	0.472246	1.2027	0.311398	-1.19403	0.521732	0.856872	0.934344	-0.184218	1.48082		0.200169	3.21719		0.85593	0.311134		PCO
	Cer(40:2)_(d20:1/20:1)	0.586547	1.73617	0.960318	1.04714	1.02955	1.73033	1.94489	-1.80581	1.30618	1.02995	2.14612	0.907703	1.31707	0.646201	2.82999	1.66909	0.83635	1.55801	2.06887	1.92892	1.39043	0.928301	-0.223344	-0.264752	0.321977	0.806129	1.4522	0.708828	1.72194	0.957835	1.7358	-0.0869466	1.21045	0.00756779	-0.618295	1.10509	0.976999	1.74191	0.110712	1.79653		0.251588	2.75992		0.625232	0.939265		PE
	Cer(40:3)_(d20:0/20:3)	0.782494	1.651	0.775627	1.01763	0.944245	0.985327	1.89482	-2.27183	0.963823	0.766465	1.95266	0.915695	1.13078	0.820289	2.36812	1.42774	0.129275	1.1231	1.83107	1.72199	0.496683	0.14574	-0.214552	-0.476869	0.386778	0.0224605	1.09947	0.701428	0.831971	1.17776	1.30745	0.496782	1.2125	0.44219	-0.736818	0.676935	1.18114	1.18788	-0.0112155	1.77812		0.231847	2.92335		0.852617	0.318889		PEO, PEP
																																												0.256253			0.98941		SM
FA	FA(14:0_1)	-0.0611858	0.730678	-0.0782569	0.159253	0.402723	0.344957	1.26064	-2.87884	0.365276	-0.12948	1.05149	-0.0563842	0.134123	0.0905394	1.93246	0.690007	0.163952	0.195915	0.820457	0.851706	-0.103279	-0.255037	-0.740128	-1.27456	-0.719701	-0.534396	0.660223	-0.105402	0.116443	0.296344	0.841537	-0.556481	0.561627	-0.353777	-1.23543	0.297598	0.174644	0.231332	-0.846323	0.559394		0.381358	1.92803		0.748122	0.58038
	FA(14:0_2)	0.379696	1.14987	0.249345	0.750175	0.635977	0.895102	1.69414	-2.15185	0.960862	0.333155	1.96529	0.415053	1.0543	0.555521	2.05947	0.940001	0.166833	0.940486	1.56057	1.24081	0.371097	-0.231526	-0.277414	-1.06904	-0.0733266	-0.324584	0.765024	0.293452	0.624204	0.502382	1.21355	0.0648578	0.659077	0.00165492	-1.5476	0.325965	0.92197	1.15702	-0.0807927	1.48252		0.165546	3.59702		0.887519	0.238652
	FA(14:1)	0.275593	1.10327	0.0253157	0.422009	0.377541	1.15002	1.45687	-2.35591	0.631984	0.151872	1.35859	0.247139	0.587523	0.283835	1.5986	0.88519	-0.585357	0.519596	1.08622	1.12289	-0.278475	0.17463	-0.546926	-0.950171	0.0280994	-0.315879	0.831683	0.213022	0.309225	0.40078	0.862793	-0.100734	0.527504	-0.293619	-1.24173	0.770834	0.502755	0.94728	-0.225775	1.28573		0.360495	2.04056		0.94876	0.105198
	FA(15:0)	-0.323025	0.47951	-0.180441	-0.174597	0.529918	-0.0838656	0.966376	-3.11111	0.146689	-0.46266	0.497493	-0.831116	-0.416307	-0.54781	1.58059	0.739904	0.529936	-0.19718	0.317492	0.793862	-0.0879947	-0.236536	-0.725933	-1.22563	-1.23937	-0.542994	0.761838	-0.313377	-0.0620552	0.185075	0.566475	-0.860097	0.608053	-0.48135	-1.02874	0.405536	-0.091198	-0.0151282	-1.26651	0.174977		0.791743	0.467036		0.655078	0.846002
	FA(15:1)	-0.29457	0.550618	-0.201744	-0.703867	0.814686	0.167562	0.974705	-3.23276	-0.541923	-0.625956	0.0339436	-2.05001	-1.16165	-1.1723	1.77706	0.764362	1.02275	-0.500194	-0.626329	0.737412	-0.317382	-0.835474	-0.683065	-1.48255	-1.7672	-0.544948	1.21364	-0.64129	-0.212722	0.61917	0.22697	-1.11439	1.12473	-0.62034	-1.35043	0.663702	-0.131335	0.0452346	-1.7144	0.0736037		0.120556	4.23129		0.976573	0.0474106
	FA(16:0_1)	-0.0781484	0.626222	-0.378306	0.237309	0.234887	0.141257	0.989852	-3.03094	0.431786	-0.383533	0.79778	-0.334891	0.144651	-0.0431047	1.7654	0.528292	-0.485421	-0.0408843	0.78089	0.784646	-0.177231	-0.0369892	-0.963473	-1.34425	-0.849958	-0.452459	0.215912	0.208641	0.127637	0.0121891	0.492562	-0.546033	0.223651	-0.499393	-1.09906	0.43955	0.127266	0.124723	-0.921419	0.416875		0.43634	1.65867		0.752075	0.56984
	FA(16:0_2)	0.635391	1.42533	0.353949	0.904411	0.853524	1.27712	1.68793	-2.06802	1.1849	0.596453	2.02751	0.429573	1.00252	0.667506	2.23287	1.19019	0.330809	1.04304	1.85229	1.54629	0.665425	0.187665	-0.316436	-0.758952	-0.0670115	0.0468481	0.986165	0.486572	0.951825	0.771071	1.5209	0.0725763	0.975547	0.0431747	-1.05798	0.866308	0.900972	1.39721	-0.10261	1.5658		0.258082	2.70896		0.863568	0.293365
	FA(16:1)	-0.333576	0.556875	0.0845944	-0.503614	0.836249	-0.0132005	0.942135	-2.99755	-0.229336	-0.550918	0.227509	-1.64968	-0.943071	-0.837499	1.73301	0.878085	1.08449	-0.294255	-0.493562	0.879088	-0.165884	-0.614769	-0.69244	-1.42791	-1.70099	-0.479069	1.04475	-0.557044	-0.180569	0.378311	0.310357	-1.18209	0.97125	-0.699053	-1.39469	0.597993	-0.252536	0.132658	-1.74378	-0.200359		0.331882	2.20595		0.938316	0.127337
	FA(17:0)	-0.144209	0.693307	-0.163388	0.0700081	0.450906	0.276052	1.04446	-2.86283	0.323122	-0.303719	0.837067	-0.462219	0.100381	-0.16594	1.65953	0.700239	0.198843	0.0926498	0.793176	0.894627	-0.0113028	-0.238703	-0.796771	-1.34639	-0.856909	-0.574818	0.589609	-0.0765193	0.125787	0.154577	0.601859	-0.560017	0.497543	-0.45743	-1.21961	0.331751	0.17145	0.36747	-0.927085	0.478329		0.656658	0.841184		0.735616	0.614094
	FA(17:1)	-0.272168	0.63725	-0.0490156	-0.342331	0.83009	0.063093	1.00212	-2.9539	-0.0726293	-0.481712	0.384231	-1.24418	-0.589426	-0.569763	1.75722	0.778287	0.839096	-0.145324	-0.0638201	0.907626	-0.0878992	-0.418388	-0.617798	-1.36081	-1.48881	-0.473125	0.933616	-0.38407	-0.0624997	0.357101	0.435866	-1.00752	0.925126	-0.598948	-1.33961	0.576191	-0.100928	0.281906	-1.46738	-0.0949743		0.484397	1.4497		0.847368	0.33124
	FA(18:0)	0.150814	0.862759	-0.183299	0.44742	0.422222	0.472822	1.11414	-2.78288	0.621995	-0.164534	1.14336	-0.0327806	0.380739	0.229131	1.78968	0.690237	-0.317831	0.294937	1.11614	0.934718	0.0633519	0.0331984	-0.843283	-1.31728	-0.618735	-0.373312	0.352223	0.297569	0.367146	0.154039	0.698144	-0.38021	0.413025	-0.390166	-1.11366	0.416965	0.355763	0.477404	-0.623225	0.743063		0.296941	2.42844		0.819577	0.397933
	FA(18:1)	0.0189073	0.884218	-0.0083348	0.235333	0.553583	0.76538	1.00395	-2.32276	0.357657	-0.161446	0.980767	-0.132692	0.278444	-0.0216389	1.91828	0.751415	0.324645	0.175748	0.559172	0.966177	-0.0628072	0.0959284	-0.556835	-1.11371	-0.621793	-0.471769	0.843094	0.211306	0.279232	0.160804	0.896284	-0.465286	0.584234	-0.353863	-1.43103	0.581244	0.105963	0.717695	-0.562638	0.233395		0.580397	1.08809		0.887471	0.23876
	FA(18:2)	-0.426985	0.638445	-0.358609	-0.290747	0.690246	0.37595	0.74885	-2.20248	-0.17925	-0.718913	0.900701	-0.93656	-0.264104	-0.364022	1.39949	0.377495	0.574807	-0.296404	-0.0623806	1.34051	0.0650662	-0.0897615	-0.779504	-1.08151	-0.351323	-0.542308	0.686084	-0.169029	0.413325	-0.12299	0.6178	-0.844917	0.359294	-0.589762	-1.29799	0.199156	-0.0164486	0.0728084	-1.10336	-0.0544242		0.808238	0.425796		0.677869	0.777603
	FA(18:3)	-0.810826	0.931395	-0.831119	-0.99501	0.888716	-0.123684	0.384139	-2.51071	-1.00084	-0.964914	0.734925	-1.60327	-0.623099	-0.372449	0.745624	1.1896	-0.0440439	-0.668596	-0.551224	2.739	-0.405448	0.120012	-1.16499	-0.926806	0.315857	-0.774808	0.731756	0.0131139	0.0600319	-0.333791	0.221351	-0.47084	0.211529	-0.376587	-1.53602	-0.0256454	-0.106794	-0.243328	-1.54855	-0.945705		0.34336	2.13795		0.369911	1.98898
	FA(20:0)	0.550446	1.40208	0.314456	0.841143	0.910058	0.927338	1.57007	-2.30816	1.02689	0.343999	1.5761	0.310377	0.833528	0.641581	2.15622	1.23242	0.210959	0.786358	1.6181	1.50172	0.606	0.320874	-0.417802	-0.907867	-0.234826	0.129542	0.852016	0.556961	0.858155	0.734954	1.15957	-0.0218115	0.972977	-0.084522	-0.712358	0.752951	0.897396	0.915575	-0.230596	1.16412		0.331766	2.20665		0.834369	0.362158
	FA(20:2)	-0.30257	0.676309	0.0603866	-0.290403	0.823944	0.0944955	0.980243	-2.8569	-0.161116	-0.591524	0.369919	-1.11799	-0.561291	-0.319911	1.66311	0.867227	1.03854	-0.0164408	0.138727	0.982147	-0.0321446	-0.36186	-0.631651	-1.40125	-1.44286	-0.404409	1.01734	-0.392406	0.0602949	0.437038	0.482955	-1.33139	1.00831	-0.720328	-1.39232	0.718334	0.0621721	0.224722	-1.54505	0.287245		0.450824	1.59336		0.774366	0.511421
	FA(20:4)	-0.0233296	0.468673	-0.352434	0.830393	0.858094	-0.165105	0.717476	-0.4426	0.231451	-0.124894	0.930869	0.0887797	0.227961	-0.206493	1.10414	0.415698	0.00355253	0.249806	0.905317	0.600514	0.306753	-0.333949	-0.0579642	-0.328399	0.285504	-0.562198	-0.318722	0.0674678	-0.1863	0.00804414	0.221374	-0.19398	0.276636	-0.0951662	-1.05895	-0.0637841	0.243738	-0.210351	-0.686112	0.809412		0.101849	4.56852		0.968755	0.063488
	FA(22:1)	-0.860184	-1.37526	-3.01349	-2.77157	-1.65263	-2.08613	-1.012	-4.16553	-0.669444	-1.1722	-1.93855	-3.52311	-0.609588	-2.09137	0.522177	-1.5864	-1.38474	-1.98701	-1.34342	-1.0982	-1.71361	0.119923	-2.85387	-2.44714	-2.67744	-2.16249	-0.919812	-1.25425	-0.977228	-1.01919	-1.35068	-3.89305	-0.890897	-2.1307	-2.8408	-0.925844	-1.2454	-2.3256	-2.43345	-0.556282		0.879723	0.256296		0.257142	2.71625
	FA(22:6)	-0.263773	-0.460423	-0.773876	0.594142	-0.249078	-1.04661	0.107845	-3.93666	1.01196	-2.13153	-1.16662	-2.22545	-1.19177	0.0199333	1.51034	-0.73526	-2.3055	-1.79522	-0.242017	0.601333	0.0211451	-0.433765	-1.67772	-1.23905	-2.02314	-0.232042	-1.17099	0.462084	0.47096	-0.744315	-0.288252	-2.03175	-0.909871	-2.00553	-1.32285	0.361246	-1.16696	-1.37928	-1.00886	-0.464531		0.446004	1.61486		0.914555	0.178636
	FA(23:0)	0.547096	1.39623	0.340319	0.611985	1.04156	0.617072	1.56438	-2.14972	0.94161	0.415052	0.77424	-0.673041	0.66402	0.331184	2.01352	1.58999	0.000952439	0.394732	1.42229	1.65537	0.457603	0.0321797	-0.72258	-0.943421	-0.296695	0.0462017	1.45375	0.653224	0.646487	0.870686	0.924975	-0.398308	1.27961	-0.383421	-0.793401	0.769025	0.888433	0.767043	-0.514038	1.04527		0.869956	0.278626		0.997493	0.00501981
	FA(24:0)	0.189225	1.04243	0.171028	0.248973	1.24404	0.51368	1.46322	-2.26321	0.986812	-0.186091	0.894091	-0.972789	0.496286	0.0223551	1.67715	1.32025	0.183983	0.0325974	1.16921	1.91418	0.990944	0.415032	-0.477252	-0.533583	0.264032	0.326149	1.20766	0.282509	0.728991	0.616207	0.788996	-0.53829	1.03141	-0.281042	-0.236853	1.00347	0.646489	0.500592	-0.890466	0.572083		0.687823	0.748448		0.56892	1.12803
																																												0.626478			0.999998
HexCer	HexCer(40:2)_(d18:1/22:1)	-0.972759	-0.115122	-0.0888848	-1.42004	0.0654906	-0.386986	-1.0535	0.939536	-0.465381	0.343431	-0.373307	-1.14833	-0.221628	-1.22697	-0.360835	-0.791049	-1.02133	-0.590446	-0.0201383	-0.473938	-1.22551	0.365853	0.759663	-1.97456	-0.698076	-1.89126	-0.162246	-1.19345	-0.410233	-0.796852	-2.2052	-0.149463	-0.736938	-1.40913	2.28374	0.031338	-1.30479	-1.46923	-2.18428	-0.686162		0.407409	1.79588		0.516819	1.32012
	HexCer(42:2)_(d18:1/24:1)	-2.27768	-0.295005	-0.251034	-1.23259	-0.269829	-0.594863	-0.852048	0.719496	-0.295794	0.33717	-0.529769	-1.17139	-0.476091	-1.4877	-0.362774	-0.756285	-0.728931	-0.936641	-0.0894376	-0.318114	-1.02439	0.25064	0.74018	-1.86334	-0.856461	-1.37328	-0.512476	-1.18416	0.0999719	-0.735572	-0.708409	-0.126666	-0.494146	-1.29821	2.09567	0.0630917	-1.23391	-1.1441	-2.38411	-0.710663		0.651592	0.856673		0.973015	0.0547118
																																												0.617543			0.848557
LPC	LPC(16:0)	-0.272463	-0.559496	-0.600059	-0.758079	-0.888423	-0.510857	-0.724817	-0.613709	-1.44209	-0.794893	-0.788405	-0.368334	-0.65433	-0.568065	-0.675244	-0.496778	-0.369811	-0.503692	-1.02629	-0.409301	-0.511514	-0.676161	-1.13776	-1.07196	-0.633189	0.132666	-0.696641	-0.373972	-0.671586	-0.0540302	-0.683047	-0.278821	-0.465567	-0.191993	-0.845769	-0.797213	-0.610049	-0.728359	-0.424695	-0.969238		0.0976393	4.65295		0.600403	1.02031
	LPC(16:1)	-0.517951	-0.243249	-0.784036	-0.954455	-1.13805	-1.01366	-0.768321	-0.981392	-1.1557	-1.00995	-0.722234	-0.386997	-0.924454	-0.940556	-0.882803	-0.676029	-0.749801	-1.62115	-1.06717	-0.635886	-1.25798	-0.911673	-0.812331	-1.2313	-0.666724	0.399273	-0.483429	-0.515559	-1.26647	-0.360881	-0.736995	-0.0710419	-0.723959	0.180874	-0.429206	-1.26246	-0.423248	-1.02888	-0.429962	-0.907592		0.203404	3.18512		0.266499	2.64477
	LPC(18:0)	-0.0383294	-0.602991	-0.159923	-0.149581	-0.73091	-0.301654	-0.744403	0.0835548	-1.0735	-0.520975	-0.445084	-0.0198094	-0.245411	-0.343512	-0.915591	-0.360512	0.0871609	-0.478287	-0.651764	-0.433044	0.112503	-0.170847	-0.573986	-0.388541	-0.394779	0.230881	-0.730563	-0.195742	-0.118723	0.320129	-0.337748	0.165906	-0.227676	0.00113667	-0.403408	-0.280795	-0.319033	-0.208572	-0.1748	-0.391936		0.0872051	4.87899		0.745729	0.586786
	LPC(18:1)	-0.419033	-0.180764	-0.512939	-0.828719	-0.822313	-0.034745	-0.184969	-0.951031	-2.21709	-0.917472	-0.731852	-0.366512	-0.62976	-0.603571	-0.650966	-0.516086	-0.84461	-0.632024	-0.673318	-0.331155	-1.56015	-0.596104	-0.972745	-1.56666	-0.737543	-0.364756	-0.252409	-0.470915	-1.46839	-0.287419	-0.594302	-0.191286	-0.42788	-0.0435027	-1.17481	-1.18774	-0.457402	-0.575096	-0.548133	-0.521165		0.130668	4.07019		0.0795716	5.0622
	LPC(18:2)	-0.87672	-0.707759	-1.20475	-1.38747	-0.745548	-0.924904	-1.7682	-0.576969	-2.33304	-1.35424	-2.10066	-1.21858	-1.05505	-0.532815	-1.46574	-1.15989	-0.778379	-1.07943	-2.22265	-0.0933668	-0.854975	-1.93819	-1.35278	-1.53132	-0.701862	-0.201095	-0.999487	-0.847136	-1.41756	-0.3171	-1.84744	-0.16183	-1.41065	0.25007	-0.785564	-1.83057	-0.844952	-1.24851	-0.276569	-1.48982		0.0410207	6.38736		0.631844	0.918225
	LPC(20:3)	-1.1359	-1.63359	-0.955357	-1.39332	-1.54399	-0.90087	-1.63142	-0.720273	-2.20563	-1.4896	-1.90959	-1.03017	-1.07266	-0.90564	-1.52276	-1.37141	-0.65142	-1.15699	-1.53731	-1.76343	-1.75495	-1.07537	-1.12122	-1.43642	-0.753246	-0.00453178	-1.35679	-1.09456	-1.38461	0.105351	-1.74814	0.129231	-1.14966	0.383277	-0.787435	-1.19023	-0.596751	-1.08173	-0.205137	-1.41862		0.0309377	6.95156		0.930113	0.144899
	LPC(20:4)	-1.13766	-1.3944	-0.766802	-1.11498	-1.31113	-1.07943	-1.59676	-0.378853	-2.63982	-1.39784	-1.73137	-0.982596	-1.03432	-1.07902	-1.42577	-1.26276	-0.956152	-1.4075	-1.64132	-1.2137	-1.37382	-1.40781	-0.96962	-1.03471	-0.546456	-1.22848	-1.26351	-0.975204	-1.52165	-0.432075	-1.57354	0.00308204	-1.17306	-0.376783	-1.26618	-1.54521	-0.770025	-0.954636	-0.221614	-1.07243		0.0466594	6.12976		0.53293	1.25873
	LPC(22:4)	-0.842665	-0.435731	-0.579424	-0.455179	-1.15119	-1.70917	-0.611387	-0.536025	-2.27522	-0.483452	-1.16308	-1.06302	-0.789933	-0.673032	-0.30009	-0.779084	-0.873699	-1.40874	-1.75259	-0.756439	-1.70309	-0.261373	-0.476503	-0.566939	-0.105361	-1.05969	-1.28699	-0.609185	-0.785279	-0.402253	-1.22594	-0.385977	-0.631545	-0.45247	-1.18051	-0.635074	-0.570732	-0.409287	-0.754578	-0.633645		0.0693142	5.33821		0.950374	0.1018
	LPC(22:6)	-0.537658	-1.22517	-0.621371	-1.16714	-1.39691	-1.11936	-1.25671	-0.334873	-1.9837	-1.24017	-1.3558	-0.65801	-0.962091	-0.736822	-1.33828	-1.4287	-0.657546	-1.39647	-1.1843	-1.37511	-1.19531	-1.45507	-0.445765	-0.778184	-0.469222	-0.99481	-1.13176	-0.65853	-1.44258	-0.283315	-1.30856	0.0748037	-1.09333	-0.134278	-0.973648	-1.64593	-0.760218	-1.13903	-0.0881767	-1.28235		0.174264	3.49436		0.657185	0.839579
																																												0.00040239			0.816048
LPE	LPE(16:0)	-0.119276	-0.0525568	-0.504892	-0.616939	0.147049	-0.772227	-0.174033	-0.228013	-0.427245	-0.559932	-0.667934	-0.52842	-0.432635	-0.393749	-0.396755	0.388276	-0.299079	-0.30529	-0.737409	0.735375	-0.418187	0.048835	-0.269655	-0.21444	0.10714	-0.179479	-0.502117	-0.124546	-0.433932	-0.489056	-1.351	0.186742	0.0227704	-0.129276	-0.0918147	-0.492216	-0.467945	-0.344908	-0.148233	-0.512253		0.271001	2.61127		0.405141	1.80704
	LPE(18:0)	-0.131819	-0.366274	0.185989	-0.10708	-0.0711651	-0.298235	0.155982	0.264372	-0.910661	-0.37167	-0.500204	0.168132	-0.169303	-0.557885	0.114111	-0.598733	0.344495	-0.214762	-0.391516	-0.70916	-0.319363	0.119493	0.571404	0.440716	0.570181	-0.54191	-0.178487	-0.00750734	-0.494464	-0.64166	-0.426263	-0.355941	-0.794256	-0.452429	-0.0606114	-0.336543	-0.139034	0.155559	-0.131556	0.00872246		0.689027	0.74495		0.971357	0.0581228
	LPE(18:1)	-0.546916	-0.676291	-0.352745	-1.02337	-0.894641	-1.41437	-0.307735	-0.400476	-1.49381	-0.567262	-0.779933	-0.705027	-0.734909	-0.530625	-0.786676	-1.02057	-0.66317	-0.928637	-0.684678	-1.04468	-1.05613	-0.791681	-0.206033	-0.69338	-0.296863	-1.03401	-0.718293	-0.491013	-0.895916	-1.09946	-0.798482	-0.52094	-0.979606	-0.564804	-0.313049	-0.701358	-0.708852	-0.62489	-0.436714	-1.18819		0.434482	1.6672		0.877035	0.262416
	LPE(18:2)	-0.70626	0.184339	-0.79998	-1.44268	0.017826	-1.07213	-0.561664	-0.628604	-0.769114	-0.917797	-1.37623	-0.61534	-1.32436	-0.18151	-0.259398	-1.28321	-0.60129	-0.616489	-1.48399	0.754637	-0.929727	-1.02121	-0.551892	-0.701802	0.290474	-0.590609	-0.277423	-0.355793	-1.12038	-1.69671	-1.72335	-0.702034	-0.340236	-0.234044	-0.607501	-1.09613	-0.922822	-0.310438	-0.418348	-1.5984		0.443112	1.62786		0.779688	0.497724
	LPE(20:4)	-0.664665	-0.454219	-0.513807	-0.871988	-0.366237	-0.186323	0.205855	-0.589694	-0.951009	-0.311525	-0.0683946	-0.622409	-0.238293	-0.457159	0.280947	-0.83474	-0.883231	-0.304691	-0.0290945	-0.155546	-1.1116	-0.380501	-0.234219	-0.505962	-0.433471	-0.931839	-0.292748	-0.988072	-0.48035	-1.02753	-0.126203	-0.490205	-1.33174	-0.380309	-0.384142	-0.750624	-0.575271	-0.17418	-0.358545	-0.868267		0.356845	2.06091		0.955718	0.0905846
	LPE(20:5)	-0.0833923	0.722306	-0.365188	-0.0243217	-0.0576154	0.313206	0.958372	-3.27218	0.32926	-0.111464	1.20012	0.0888592	0.211277	0.0139417	1.33754	0.495008	-0.60658	0.0215356	0.861455	0.799739	-0.351358	-0.907172	-1.02478	-1.35383	-0.819971	-0.725128	0.116588	-0.117916	0.0755796	0.247556	0.26005	-0.57941	0.282486	-0.387576	-1.63253	-0.204928	0.337799	0.474759	-1.05707	0.465921		0.113564	4.35077		0.840791	0.346823
	LPE(22:6)	-0.497048	-0.996834	-0.443111	-1.20166	-1.17417	-1.24455	-0.621507	-0.322282	-1.03975	-1.13291	-0.814523	-0.273078	-1.07274	-0.986948	-0.893972	-1.12456	-0.252688	-1.27718	-1.42024	-1.23114	-0.754475	-1.15596	0.23855	-0.0738209	0.114993	-0.73116	-0.621686	-0.297981	-0.742879	-1.22151	-1.09179	-0.591205	-1.06936	-0.553882	-0.64003	-0.982761	-0.990738	-0.793398	-0.222972	-0.843401		0.5008	1.3831		0.744543	0.589968
																																												0.417035			0.997218
PC	PC(30:0)	0.325007	0.113294	0.661646	0.612476	0.501938	-0.261699	0.995853	0.210538	0.0708085	0.251458	0.660547	-0.158159	-0.115674	0.340652	0.737754	0.797442	0.243961	-0.309475	0.927365	0.613796	0.209001	0.55106	0.154995	0.81279	0.864449	-0.194822	0.600524	0.221395	-0.472891	-0.422267	0.575161	-0.474112	-0.276168	-0.46778	-0.331699	0.289585	0.22722	-0.20103	-0.44015	0.407982		0.319641	2.28112		0.567109	1.13441
	PC(30:1)	0.640091	0.523842	0.748533	0.95428	0.809173	0.547258	0.613253	0.455004	0.197135	0.581914	0.423438	0.861296	0.480895	0.362681	0.636268	0.838085	0.742337	0.792376	0.659853	0.541349	0.822141	0.904793	0.74666	1.32677	0.901493	0.24076	0.635081	0.615037	0.400213	0.261471	0.405563	0.273036	0.386207	0.093096	0.387033	0.796121	0.563833	0.534965	0.301503	0.53202		0.442038	1.63272		0.260453	2.69067
	PC(34:0)	0.141328	0.369197	0.228973	-0.0362283	-0.229333	0.451815	-0.178695	-0.643344	0.0145647	0.492592	-0.116803	-0.127971	-0.86129	0.317707	0.383828	0.180088	-0.531698	0.428724	0.517156	0.407071	0.38976	-0.0958936	-0.693026	0.513925	-1.06409	0.379537	0.59698	-0.382702	0.313878	-0.0243425	0.0777458	-0.906184	0.653383	-0.389633	1.00368	0.694011	-1.13163	-0.347548	-0.67881	-0.350465		0.783312	0.488448		0.821254	0.393845
	PC(34:1)	1.19088	1.33128	0.960373	0.795598	0.891137	1.25399	1.45613	0.110265	0.38123	1.03284	1.56707	1.14458	0.715512	1.0994	0.98908	0.943099	0.494199	1.16798	1.49492	1.08708	0.124161	1.10899	0.686372	0.181157	0.692963	0.907542	1.13522	0.795496	0.622006	0.978641	1.03063	0.538144	1.19006	0.742996	0.3886	0.707467	0.731112	0.796099	0.550299	1.16223		0.348954	2.10563		0.413996	1.7638
	PC(34:2)	0.309984	-0.537982	-0.184049	-0.259605	-0.586908	-0.013235	-0.862396	0.172115	0.258455	0.0610012	-0.517392	-0.0760751	0.123792	0.480831	-0.705294	-0.498603	0.429193	-0.248605	-0.603636	-0.690546	0.731025	-0.932662	-0.0676493	0.0311365	-0.164632	0.973826	-0.483621	0.233126	0.377602	0.534508	-0.626565	0.530795	-0.580799	0.982769	0.407136	-0.220436	-0.0315539	-0.203682	0.54489	-0.326888		0.51016	1.34606		0.793459	0.462708
	PC(34:3)	-0.147312	-0.152297	-0.693008	-1.04839	-0.0737175	-0.64007	-1.05355	-0.456374	0.436085	-0.910391	-1.01042	-0.0565072	-0.496656	-0.131046	-0.0532216	-0.693544	-0.142573	-0.840735	-1.42915	0.573944	0.156043	-1.36238	-0.0717105	-0.174751	-0.0937589	0.786906	-0.236714	-0.0482634	-0.11071	0.147073	-0.543652	0.537364	-0.320812	0.447425	0.0150071	-0.0354626	0.0836472	-0.701124	0.478474	-0.557593		0.118701	4.2623		0.473356	1.49582
	PC(36:1)	1.05169	1.26764	0.966591	0.844662	0.809401	1.12506	1.13998	0.743108	0.485703	1.04746	1.34144	0.977914	0.787495	1.04582	0.891967	1.04518	0.60653	1.1877	1.26397	1.01341	0.424368	1.25945	1.05228	0.68976	0.709027	0.966402	0.996647	0.704039	0.597153	0.992946	0.913836	0.633737	1.1391	0.597778	0.778729	0.918772	0.757733	0.728535	0.498348	0.966184		0.328772	2.22478		0.5847	1.07331
	PC(36:2)	0.404202	-0.278013	0.118404	0.294056	-0.26106	0.500685	-0.22712	0.751249	0.257825	0.388966	-0.149831	0.0932799	0.326571	0.45888	-0.406353	-0.0566567	0.576391	0.0454023	0.0035431	-0.320757	1.10227	-0.271538	0.223669	0.209323	0.0418992	1.05333	-0.147105	0.32136	0.329656	0.502921	-0.200045	0.807977	-0.158465	0.999111	0.408786	0.121993	0.166484	0.0831454	0.624538	0.0949208		0.43905	1.64628		0.8792	0.257486
	PC(36:3)	-0.0157597	-0.967126	-0.457504	-0.516459	-0.827911	-0.297878	-1.07215	-0.182366	0.0343666	-0.224281	-0.936996	-0.401614	-0.297603	-0.201489	-1.28683	-0.857881	-0.00757457	-0.547294	-0.959699	-0.915882	0.159518	-0.912012	-0.175495	-0.0541987	-0.114263	0.94999	-0.699924	-0.086473	-0.166669	0.357358	-0.977073	0.307967	-0.557143	0.680629	0.0158917	-0.431792	-0.309423	-0.715806	0.0890862	-0.572934		0.407945	1.79324		0.797434	0.452714
	PC(36:4_1)	-0.185925	-0.536963	-0.092496	-0.182352	-0.35906	-0.488014	-0.620581	0.198708	-0.0612099	-0.328289	-0.209288	-0.0792981	-0.120235	0.0070743	-0.941734	-0.528986	0.0689499	-0.220126	-0.344673	-0.698326	0.164054	-0.296122	0.243515	0.385282	0.275093	-0.0278942	-0.487052	-0.201359	0.0490015	0.121645	-0.485571	0.393937	-0.337947	0.357211	-0.179492	-0.380848	-0.0507238	-0.247897	0.499949	-0.100415		0.549707	1.19674		0.462682	1.54143
	PC(36:4_2)	0.112674	-0.0826692	-0.628491	-0.622812	0.0198721	-0.270348	-1.23863	-0.263445	0.0418443	-0.322571	-1.19505	-0.276817	-0.488693	0.208607	-0.83706	-0.817703	-0.193239	-0.995591	-1.266	0.601722	0.348208	-1.33497	-0.00972132	-0.179257	0.175971	0.662541	-0.606326	0.180478	-0.118253	-0.254268	-1.58305	-0.15111	-1.53868	0.511008	-0.222234	-0.713028	-0.761272	-0.979608	-0.0882572	-0.89245		0.972333	0.056113		0.960445	0.0807179
	PC(36:5)	0.0740186	-0.833658	-0.293335	-0.755317	-0.858658	-0.417544	-0.965396	-0.387081	0.23134	-0.833961	-0.744922	-0.261603	-0.289257	-0.51148	-0.334248	-0.840395	0.169429	-0.503699	-1.03015	-1.75189	0.13351	-0.770586	0.00952422	0.0857735	-0.215443	0.990168	-0.716941	0.0308386	-0.337398	0.291988	-0.615519	0.538743	-0.661027	0.968629	0.38714	-0.49241	-0.181078	-0.662801	0.249198	-0.936734		0.329995	2.21736		0.692855	0.733869
	PC(38:1)	0.275754	0.768502	0.603463	0.685283	0.660668	1.1373	1.07641	1.13032	0.712702	0.832608	0.618978	0.659371	0.794328	0.586264	0.654966	0.678396	0.255232	0.819043	0.994449	0.907899	0.399399	1.06932	1.25556	0.685337	0.571817	0.816694	0.855131	0.598301	0.692736	0.859177	0.828148	0.725387	1.00542	0.607849	1.62107	0.526754	0.416243	0.0425528	0.690356	0.826478		0.912349	0.183464		0.69893	0.716411
	PC(38:2)	0.411967	0.446432	0.219199	0.291855	-0.0657336	0.951266	0.573784	0.500394	0.526998	0.476016	0.371943	0.323117	0.465772	0.192638	0.268735	0.187519	0.126197	0.415317	0.151115	-0.168056	0.268247	0.377831	0.720949	0.206532	-0.0483294	1.09891	0.0562167	0.321352	0.415021	0.802823	0.542402	0.912095	0.358233	1.03855	0.901351	0.363733	0.349975	0.0509109	0.556743	0.18347		0.546032	1.21015		0.116489	4.29992
	PC(38:3)	0.220266	-0.0208981	0.0990268	0.228275	-0.295307	0.139652	-0.972444	0.510344	-0.0152701	-0.337641	-0.76242	-0.0794692	0.312861	0.346393	-0.120897	-0.149118	0.882254	0.418192	0.0175765	-0.568314	0.612922	-0.047069	0.157788	0.438618	-0.0115017	1.15061	-0.129787	0.400176	0.459849	1.03346	-0.0862556	1.00444	0.140251	0.970294	0.432205	0.192155	0.422949	0.185348	0.596284	0.00374789		0.00924037	9.36835		0.366707	2.00638
	PC(38:4_1)	-0.187511	-0.120963	0.0445742	0.0048387	-0.152451	-0.0821431	0.11376	0.35649	-0.358197	-0.298132	-0.295376	-0.136908	0.40937	-0.0915772	-0.334894	-0.347328	0.0365052	0.0350541	0.136958	-0.457962	-0.0432386	0.802943	0.748047	0.918709	0.70337	-0.401127	-0.304463	-0.174125	-0.177162	-0.49905	-0.0783536	-0.488976	-0.328862	-0.0386332	0.245758	0.487843	0.167261	-0.153604	-0.0430474	0.0868485		0.880906	0.253608		0.340362	2.15549
	PC(38:4_2)	0.120397	-0.155473	0.335621	0.352759	-0.0532826	-0.195297	-0.290053	0.604243	-0.251997	-0.00321829	-0.0527575	-0.0109269	0.18425	0.389178	-0.541632	0.0233104	0.39866	0.125593	-0.125724	-0.0268383	0.759388	0.170415	0.547648	0.840423	0.601164	-0.131998	-0.440271	-0.076152	0.331564	0.294922	-0.0277243	0.743262	-0.104642	0.300355	0.149534	-0.066607	0.114937	0.0671027	0.5363	0.0626426		0.313111	2.3224		0.318936	2.28553
	PC(38:6_1)	-0.18985	-1.8142	-0.252468	-0.595863	-0.822068	-1.10809	-1.60423	-0.122424	-0.214098	-0.639663	-1.34622	-0.23182	-0.585241	-0.597148	-2.77181	-1.36757	-0.0836493	-1.08964	-1.35031	-2.06167	0.250779	-0.961153	0.46517	0.50371	0.402802	-0.122863	-1.22091	-0.150997	-0.00594714	-0.263138	-1.32564	0.109352	-1.45871	0.0418536	-0.218401	-0.619401	-0.61429	-0.982198	0.32765	-0.71525		0.666843	0.810402		0.830534	0.371372
	PC(38:6_2)	0.295379	-0.334552	0.0609028	-0.340785	-0.430124	-0.469049	-0.549867	0.222999	0.0991312	-0.135428	-0.192372	0.108288	-0.0292151	0.32901	-0.812746	-0.550342	0.180405	-0.31787	-0.331447	-0.722394	0.285546	-0.506259	0.686649	0.572819	0.363479	0.177631	-0.307171	0.037149	0.120188	0.350873	-0.458331	0.573544	-0.232986	0.570407	0.127038	-0.368037	-0.10592	-0.315229	0.547723	-0.111138		0.67252	0.793448		0.561415	1.15459
	PC(40:1)	-0.00605353	0.724637	0.0997422	-0.00675466	0.32087	0.86451	0.882905	1.42332	0.435888	0.599232	0.32087	0.502586	0.717238	0.0521403	0.0728215	0.678318	-0.0984349	0.328212	0.768192	0.617795	0.211222	0.66789	1.38104	-0.827701	0.487282	-0.268699	0.602925	0.212271	0.0219401	0.632524	0.787871	0.458488	0.83922	-0.0839789	1.79475	0.509481	0.393544	0.70823	-0.0942103	0.966869		0.946068	0.110881		0.480897	1.46421
	PC(40:2)	0.0104029	0.518456	0.0655043	0.0335112	0.243752	0.4824	0.625234	0.955361	0.0465284	0.327118	0.911874	-0.118286	0.24341	0.276002	0.334161	-0.163334	-0.0997994	0.219374	0.655443	0.323254	0.0780964	0.802014	0.751222	0.209413	0.137917	0.0511248	0.0820993	0.21852	-0.119228	0.286352	0.642094	0.197731	0.2727	-0.337379	1.31433	-0.463368	0.281052	0.527481	-0.288167	0.584319		0.774712	0.510527		0.622311	0.948629
	PC(40:3)	-0.487114	-0.0440485	0.119681	-0.679759	-0.443069	-0.224838	-0.452128	0.0491743	-0.0912406	0.0822338	-0.335934	-0.0749486	0.351906	0.0185308	-0.565089	-0.159373	-0.317044	-0.458446	-1.27864	0.231117	-0.404844	0.534553	0.221465	0.080108	0.0420725	0.414556	-0.854792	0.586636	0.223092	0.601085	0.119037	0.0189834	-0.558284	1.06059	0.263702	-0.28026	0.383477	0.409361	0.415544	-0.862286		0.58633	1.06775		0.606792	0.999139
	PC(40:4_1)	0.264854	0.31415	0.469632	0.884468	0.591218	0.218386	0.300286	0.706495	0.162407	0.439687	0.706674	0.516075	0.424484	0.425562	-0.33582	0.749228	0.556906	0.515638	0.905915	0.275602	0.256997	1.53068	1.11644	1.42897	1.25845	-0.14198	-0.161238	0.138388	-0.305904	0.20096	0.316483	0.432416	-0.132974	0.338406	0.208715	0.364195	0.142582	0.289213	-0.0972232	0.452502		0.0184167	7.989		0.235161	2.89497
	PC(40:4_2)	0.186803	0.157095	0.78447	0.432395	0.113405	-0.239843	-0.0218932	0.530917	-0.513762	0.58933	0.271355	0.684628	0.637762	0.472457	-1.58466	-0.106076	0.518451	0.582661	0.876849	-0.0011001	0.380672	1.15421	0.965011	1.26201	0.892204	0.489222	0.352972	0.332186	0.459728	0.3644	0.398934	0.327993	-0.464748	0.0238111	0.29749	0.487845	0.615486	-0.422989	0.342877	0.375281		0.720146	0.656602		0.48079	1.46465
	PC(40:5)	0.652121	-0.928692	0.243847	0.29565	0.048957	0.00965087	-0.145808	1.02982	-0.41378	-0.698574	-0.432282	0.125553	-0.0535276	-0.214643	-0.945895	-0.379244	0.7886	-0.0351543	-0.107245	-0.882175	1.02907	0.350298	1.25658	1.76083	1.17385	-0.0914121	-1.47778	0.261159	0.00453088	0.209177	-0.0594932	0.462635	-0.898778	0.262702	0.766136	-0.0729422	-0.192021	-0.210392	0.354506	0.106787		0.340359	2.15551		0.646352	0.872821
	PC(40:6)	0.89401	0.116189	0.547003	0.270604	0.0341157	-0.0338619	-0.127674	0.77823	-0.0680929	0.168269	0.066301	0.323021	0.323934	0.680003	-0.558948	-0.0553228	0.484128	0.0952354	0.0455278	-0.194644	0.847717	0.195632	1.34026	1.18989	0.838482	0.139928	-0.270221	0.308882	0.21366	0.324179	-0.338476	0.733819	-0.0138645	0.503771	0.59011	-0.314994	0.0911904	-0.193579	0.691352	-0.00954001		0.99506	0.00990475		0.677899	0.777514
	PC(40:7)	0.0935374	-0.67486	-0.424489	-0.544405	-0.350305	-0.528793	-0.610524	-0.0280424	-0.22789	-0.517719	-0.229836	-0.201115	-0.128168	-0.236269	-1.17844	-0.854042	-0.293177	-0.478717	-0.614572	-0.747856	-0.377459	-0.516499	0.650278	0.195767	0.0795709	0.165345	-0.561447	-0.30024	-0.256061	0.274452	-0.603082	0.518049	-0.417724	0.322983	-0.198704	-0.429626	-0.266772	-0.318987	0.196966	-0.330537		0.493677	1.41175		0.92224	0.1619
	PC(40:8)	0.181885	-1.86796	0.00257262	-0.589457	-0.635379	-1.72312	-2.63282	0.0117369	0.0290323	-0.941127	-1.40176	0.202935	-0.745742	-0.915811	-1.99179	-1.34304	-0.0731737	-1.33874	-1.74604	-2.08993	0.202517	-1.00007	0.839469	0.860756	0.61832	-0.303529	-0.953044	-0.0883941	-0.164182	-0.561989	-1.94166	0.0254268	-1.5779	-0.230154	0.147956	-0.946776	-0.611222	-1.29263	0.330001	-0.855351		0.930367	0.144353		0.629682	0.925081
	PC(42:1)	-0.196266	0.8447	0.556494	0.466763	0.716341	0.913732	1.06877	1.42282	0.0814048	0.745644	0.77873	0.700827	0.780398	0.534666	0.625194	0.75815	0.317182	0.712323	1.16421	0.989255	-0.00714995	0.812361	1.44618	0.154543	0.588299	-0.185668	0.395684	0.636617	0.448522	0.842361	0.795706	0.605003	0.629976	0.157526	1.84207	0.193298	0.734603	0.773284	0.057493	0.982292		0.91942	0.168025		0.806983	0.428905
	PC(42:4)	-0.394275	-0.0585007	0.793856	1.00051	0.877263	-0.238896	0.00453478	0.816092	0.164042	0.463668	0.48153	0.279244	0.476331	0.790706	-0.255654	0.609229	0.382831	0.609801	0.221278	0.415538	0.277162	1.48327	0.837771	1.47613	1.22143	0.486085	0.220801	-0.313786	0.647046	0.347046	0.105645	0.0748371	0.748504	0.358984	0.250447	1.25139	0.388376	0.31734	0.0572538	1.01722		0.896411	0.218712		0.210574	3.11583
																																												0.800143			0.983145
PCO	PC(O-32:0)	-0.063628	0.693994	0.424252	0.412967	0.488678	0.769724	-0.645242	-0.3796	0.0687232	0.482488	0.368434	0.796052	-0.391654	0.113358	0.852939	0.854279	-0.283797	0.611005	1.11616	0.51762	0.455256	0.276671	-0.686678	0.656393	-0.507232	0.216261	0.734287	-0.0518505	0.483641	0.22259	0.492395	-0.360461	0.638509	-0.0899173	0.721232	0.810236	-0.843073	0.233052	-0.641082	0.2871		0.7725	0.516247		0.641593	0.887601
	PC(O-33:0)	0.626392	0.891098	0.794322	0.636284	0.593614	0.911356	0.27157	-0.000905717	0.0355588	1.02741	0.706128	0.759779	-0.0464096	0.776503	0.694507	0.585824	0.102705	1.05284	1.02744	0.707059	0.405364	0.718589	0.0245794	1.08258	-0.0223473	0.819667	0.858914	0.449515	0.611256	0.547718	0.385249	-0.342971	0.877427	0.0430442	1.14997	0.822962	-0.322963	0.180653	0.195505	0.299594		0.80434	0.435467		0.972329	0.0561225
	PC(O-34:1)	0.679012	0.802999	0.398591	0.621193	0.788653	0.985908	1.142	0.285827	0.0626546	0.676049	0.917491	0.92271	0.598115	0.720225	0.889201	0.631895	0.24941	1.06022	1.41671	0.837484	0.216126	0.524256	0.276862	0.358983	0.650605	0.148837	0.887453	0.548923	0.447009	0.376654	0.590278	0.273897	0.782855	0.320386	0.356193	0.681492	0.497636	0.654025	0.264952	0.838457		0.364918	2.01617		0.696622	0.723025
	PC(O-34:2_1)	-0.150909	0.250391	-0.152588	-0.0318289	0.0510641	0.385695	-0.397175	0.0666511	-0.359075	0.537359	0.431366	0.484676	0.0979749	-0.0467021	-0.850941	0.143311	-0.144258	0.509108	0.0643306	-0.916446	0.0570471	-0.118714	-0.159015	0.122098	0.212602	0.316958	0.421404	-0.0166712	0.388262	0.101673	-0.226728	0.0988824	-0.267206	0.399421	-0.0593106	0.443228	0.297763	-0.0542269	0.619418	0.4183		0.766121	0.532831		0.560289	1.1586
	PC(O-34:2_2)	0.76068	0.806101	0.326229	0.641835	0.586773	0.609203	0.857947	-0.00651197	-0.148414	0.44911	1.12897	0.628664	0.459989	0.386337	0.804425	0.757916	-0.426977	0.216128	0.754376	-0.168598	0.105831	1.1316	0.543232	0.429828	-0.384625	-0.0847604	0.545676	0.165663	-0.119247	-0.0966182	0.286325	0.510366	0.33886	0.0630049	0.546504	0.365584	0.163724	0.395034	0.276211	0.414105		0.115299	4.32046		0.257514	2.71336
	PC(O-34:3)	-0.0255279	-0.534403	-0.380201	-0.211702	0.232839	-0.773713	-0.982285	0.00213054	-0.00933762	-0.159502	0.320395	0.437258	-0.248073	-0.132492	-0.238093	-0.166412	0.207399	-1.13901	-0.936427	-0.626041	0.138815	-0.332811	0.366041	0.374954	0.555296	0.480977	0.04526	0.685334	-0.181662	-0.400175	-1.87493	-0.485813	-0.48694	-0.312064	-0.314505	-0.119368	-0.523226	-1.2589	-0.0426411	-0.0594036		0.19664	3.25276		0.447902	1.60636
	PC(O-36:2_1)	0.579551	0.667132	-0.0373861	0.1507	-0.0737194	0.54061	0.598652	-0.449933	0.0970969	0.423295	0.827619	-0.0117585	-0.106892	0.653351	0.942835	0.806909	-0.193341	0.20668	0.252277	0.0686515	-0.132225	-0.133657	-0.0371366	-0.235302	-0.14615	0.414214	0.765644	-0.32197	-0.427901	0.612643	0.40962	0.124827	0.337159	-0.123997	-0.101088	0.505853	-0.0175982	0.151426	-0.197919	0.0602669		0.597542	1.02986		0.691243	0.738528
	PC(O-36:2_2)	0.629784	0.737788	0.162794	0.453125	0.444845	0.00661967	0.442473	-0.339648	-0.484073	0.431644	0.861203	0.762594	-0.229702	0.248135	0.876874	0.562429	-0.056001	0.372101	0.371119	0.317171	0.0889863	-0.036949	-0.150504	-0.402166	-0.19677	0.0845049	0.466743	-0.0114794	-0.0315319	0.0248092	0.600104	0.165277	0.00173737	0.211096	-0.058576	0.514362	-0.0736351	0.040041	-0.162003	-0.434456		0.360905	2.03828		0.367345	2.00291
	PC(O-36:4)	0.0196903	-0.081331	0.01035	0.103114	-0.042004	-0.0725516	0.175002	-0.0573967	-0.559769	0.171411	0.137878	0.498187	0.0727838	0.0349989	-0.522247	0.0322491	-0.312318	-0.0117289	0.278149	-0.356242	-0.0836433	-0.0599428	-0.22082	-0.00544602	0.495812	-0.192332	0.0303784	-0.230357	-0.26658	-0.0263849	-0.144162	0.0511629	0.140026	0.208882	-0.52469	-0.0272884	0.062346	0.039605	-0.0333057	0.111411		0.368654	1.99579		0.514034	1.33093
	PC(O-36:5)	-0.149465	-0.550155	0.186938	0.0619061	0.00557072	-0.41655	-0.636015	-0.0908804	-0.555424	0.205559	0.201518	0.250957	-0.193994	-0.0942942	-1.1285	-0.0615581	-0.296145	-0.164502	-0.475748	-0.832148	-0.441356	0.41118	0.505137	0.711824	0.446959	-0.840401	-0.775192	-0.448468	-0.704839	-0.711138	-0.542611	-0.356192	-0.816297	-0.298935	-0.540671	-0.331882	-0.345158	-0.640204	-0.3241	-0.898301		0.00043561	15.4775		0.717042	0.665243
	PC(O-37:1)	-0.00940992	-0.207915	0.356381	0.481947	-0.0744094	0.36799	-0.117671	-0.0932565	0.207378	0.389615	0.0217097	0.309223	-0.091936	0.218105	0.493729	0.660919	0.0962029	0.2103	0.27155	0.396049	0.577817	0.590667	-0.323917	0.904549	-0.0241479	0.369663	0.483693	0.0562565	0.454514	0.458595	0.598688	0.0125118	0.260224	-0.0288455	0.981974	0.543441	-0.0547255	0.385977	0.147696	0.343069		0.236193	2.88621		0.0935585	4.73834
	PC(O-38:5)	0.145108	-0.586917	-0.198485	0.312767	0.129903	-0.707415	0.126548	-0.509885	-0.222249	0.26921	0.202662	0.158788	0.0656095	0.0925214	-1.01292	0.560183	-0.415872	0.214888	-0.0751755	-0.455331	-0.38343	-0.518565	-0.649025	-0.660375	0.0256156	-0.171327	-0.173195	-0.243107	-0.234471	-0.256902	-0.00133619	-0.0340031	-0.0426064	0.22589	-0.508777	-0.300316	-0.728909	0.0313717	-0.254734	-0.320645		0.018773	7.95067		0.570381	1.1229
	PC(O-38:6)	0.359931	0.538364	0.291158	0.396112	-0.00129108	0.181146	0.27131	0.00329268	-0.136623	0.524481	1.17511	0.233644	0.0090277	0.42207	0.0727168	0.062881	-0.215594	-0.0858421	0.102741	-0.31682	-0.0817431	0.0546972	0.0402067	0.283227	0.338707	-0.447366	-0.00949239	0.00135059	-0.177696	0.18213	-0.0781654	0.352062	0.243726	-0.0537798	-0.555348	-0.178722	0.190868	-0.0998646	0.137848	0.0667976		0.0335008	6.79237		0.0494227	6.01469
	PC(O-38:7)	0.441264	-0.716924	0.303342	-0.224235	-0.144915	-0.728808	-1.80583	-0.101423	0.502302	-0.836717	-0.340311	0.610949	-1.09551	-1.04913	-0.662429	-0.410679	0.320372	-0.811625	-1.80561	-0.85393	0.451937	-0.710419	0.921312	1.08695	0.578221	-0.676774	-0.790206	0.312865	-0.244343	-0.954906	-1.40837	-0.219312	-1.44068	-0.641338	-0.222951	-0.644658	-0.790031	-1.40696	-0.302771	-1.01876		0.135295	4.0006		0.741529	0.598083
	PC(O-39:1)	-0.18541	-0.217878	0.403913	0.291182	-0.237201	-0.134423	-0.641298	0.0613816	0.127556	0.557101	-0.586965	-0.156371	0.0264576	0.118262	-0.0820837	0.0146338	-0.0210511	0.27207	0.0290947	-0.322029	0.605238	0.573438	-0.161041	1.16152	-0.181799	0.616311	0.302651	-0.0549324	0.378493	-0.139528	0.123009	-0.335532	-0.166771	0.0304936	1.28998	0.481261	-0.322203	0.159511	0.0654368	-0.278246		0.506031	1.36232		0.177388	3.45883
																																												0.00393093			0.580212
PE	PE(34:1)	0.112189	0.131772	0.805903	0.200977	0.218193	-0.011854	0.0922446	0.952076	0.735794	0.454352	-0.411976	0.111504	1.15091	0.386329	0.117553	0.0100915	0.20991	0.290464	0.249522	-0.0150063	0.652886	1.32473	1.62047	1.39148	0.183491	0.888665	0.459789	0.157364	0.513294	-0.812618	0.681662	0.577615	-0.441825	0.903868	1.56626	0.137032	0.540211	0.602943	0.7615	-0.296816		0.980006	0.0403928		0.347462	2.1142
	PE(36:2)	-0.223287	-0.453499	-0.129453	-0.448582	-0.366327	0.000943707	-0.185603	0.71669	0.53969	0.0923389	-0.0420854	-0.0256229	0.020424	-0.00624448	-0.0938649	-0.59332	0.0427123	0.0352471	0.311906	-0.433139	0.293603	0.127323	1.07326	0.675759	0.645101	0.120978	-0.433259	-0.0216771	0.0441769	-0.235265	-0.614887	-0.0822201	-0.908618	0.369881	0.589376	-0.21259	0.157772	-0.0222002	0.175556	0.0918261		0.329507	2.22032		0.137591	3.96694
	PE(36:3)	0.118125	-1.70003	-0.566106	-0.384395	-0.734647	-0.974037	-1.31106	-0.354145	0.416171	-0.207992	-0.328017	-0.354455	-0.463275	-0.131782	-0.953697	-1.8726	0.0813928	-0.468745	-0.943916	-1.03558	-0.346326	-1.22887	0.278957	0.4375	-0.411002	0.475637	-0.735657	0.174228	-0.489166	-1.39484	-1.55424	-0.513342	-2.01287	0.150912	0.545149	-0.584677	-0.0454796	-0.181048	0.176766	-1.35149		0.423424	1.71876		0.527462	1.27936
	PE(36:4)	0.0731361	-1.60204	0.285529	-0.328411	-0.146663	-1.15804	-0.676974	0.486198	0.362787	0.283809	-0.297388	-0.399474	0.166074	0.0304498	-0.911798	-0.742677	0.236693	-0.0843712	-1.06179	-0.595116	-0.0282684	0.309926	0.75785	0.60203	0.228185	0.708021	-1.00927	-0.0386048	-0.271145	-1.08094	-0.244103	0.291628	-1.69913	0.581796	0.841029	-0.155617	0.293865	0.250611	0.604551	-0.202981		0.77557	0.508313		0.357812	2.05549
	PE(38:4_1)	0.387025	-0.122368	0.858691	0.0770144	0.549561	-1.08175	-0.890194	0.723361	0.582706	0.583528	-0.170573	0.530019	0.270939	-0.00391419	-0.600251	0.0587148	0.599128	0.463526	-0.400958	-0.431385	0.420632	1.08279	1.4292	1.58673	1.06886	0.0730873	-0.271967	0.347402	0.302552	-0.108857	-0.874941	0.355516	-0.787165	0.343615	0.770709	0.169184	0.177488	-0.0861649	0.468653	-0.219153		0.167927	3.56845		0.275221	2.58036
	PE(38:4_2)	0.271192	-0.525583	0.700959	0.344487	0.286959	-0.525388	-0.31265	0.670879	0.398205	0.431316	-0.518201	0.374568	0.258578	-0.185792	-0.750504	-0.02375	0.458554	0.114475	-0.347146	-0.97871	0.365279	1.27862	1.67864	1.56234	1.03523	0.146895	-0.469782	0.246131	0.31698	-0.630134	-0.368805	0.349463	-0.96673	0.231293	0.882801	0.0934057	0.0683479	-0.0882023	0.414306	-0.262956		0.426243	1.70549		0.501366	1.38084
	PE(38:5)	-0.0787593	-1.81644	-0.199556	-0.855208	-0.827299	-1.26682	-0.486585	-0.120763	0.123835	0.344331	-1.01283	-1.31418	-0.33927	0.00175424	-0.849584	-1.43979	-0.221805	-0.329382	-0.822784	-1.19068	-0.335719	-0.505998	0.538754	0.0639085	-0.251278	0.178295	-0.619909	-0.148744	-0.574279	-1.40958	-0.569368	-0.272557	-1.46222	0.0459069	0.641802	-0.723241	-0.378108	-0.0603757	0.223731	-2.29345		0.887855	0.237893		0.335492	2.18431
	PE(38:6)	0.270797	-0.428298	0.471739	-0.296912	0.373667	-0.250519	-0.019236	0.353985	0.622648	0.209246	-0.0887633	0.385576	0.178672	0.0248197	-0.592322	-0.408839	0.388867	0.135169	-0.113058	-0.379019	0.580484	0.499983	1.38984	1.28676	0.87638	0.205322	-0.0158308	0.232565	0.257815	-0.0207278	0.0388477	0.276805	-0.414829	0.215785	0.765259	0.24687	0.379247	-0.0123144	0.651924	-0.188844		0.571059	1.12052		0.339488	2.16063
	PE(40:4)	0.138988	0.163551	0.864139	0.874832	0.854049	-0.293681	-0.0742913	0.760655	0.831199	0.531642	0.0276794	0.484147	0.84901	0.386915	-1.07008	0.673629	0.733457	0.329069	-0.286751	-0.232889	0.784305	1.80616	1.578	1.82852	1.01597	-0.029629	-0.195947	0.56219	0.188705	-0.427484	-0.464228	0.319784	-0.0771757	-0.291201	0.827784	0.971548	0.248607	-0.263964	-0.0193338	0.0221164		0.0474553	6.09593		0.532781	1.25929
	PE(40:5)	-0.494233	-1.00748	0.224923	-0.509726	-0.394675	-1.28433	-0.713624	0.332411	0.198901	-0.038403	-0.724303	0.0859127	-0.466123	-0.678066	-1.04969	-0.916246	0.193837	-0.23469	-0.271354	-0.62101	0.142648	0.320675	1.2115	1.15501	0.603981	-0.175118	-0.548023	0.205036	-0.0699241	-1.07368	-0.974845	-0.11229	-1.24875	-0.159248	0.682503	-0.347704	-0.434259	0.139684	0.222993	-0.867223		0.634632	0.909419		0.14966	3.79877
	PE(40:6)	0.555471	-0.45096	0.741143	-0.384734	0.467621	-0.241237	-0.08356	0.820154	0.581911	-0.0679629	0.174935	0.539999	-0.253404	-0.318518	-1.03851	-0.29573	0.445308	-0.106198	0.0786974	-0.528462	0.552774	0.277742	1.90903	1.64992	1.42907	-0.0335257	-0.175521	0.729506	0.296399	-0.525923	-0.710788	0.0617477	-0.629529	-0.616395	0.875575	-0.156963	-0.363943	-0.531946	0.477927	0.0895532		0.27735	2.56495		0.660699	0.828912
	PE(40:7)	0.102657	-1.7827	-0.201374	-1.01546	-0.592056	-1.87522	-1.23778	-0.0929641	-0.036293	-0.445439	-1.33957	-0.260282	-0.74978	-0.477782	-1.62467	-1.71597	-0.00629038	-0.894617	-0.756084	-2.49338	-0.0850229	-0.503559	0.793106	0.833244	0.495005	-0.407597	-1.00617	0.140518	-0.124861	-1.14567	-0.981437	-0.322887	-1.85404	-0.455209	0.305768	-0.797485	-0.495463	-0.755452	0.0485196	-1.11435		0.914943	0.177788		0.491785	1.41943
																																												0.646486			0.404211
PEO	PE(P-36:4)_(16:0p/20:4)	-0.70762	-1.0988	0.288752	0.329717	-0.0899972	-1.28006	-1.13214	-0.109281	0.132625	-0.0428002	-1.18237	-0.232144	-0.231767	-0.543796	0.00245967	-0.354087	-0.0455665	-0.303605	-0.440517	-1.14966	-0.294664	0.440751	0.43286	0.938341	0.831095	-0.407311	-0.728222	-0.0774541	-0.385664	-1.25851	-1.4213	-0.468882	-1.2172	-0.671594	0.00790089	-0.0626295	-0.102554	-0.617574	-0.3551	-0.562365		0.321315	2.27067		0.146701	3.83872
	PE(O-38:4)	-0.134668	-0.0884005	0.405671	-0.201197	0.181253	-0.457798	0.0754399	0.560318	-0.141407	0.64878	-0.208801	-0.808698	0.582843	0.16317	0.287697	-0.502654	0.626406	0.533618	0.316616	-0.691313	0.95656	0.158833	1.04234	0.443903	0.115392	0.811235	-0.668363	0.386999	-0.959342	-0.302522	-0.645485	0.630854	0.24068	0.321628	0.772671	0.840029	-0.218925	-0.468066	0.13041	-1.63245		0.859647	0.302468		0.24822	2.78688
	PE(P-38:4)_(18:0p/20:4)	0.231547	0.0973391	0.322499	0.0975998	0.710374	-1.40486	-0.0236867	0.581396	0.189356	0.420073	0.315329	0.505269	-0.323305	0.0931939	0.0740235	-0.102355	0.371366	0.438226	0.246922	-0.698602	0.389383	0.478222	0.902558	0.890022	1.02799	-0.666645	-0.883038	0.512689	-0.630502	-1.28181	-0.817886	-0.282867	-0.966547	-0.436337	0.328516	-0.108278	-0.719598	-0.86644	0.0391671	-0.877987		0.00807792	9.63724		0.304998	2.3749
	PE(P-38:6)_(16:0p/22:6)	-0.0196507	-0.694075	0.194011	-0.505878	0.357637	-0.820591	-0.505694	0.23518	0.545611	-0.529747	0.0910198	0.577172	-0.312751	0.0855505	-1.23783	-0.371231	0.487415	-0.274901	0.154199	-1.46868	0.266563	0.0855976	1.10629	1.27607	0.79354	-0.485417	-0.186315	0.50006	-0.194993	-1.28815	-0.472511	-0.424191	-1.13205	-0.151538	0.221063	-0.55273	-0.295573	-0.592338	0.0474245	-0.70237		0.0790602	5.07509		0.376872	1.9517
	PE(P-40:7)_(18:1p/22:6)	-0.230397	-0.580007	-0.0437582	-0.976034	-0.76431	0.107981	-0.323457	-0.0935871	-0.432495	-0.405588	-0.631903	-0.248524	-0.898946	0.125143	0.0338525	-0.529904	-0.379847	-0.277978	0.168736	-0.450863	-0.387994	0.270031	0.819044	0.676504	-0.159678	-0.677834	-0.211633	-0.716315	-0.746826	-0.437809	-1.56166	-0.298431	0.180018	-0.870068	-0.42572	-0.485418	-0.193639	-0.816729	0.176526	-0.0729871		0.830893	0.370508		0.0782649	5.09531
																																												0.0610516			0.0982805
SM	SM(32:1)	0.204736	-0.0358771	-0.0229806	-0.185332	-0.211702	0.0736481	0.413828	-1.00533	-0.194074	-0.0533828	0.152193	0.0525622	-0.40426	-0.034439	1.05367	0.233748	-0.616326	-0.174546	0.346917	0.255976	-0.172387	-0.451096	-0.735567	-0.506978	-0.249462	-0.584279	0.454208	-0.395468	-0.453937	-0.0815905	0.00265904	-0.496523	0.298318	-0.485483	-0.927625	0.764809	-0.32589	-0.0452281	-0.785457	-0.0297485		0.599267	1.0241		0.968612	0.0637817
	SM(33:1)	0.547369	0.158227	0.356791	0.460025	-0.187392	0.63038	0.725804	0.0807536	0.156573	0.523538	0.0957505	0.305379	0.26014	0.226312	0.39444	0.538238	0.651415	0.290743	0.739162	0.132153	0.930927	0.257755	0.169734	0.452328	0.0424417	0.189953	0.324151	-0.0148888	0.102773	0.166639	0.225998	0.490064	0.204244	0.199214	0.242042	0.675907	0.328819	-0.0485423	0.255264	0.0327278		0.649841	0.862055		0.674303	0.788153
	SM(34:0)	0.253048	0.227265	0.374055	0.401895	0.380925	0.245106	0.760686	0.48147	0.262203	0.409804	-0.269099	0.381527	0.442746	0.461912	0.657571	0.654148	-0.0311898	0.116317	0.657123	0.469773	0.615712	1.10076	0.749483	1.32939	0.76569	-0.0561163	0.829229	0.351108	0.0297226	0.207653	0.766578	0.127827	0.265887	0.295169	0.282236	1.10179	0.618387	0.403794	0.178237	0.15765		0.453882	1.57984		0.107777	4.45539
	SM(34:1)	0.58856	0.481429	0.646606	0.94537	0.533469	0.656491	0.555845	0.454609	0.203952	0.58088	0.371057	0.636334	0.554705	0.430021	0.736931	0.779489	0.757706	0.697554	0.706328	0.438172	0.946664	0.826291	0.643589	1.37859	0.912424	0.209691	0.677722	0.517336	0.292935	0.301267	0.597186	0.274708	0.563991	0.0879552	0.373074	0.882187	0.391539	0.456292	0.347556	0.584871		0.756999	0.556786		0.115561	4.31592
	SM(34:2)	0.0690775	-0.0151562	-0.234535	0.296263	0.0828933	0.161669	0.144578	-0.553433	-0.476341	-0.155313	0.288308	0.252463	0.107586	0.0691997	0.306115	0.491599	-0.218764	0.0858117	-0.205981	0.155645	-0.246806	0.0404825	-0.523773	-0.264458	-0.0146022	-0.193209	-0.00294168	0.0962649	-0.0986086	0.184308	0.251811	0.327049	0.170518	0.272295	-0.480456	-0.0393217	0.0981158	0.302931	0.0658011	0.520032		0.491936	1.41881		0.869023	0.280772
	SM(36:1)	1.05713	1.40187	1.18432	1.12857	1.28953	1.53689	1.17242	0.395812	0.660851	1.06938	1.20466	1.59165	0.486153	1.04471	1.12325	1.39471	1.06984	1.45352	1.74601	1.31371	1.07775	1.32864	0.895205	1.34141	0.784417	0.369766	1.31295	1.03917	0.946403	0.914929	1.05124	0.181862	1.2673	0.0756272	0.759379	0.930424	0.585861	0.779498	0.511223	0.969234		0.277593	2.56319		0.618785	0.959993
	SM(36:2)	0.802844	0.881829	0.27203	0.132677	0.354245	0.355865	0.851973	-0.636148	-0.189688	0.317239	1.01126	0.826727	0.428119	0.802346	0.316567	0.445501	-0.222848	0.562466	0.61726	0.615406	-0.247617	0.602771	0.136885	-0.105133	0.18873	-0.234744	0.75332	0.341917	0.27752	0.37836	0.762256	0.120107	0.840034	-0.0965257	-0.537863	0.293413	0.1595	0.406211	0.255051	0.592003		0.367525	2.00193		0.728419	0.633758
	SM(38:1)	0.466218	0.893668	0.439959	0.927809	0.420881	0.662534	0.328203	-0.153902	-0.0280219	0.590937	0.305213	0.713754	0.019168	0.605601	1.38465	1.01875	-0.0541704	0.658038	0.824967	1.15437	0.516638	1.15603	0.202385	0.777141	0.162413	0.217973	1.05667	0.173246	0.476285	0.782643	0.969085	0.448329	0.735557	-0.315309	0.46772	0.798127	0.0275105	0.305357	-0.157205	0.645757		0.550796	1.19278		0.290837	2.46999
	SM(38:2)	0.513943	1.31555	0.661803	1.02056	0.742218	0.9659	1.37332	-1.05794	-0.329372	0.306202	1.02655	1.19214	0.731364	0.562609	1.03681	1.60935	0.0197632	0.797854	0.585142	1.14019	-0.204682	0.983096	-0.0496796	-0.00514034	0.640075	-0.184941	0.960312	0.917498	0.490073	0.930974	1.20021	0.921132	1.04253	0.141578	-0.861631	0.169132	1.00889	1.3466	0.140763	1.63457		0.833127	0.365137		0.742394	0.595749
	SM(38:4)	-2.25935	-0.253533	1.10424	-1.65293	-4.3744	-1.77827	-1.16329	-5.32862	-1.11354	-0.879912	0.00371555	0.235103	-1.82941	-0.513868	-0.332088	-0.812591	-4.52237	-2.11345	-1.69378	-0.416192	-3.19853	-2.6101	-2.81114	-2.71059	-0.543144	-0.888486	-0.886124	-1.59694	-1.38473	-1.10599	-1.10306	-3.96497	-1.09886	-2.21765	-3.09287	0.253369	-1.54409	-1.24816	-3.43227	-0.728595		0.125655	4.14844		0.890529	0.23188
	SM(40:1)	0.0247896	0.498794	0.434368	0.634647	0.110739	0.18454	-0.0922889	-0.135906	0.350457	0.456854	0.129883	0.585767	-0.06762	0.235455	0.457684	0.639206	0.0752489	0.440834	0.360552	0.171534	0.676082	0.638589	-0.222246	0.796787	-0.100232	0.445139	0.7493	0.2178	0.623686	0.38936	0.421643	0.0907015	0.356087	0.104722	1.00787	0.611628	-0.0980313	0.299689	0.106554	0.112125		0.635712	0.90602		0.333309	2.19737
	SM(40:2)	0.536376	1.06935	0.445837	1.18462	0.88165	0.841473	0.96289	-0.711574	-0.409072	0.293381	0.817562	1.23397	0.927714	0.574908	0.976233	1.43344	0.329145	0.991698	0.721362	1.22556	-0.0753528	0.681759	-0.045675	-0.0663468	0.442934	-0.107106	0.520436	0.752392	0.379155	0.854947	1.27107	0.905517	0.917857	0.410572	-0.374296	0.54352	0.843322	1.14497	0.561832	1.22475		0.752728	0.568101		0.836632	0.356742
	SM(41:1)	-0.175492	-0.194396	0.120283	0.00150156	-0.00133964	0.351081	0.141235	-0.023139	0.350814	0.373756	-0.0703572	0.412673	-0.122218	-0.0305891	0.251643	0.153428	0.150987	0.00297343	0.353778	0.0409367	1.07639	0.185659	-0.0043654	0.971744	0.0222992	0.647804	0.560072	0.142243	0.403775	0.101789	0.322002	-0.211266	0.447208	-0.0206723	1.16579	0.746787	-0.095146	0.117891	0.101277	-0.347155		0.671137	0.797565		0.1136	4.35014
	SM(42:1)	-0.183533	-0.167886	0.408324	0.387811	-0.290143	-0.254825	-0.643678	0.0129391	0.032905	0.527429	-0.609312	-0.152951	-0.131691	0.121259	-0.00344234	0.138597	-0.00194073	0.315607	0.0455579	-0.23111	0.619475	0.541743	-0.219585	1.1094	-0.218043	0.630726	0.20835	-0.0252805	0.434051	-0.279169	-0.0722087	-0.392003	-0.197326	-0.100847	1.21572	0.416481	-0.23668	0.236878	0.0738334	-0.362264		0.453448	1.58175		0.132833	4.03733
	SM(42:2)	0.421251	0.223354	0.720414	0.875561	0.518527	0.0952653	0.107563	0.910484	0.492266	0.681978	0.224323	0.621847	0.646028	0.458409	0.109551	0.437553	0.862911	0.635318	0.406718	0.141729	0.915404	1.01939	0.979832	1.4062	0.910868	0.670486	0.396764	0.535954	0.446381	0.281294	0.410247	0.666065	0.0537247	0.477609	1.12638	0.708514	0.698015	0.543134	0.843738	0.333882		0.91932	0.168241		0.234547	2.9002
	SM(42:3)	0.393124	-0.00410156	0.636678	0.930242	0.363968	-0.00909102	-0.0548626	0.526416	0.173613	0.718739	0.0758288	0.346444	0.600517	0.299786	-0.00692956	0.532346	0.540196	0.653839	0.396045	-0.0669751	0.639501	1.05127	0.651326	1.15327	0.63947	0.401426	0.112945	0.401004	0.196192	-0.281316	0.0213255	0.539891	-0.452405	0.41436	0.654886	0.410544	0.410732	0.255051	0.418312	0.213746		0.38406	1.91392		0.253397	2.7456
	SM(42:5)	0.269706	-0.220815	0.0672189	-0.398694	-0.430712	-0.579924	-0.644032	0.272294	0.0532823	-0.217413	-0.0783141	0.0586868	-0.0169445	0.277764	-0.907191	-0.584889	0.17331	-0.317896	-0.282595	-0.701604	0.320207	-0.585979	0.724607	0.491942	0.422344	0.173902	-0.386613	-0.0909889	0.182383	0.397753	-0.385029	0.526536	-0.288323	0.535882	0.185827	-0.475866	-0.142073	-0.213445	0.567865	-0.246331		0.714171	0.673265		0.571216	1.11997
																																												0.937954			0.541039
[truncated: 8 more columns]
